# Supplementary material for: The health-related quality of life among survivors with post-COVID conditions in the United States
Source: PLoS One. 2025 May 5;20(5):e0320721. doi: 10.1371/journal.pone.0320721 (PMC12052100; doi:10.1371/journal.pone.0320721)
Supplement: S2 File — (ZIP) [file pone.0320721.s002.zip › S2_File.csv]

X	INCOMG1I	BMI5CATI	POORHLTH	PHYS14D	MENT14D	GENHLTH	COVIDPOS	COVIDSMP	CVDSTRK3	AGE_G	SEX	STATE	MARITAL	EDUCAG	HLTHPLN	URBSTAT	SMOKER3	RFDRHV8	ECIGNOW2	DIABETE4	CVDINFR4	MICHD	ASTHMA3	CHCCOPD3	ADDEPEV3	CHCKDNY2	HAVARTH4	CHCOCNC1	LLCPWT	STSTR	PSU	SLEPTIM1	TOTINDA	STRKBLT	PULMDIS	PCC1	PCC2	PCC3	PCC4	PCC5	PCC6	PCC7	PCC8	PCC9	PCC10	PCC11	INCOMG2	RACEPR2
0	4$>100000	3-25-30	2-1 to 13 days	2-1 to 13 days	2-1 to 13 days	2Very good	Y	Y	N	45-64	2F	Alabama	2M	3college	1Y	1U	NonSmok	N	NonSmok	N	N	N	N	N	N	N	N	N	366.743194	11011	2022000003	1-<7	1PhP	1SBR	N	N	N	N	N	N	N	N	N	Y	N	N	3$>100000	2NHWHI
1	2$25000-50000	4>30	1-Zero days	1-Zero days	3-14+ days	4Fair	Y	N	N	64<	2F	Alabama	1S	1NoSchool	1Y	1U	ForSmok	N	NonSmok	Y	N	N	Y	Y	N	N	Y	N	3179.299018	11012	2022000018	1-<7	1PhP	1SBR	Y												1$<50000	2NHWHI
2	1$<25000	4>30	1-Zero days	3-14+ days	2-1 to 13 days	4Fair	Y	Y	N	64<	2F	Alabama	1S	2HighSchool	1Y	1U	CurSmok	N	NonSmok	Y	Y	Y	N	N	N	N	Y	N	201.0290317	11011	2022000027	2-7TO9	1PhP	1SBR	N	Y	N	N	N	N	N	N	N	N	N	N	1$<50000	3NHBLA
3	2$25000-50000	3-25-30	1-Zero days	2-1 to 13 days	2-1 to 13 days	3Good	Y	N	N	64<	2F	Alabama	2M	2HighSchool	1Y	2A	NonSmok	N	NonSmok	N	N	N	N	N	N	N	Y	N	1681.791487	11011	2022000031	2-7TO9	1PhP	1SBR	N												1$<50000	2NHWHI
4	1$<25000	4>30		1-Zero days	1-Zero days	2Very good	Y	N	N	64<	2F	Alabama	1S	3college	1Y	1U	ForSmok	N	NonSmok	Y	N	N	N	N	N	N	Y	N	916.0705425	11021	2022000040	3->9	1PhP	1SBR	N												1$<50000	2NHWHI
5	1$<25000	4>30	3-14+ days	3-14+ days	1-Zero days	3Good	Y	N	N	45-64	2F	Alabama	2M	2HighSchool	1Y	1U	NonSmok	N	NonSmok	Y	N	N	Y	N	N	N	N	N	700.0422569	11021	2022000044	1-<7	2PhN	1SBR	Y												1$<50000	2NHWHI
6	1$<25000	4>30		1-Zero days	1-Zero days	3Good	Y	N	N	64<	2F	Alabama	1S	2HighSchool	1Y	2A	NonSmok	N	NonSmok	N	N	N	N	N	N	N	Y	N	268.0925413	11021	2022000059	2-7TO9	1PhP	1SBR	N												1$<50000	2NHWHI
7	1$<25000	2-18.5-25		1-Zero days	1-Zero days	2Very good	Y	N	N	64<	2F	Alabama	2M	3college	1Y	2A	NonSmok	N	NonSmok	N	N	N	N	N	N	N	Y	Y	264.5949064	11021	2022000060	2-7TO9	2PhN	1SBR	N												1$<50000	2NHWHI
8	1$<25000	4>30	1-Zero days	1-Zero days	2-1 to 13 days	2Very good	Y	N	N	64<	2F	Alabama	1S	3college	1Y	2A	NonSmok	N	NonSmok	Y	N	N	N	N	N	N	Y	N	915.2278271	11022	2022000062	2-7TO9	2PhN	1SBR	N												1$<50000	2NHWHI
9	2$25000-50000	2-18.5-25	1-Zero days	2-1 to 13 days	2-1 to 13 days	3Good	Y	Y	N	45-64	2F	Alabama	1S	2HighSchool	1Y	1U	ForSmok	N	NonSmok	N	N	N	N	N	N	N	Y	N	1098.362049	11021	2022000067	2-7TO9	1PhP	1SBR	N	Y	N	N	N	N	N	N	N	N	N	N	1$<50000	2NHWHI
10	3$50000-100000	3-25-30		1-Zero days	1-Zero days	3Good	Y	N	N	64<	2F	Alabama	1S	3college	1Y	1U	NonSmok	N	NonSmok	Y	N	N	N	N	N	N	Y	N	183.1447509	11021	2022000068	1-<7	1PhP	1SBR	N													3NHBLA
11	2$25000-50000	3-25-30	1-Zero days	2-1 to 13 days	1-Zero days	3Good	Y	Y	N	45-64	1M	Alabama	1S	2HighSchool	1Y	2A	ForSmok	N	NonSmok	N	N	N	N	N	N	N	N	N	642.2193755	11031	2022000075	2-7TO9	1PhP	1SBR	N												1$<50000	2NHWHI
12	3$50000-100000	4>30	2-1 to 13 days	1-Zero days	2-1 to 13 days	3Good	Y	N	N	45-64	2F	Alabama	2M	1NoSchool	1Y	1U	ForSmok	N	CurSmok	Y	Y	Y	N	Y	Y	N	Y	N	926.1262624	11031	2022000088	2-7TO9	2PhN	1SBR	Y													2NHWHI
13	1$<25000	4>30	2-1 to 13 days	2-1 to 13 days	2-1 to 13 days	3Good	Y	N	Y	64<	1M	Alabama	2M	2HighSchool	1Y	1U	ForSmok	N	NonSmok	Y	N	N	N	Y	Y	N	Y	N	1411.298555	11032	2022000091	1-<7	1PhP	1SBR	Y												1$<50000	2NHWHI
14	2$25000-50000	4>30	2-1 to 13 days	2-1 to 13 days	1-Zero days	3Good	Y	Y	N	45-64	1M	Alabama	2M	3college	1Y	1U	ForSmok	N	NonSmok	N	N	N	N	N	N	N	Y	N	585.812563	11031	2022000105	2-7TO9	2PhN	1SBR	N	N	N	Y	N	N	N	N	N	N	N	N		2NHWHI
15	2$25000-50000	3-25-30	1-Zero days	2-1 to 13 days	1-Zero days	2Very good	Y	Y	N	64<	2F	Alabama	1S	1NoSchool	1Y	1U	ForSmok	N	NonSmok	N	N	N	N	N	N	N	Y	N	240.3816917	11031	2022000106	2-7TO9	1PhP	1SBR	N	Y	N	N	N	N	N	N	N	N	N	N	1$<50000	2NHWHI
16	4$>100000	2-18.5-25		1-Zero days	1-Zero days	1Excellent	Y	Y	N	64<	2F	Alabama	2M	3college	1Y	1U	NonSmok	N	NonSmok	N	N	N	Y	N	N	N	N	N	233.6279177	11031	2022000117	2-7TO9	1PhP	1SBR	Y	Y	N	N	N	N	N	N	N	N	N	N		2NHWHI
17	2$25000-50000	4>30	3-14+ days	3-14+ days	2-1 to 13 days	4Fair	Y	N	N	64<	2F	Alabama	1S	2HighSchool	1Y	1U	NonSmok	N	NonSmok	N	N	N	Y	N	Y	N	N	N	561.5450617	11041	2022000130	2-7TO9	2PhN	1SBR	Y												1$<50000	2NHWHI
18	4$>100000	2-18.5-25	3-14+ days	3-14+ days	2-1 to 13 days	4Fair	Y	Y	N	45-64	2F	Alabama	2M	3college	1Y	1U	NonSmok	N	ForSmok	N	N	N	N	Y	Y	N	Y	Y	569.5632715	11041	2022000132	2-7TO9	2PhN	1SBR	Y	Y	N	N	N	N	N	N	N	N	N	N		5NHALA
19	3$50000-100000	2-18.5-25		1-Zero days	1-Zero days	4Fair	Y	N	N	64<	2F	Alabama	1S	2HighSchool	1Y	1U	NonSmok	N	NonSmok	Y	N	N	N	N	N	N	N	N	288.5069993	11041	2022000145	1-<7	2PhN	1SBR	N													2NHWHI
20	2$25000-50000	4>30	3-14+ days	3-14+ days	3-14+ days	4Fair	Y	N	N	64<	1M	Alabama	2M	2HighSchool	1Y	1U	ForSmok	N	CurSmok	Y	Y	Y	N	N	N	N	Y	Y	1008.413545	11041	2022000147	1-<7	2PhN	1SBR	N												1$<50000	2NHWHI
21	2$25000-50000	4>30	2-1 to 13 days	1-Zero days	2-1 to 13 days	3Good	Y	N	N	45-64	2F	Alabama	2M	3college	1Y	1U	NonSmok	N	NonSmok	N	N	N	N	N	N	N		N	257.8474874	11041	2022000148	2-7TO9	2PhN	1SBR	N												1$<50000	3NHBLA
22	3$50000-100000	3-25-30	2-1 to 13 days	2-1 to 13 days	1-Zero days	4Fair	Y	N	N	64<	2F	Alabama	1S	3college	1Y	1U	NonSmok	N	NonSmok	Y	N	N	N	N	N	Y	Y	N	178.5252661	11041	2022000149	1-<7	1PhP	1SBR	N													3NHBLA
23	3$50000-100000	3-25-30		1-Zero days	1-Zero days	2Very good	Y	N	N	64<	1M	Alabama	2M	3college	1Y	1U	ForSmok	N	NonSmok	N	N	Y	N	N	N	N	Y	Y	355.2360689	11041	2022000166	1-<7	1PhP	1SBR	N												2$50000-100000	2NHWHI
24	2$25000-50000	3-25-30	2-1 to 13 days	1-Zero days	2-1 to 13 days	2Very good	Y	N	N	64<	2F	Alabama	2M	2HighSchool	1Y	1U	ForSmok	N	NonSmok	N	N	N	N	N	N	N	N	N	924.2058017	11041	2022000167	1-<7	2PhN	1SBR	N												1$<50000	2NHWHI
25	2$25000-50000	3-25-30	3-14+ days	3-14+ days	1-Zero days	3Good	Y	N	N	64<	1M	Alabama	2M	2HighSchool	1Y	1U	NonSmok	N	NonSmok	Y	N	N	N	N	N	N	Y	N	731.4426561	11051	2022000172	1-<7	1PhP	1SBR	N													2NHWHI
26	2$25000-50000	3-25-30	1-Zero days	2-1 to 13 days	1-Zero days	4Fair	Y	N	N	64<	2F	Alabama	1S	2HighSchool	1Y	1U	ForSmok	N	NonSmok	N	N	Y	N	Y	N	N	Y	N	502.7856643	11051	2022000174	2-7TO9	2PhN	1SBR	Y												1$<50000	2NHWHI
27	2$25000-50000	3-25-30	2-1 to 13 days	3-14+ days	2-1 to 13 days	3Good	Y	N	N	64<	2F	Alabama	2M	3college		1U	NonSmok	N	NonSmok	N	N	N	N	N	N	N	Y	N	966.5765424	11051	2022000176	2-7TO9	1PhP	1SBR	N													3NHBLA
28	4$>100000	3-25-30		1-Zero days	1-Zero days	1Excellent	Y	N	N	45-64	1M	Alabama	2M	3college	1Y	1U	NonSmok	N	NonSmok	N	N	N	N	N	N	N	N	N	254.2223608	11051	2022000181	2-7TO9	1PhP	1SBR	N												3$>100000	2NHWHI
29	3$50000-100000	3-25-30		1-Zero days	1-Zero days	3Good	Y	N	N	64<	2F	Alabama	1S	3college	1Y	1U	NonSmok	N	NonSmok	Y	Y	Y	N	N	N	N	Y	N	214.7519351	11051	2022000183	2-7TO9	1PhP	1SBR	N												2$50000-100000	2NHWHI
30	2$25000-50000	4>30	1-Zero days	3-14+ days	1-Zero days	3Good	Y	N	N	64<	2F	Alabama	1S	2HighSchool	1Y	1U	NonSmok	N	NonSmok	Y	N	N	N	N	N	N	Y	N	502.7856643	11051	2022000187	2-7TO9	2PhN	1SBR	N												1$<50000	2NHWHI
31	3$50000-100000	2-18.5-25		1-Zero days	1-Zero days	3Good	Y	N	N	64<	2F	Alabama	2M	3college	1Y	1U	NonSmok	N	NonSmok	N	N	N	N	N	N	N	N	N	634.0829567	11051	2022000192	2-7TO9	2PhN	1SBR	N												2$50000-100000	2NHWHI
32	1$<25000	4>30	3-14+ days	3-14+ days	1-Zero days	5Poor	Y	Y	N	64<	2F	Alabama	1S	2HighSchool	1Y	2A	ForSmok	N	NonSmok	N	N	N	Y	N	Y	N	Y	Y	151.0820773	11061	2022000209	3->9	1PhP	1SBR	Y	N	N	Y	N	N	N	N	N	N	N	N	1$<50000	2NHWHI
33	4$>100000	4>30		1-Zero days	1-Zero days	3Good	Y	N	N	45-64	1M	Alabama	2M	2HighSchool	1Y	2A	NonSmok	N	NonSmok	N	N	N	Y	N	N	N	Y	N	1142.166297	11061	2022000211	2-7TO9	1PhP	1SBR	Y												3$>100000	2NHWHI
34	1$<25000	4>30		1-Zero days	1-Zero days	3Good	Y	N	N	64<	1M	Alabama	2M	1NoSchool	1Y	1U	ForSmok	N	NonSmok	N	Y	Y	N	N	N	N	Y	N	512.0216203	11061	2022000213	2-7TO9	1PhP	1SBR	N												1$<50000	2NHWHI
35	4$>100000	4>30		1-Zero days	1-Zero days	1Excellent	Y	N	N	45-64	2F	Alabama	2M	3college	1Y	1U	NonSmok	N	NonSmok	N	N	N	N	N	N	N	Y	Y	284.5482116	11061	2022000215	2-7TO9	1PhP	1SBR	N												3$>100000	2NHWHI
36	4$>100000	2-18.5-25		1-Zero days	1-Zero days	1Excellent	Y	N	N	64<	2F	Alabama	2M	3college	1Y	2A	ForSmok	N	NonSmok	N	N	N	N	N	N	N	N	N	376.7306496	11061	2022000219	2-7TO9	2PhN	1SBR	N												3$>100000	2NHWHI
37	4$>100000	3-25-30	1-Zero days	2-1 to 13 days	1-Zero days	3Good	Y	N	N	64<	2F	Alabama	1S	3college	1Y	1U	NonSmok	N	ForSmok	N	N	N	N	N	N	N	N	N	490.5342781	11061	2022000228	2-7TO9	2PhN	1SBR	N													2NHWHI
38	1$<25000	3-25-30		1-Zero days	1-Zero days	4Fair	Y	N	N	64<	1M	Alabama	1S	3college	1Y	1U	ForSmok	N	NonSmok	Y	N	N	N	N	N	N	N	N	173.6833712	11061	2022000233	3->9	1PhP	1SBR	N													2NHWHI
39	2$25000-50000	4>30	1-Zero days	2-1 to 13 days	2-1 to 13 days	4Fair	Y	N	N	64<	2F	Alabama	1S	2HighSchool	1Y	2A	NonSmok	N	NonSmok	Y	N	N	N	N	N	N	Y	N	82.88635915	11061	2022000234	2-7TO9	1PhP	1SBR	N													3NHBLA
40	4$>100000	3-25-30		1-Zero days	1-Zero days	4Fair	Y	N	N	64<	1M	Alabama	2M	3college	1Y	2A	NonSmok	N	NonSmok	N	N	Y	N	N	N	N	Y	N	430.3663097	11061	2022000241	2-7TO9	1PhP	1SBR	N													2NHWHI
41	2$25000-50000	4>30	3-14+ days	3-14+ days	1-Zero days	4Fair	Y	Y	N	64<	2F	Alabama	1S	3college	1Y	2A	NonSmok	N	NonSmok	Y	N	N	N	N	N	N	Y	N	142.8957661	11071	2022000247	1-<7	1PhP	1SBR	N	N	N	Y	N	N	N	N	N	N	N	N	1$<50000	5NHALA
42	3$50000-100000	4>30	2-1 to 13 days	2-1 to 13 days	2-1 to 13 days	3Good	Y	Y	N	45-64	2F	Alabama	2M	3college	1Y	1U	ForSmok	N	NonSmok	N	N	N	N	N	Y	N	Y	N	618.3374521	11071	2022000255	2-7TO9	1PhP	1SBR	N	Y	N	N	N	N	N	N	N	N	N	N	2$50000-100000	2NHWHI
43	2$25000-50000	4>30	2-1 to 13 days	3-14+ days	2-1 to 13 days	5Poor	Y	N	N	64<	2F	Alabama	2M	1NoSchool	1Y	2A	NonSmok	N	NonSmok	N	N	Y	N	N	N	N	Y	Y	1769.377203	11072	2022000264	1-<7	2PhN	1SBR	N												1$<50000	2NHWHI
44	4$>100000	4>30	3-14+ days		3-14+ days	4Fair	Y	N	N	45-64	1M	Alabama	2M	2HighSchool	1Y	1U	NonSmok	N	NonSmok	Y	N	Y	N	N	Y	N	Y	N	1244.634302	11071	2022000270	1-<7	1PhP	1SBR	N												3$>100000	3NHBLA
45	2$25000-50000	2-18.5-25		1-Zero days	1-Zero days	3Good	Y	N	N	64<	1M	Alabama	2M	1NoSchool	1Y	2A	NonSmok	N	ForSmok	Y	N	N	N	N	N	N	N		4249.414121	11072	2022000273	2-7TO9	1PhP	1SBR	N												1$<50000	2NHWHI
46	4$>100000	3-25-30	1-Zero days	2-1 to 13 days	3-14+ days	3Good	Y	Y	N	64<	2F	Alabama	2M	3college	1Y	2A	NonSmok	N	NonSmok	N	N	N	N	N	Y	N	N	Y	396.3812328	11071	2022000274	1-<7	1PhP	1SBR	N	Y	N	N	N	N	N	N	N	N	N	N	3$>100000	2NHWHI
47	3$50000-100000	2-18.5-25	2-1 to 13 days	3-14+ days	2-1 to 13 days	2Very good	Y	N	N	64<	2F	Alabama	1S	3college	1Y	1U	NonSmok	N	NonSmok	N	N	N	N	N	N	N	N	N	114.809402	11071	2022000275	2-7TO9	1PhP	1SBR	N												2$50000-100000	2NHWHI
48	2$25000-50000	3-25-30	1-Zero days	3-14+ days	1-Zero days	5Poor	Y	N	N	64<	2F	Alabama	1S	2HighSchool	1Y	1U	NonSmok	N	NonSmok	N	Y	Y	N	N	N	N	Y	Y	363.9839113	11071	2022000279	1-<7	2PhN	1SBR	N													3NHBLA
49	1$<25000	4>30		1-Zero days	1-Zero days	2Very good	Y	N	N	64<	2F	Alabama	1S	2HighSchool	1Y	2A	ForSmok	N	NonSmok	Y	N	N	N	N	N	N	N	N	286.1606383	11071	2022000280	2-7TO9	1PhP	1SBR	N												1$<50000	3NHBLA
50	2$25000-50000	4>30		1-Zero days	1-Zero days	3Good	Y	Y	Y	64<	2F	Alabama	1S	3college	1Y	1U	NonSmok	N	NonSmok	Y	N	N	N	N	N	N	Y	Y	86.02124993	11081	2022000290	2-7TO9	2PhN	1SBR	N	N	N	Y	N	N	N	N	N	N	N	N	1$<50000	2NHWHI
51	1$<25000	3-25-30		1-Zero days	1-Zero days	1Excellent	Y	N	N	64<	2F	Alabama	1S	2HighSchool	1Y	1U	ForSmok	N	NonSmok	N	N	N	N	N	N	N	N	N	107.7346691	11081	2022000297	2-7TO9	1PhP	1SBR	N													3NHBLA
52	2$25000-50000	3-25-30		1-Zero days	1-Zero days	3Good	Y	N	N	64<	2F	Alabama	2M	3college	1Y	1U	ForSmok	N	NonSmok	Y	Y	Y	N	N	N	N	N	N	82.78224769	11081	2022000301	2-7TO9	2PhN	1SBR	N													3NHBLA
53	1$<25000	3-25-30	2-1 to 13 days	2-1 to 13 days	1-Zero days	5Poor	Y	N	N	64<	2F	Alabama	1S	1NoSchool	1Y	2A	ForSmok	N	ForSmok	N	N	N	N	Y	N	N	N	N	102.0940434	11081	2022000305	1-<7	1PhP	1SBR	Y												1$<50000	2NHWHI
54	3$50000-100000	4>30		1-Zero days	1-Zero days	2Very good	Y	N	N	64<	2F	Alabama	2M	3college	1Y	1U	NonSmok	N	NonSmok	N	N	N	N	N	Y	N	N	Y	250.1772606	11081	2022000306	2-7TO9	1PhP	1SBR	N												2$50000-100000	2NHWHI
55	1$<25000	4>30	1-Zero days	1-Zero days	3-14+ days	2Very good	Y	N	N	64<	2F	Alabama	1S	2HighSchool	1Y	1U	NonSmok	N	NonSmok	N	N	N	N	N	N	N	N	N	146.7156657	11081	2022000308	1-<7	1PhP	1SBR	N												1$<50000	3NHBLA
56	1$<25000	3-25-30		1-Zero days	1-Zero days	4Fair	Y	N	N	64<	2F	Alabama	2M	2HighSchool	1Y	1U	NonSmok	N	NonSmok	N	N	N	N	Y	N	N	Y	N	236.7272175	11081	2022000310	1-<7	2PhN	1SBR	Y												1$<50000	2NHWHI
57	1$<25000	4>30	1-Zero days	2-1 to 13 days	1-Zero days	4Fair	Y	N	N	64<	2F	Alabama	1S	2HighSchool	1Y	1U	NonSmok	N	NonSmok	N	N	Y	N	N	N	Y	Y	N	557.6333077	11081	2022000317	2-7TO9	2PhN	1SBR	N												1$<50000	3NHBLA
58	4$>100000	4>30	1-Zero days	1-Zero days	3-14+ days	4Fair	Y	N	N	64<	2F	Alabama	2M	2HighSchool	1Y	1U	NonSmok	N	NonSmok	N	N	N	N	N	Y	N	Y	N	115.0393883	11081	2022000323	2-7TO9	2PhN	1SBR	N													3NHBLA
59	1$<25000	2-18.5-25	3-14+ days	3-14+ days	3-14+ days	5Poor	Y	Y	N	64<	2F	Alabama	1S	2HighSchool	1Y	1U	ForSmok	N	CurSmok	N	N	Y	N	Y	Y	Y	Y	N	1995.40948	11011	2022000327	1-<7	2PhN	1SBR	Y	Y	N	N	N	N	N	N	N	N	N	N	1$<50000	2NHWHI
60	2$25000-50000	3-25-30		1-Zero days	1-Zero days	2Very good	Y	N	N	64<	2F	Alabama	1S	3college	1Y	1U	NonSmok	N	NonSmok	N	N	N	N	N	N	N	N	N	1402.945996	11011	2022000329	2-7TO9	2PhN	1SBR	N												1$<50000	2NHWHI
61	2$25000-50000	2-18.5-25	1-Zero days	1-Zero days		2Very good	Y	Y	N	64<	2F	Alabama	1S	3college	1Y	1U	NonSmok	N	NonSmok	N	N	N	N	N	N	N	Y	Y	369.1209848	11011	2022000330	2-7TO9	1PhP	1SBR	N	N	Y	N	N	N	N	N	N	N	N	N	1$<50000	2NHWHI
62	2$25000-50000	4>30		1-Zero days	1-Zero days	2Very good	Y	N	N	64<	2F	Alabama	1S	3college	1Y	1U	NonSmok	N	NonSmok	Y	N	N	Y	N	N	N	Y	N	369.1209848	11011	2022000339	2-7TO9	1PhP	1SBR	Y												1$<50000	2NHWHI
63	3$50000-100000	4>30		1-Zero days	1-Zero days	2Very good	Y	N	N	64<	1M	Alabama	2M	3college	1Y	1U	ForSmok	N	NonSmok	N	N	N	N	N	N	N	Y	N	463.2220812	11011	2022000346	2-7TO9	2PhN	1SBR	N												2$50000-100000	2NHWHI
64	1$<25000	4>30	3-14+ days	2-1 to 13 days	1-Zero days	4Fair	Y	N	N	64<	2F	Alabama	2M	3college	1Y	1U	NonSmok	N	NonSmok	N	N	N	N	N	Y	N	Y	N	394.1484453	11011	2022000347	2-7TO9	1PhP	1SBR	N												1$<50000	2NHWHI
65	4$>100000	2-18.5-25	2-1 to 13 days	2-1 to 13 days	1-Zero days	4Fair	Y	N	N	64<	1M	Alabama	2M	3college	1Y	1U	NonSmok	N	NonSmok	Y	Y	Y	N	N	N	N	Y	Y	925.0617584	11012	2022000353	2-7TO9	1PhP	1SBR	N												3$>100000	2NHWHI
66	3$50000-100000	3-25-30	2-1 to 13 days	2-1 to 13 days	1-Zero days	3Good	Y	Y	N	35-44	1M	Alabama	2M	3college	1Y	1U	ForSmok	N	NonSmok	N	N	N	N	N	N	N	Y	N	1996.148175	11011	2022000355	1-<7	2PhN	1SBR	N	Y	N	N	N	N	N	N	N	N	N	N	2$50000-100000	2NHWHI
67	4$>100000	4>30		1-Zero days	1-Zero days	1Excellent	Y	Y	N	45-64	2F	Alabama	2M	2HighSchool	1Y	1U	NonSmok		NonSmok	N	N	N	N	N	N	N	N	N	2082.157962	11011	2022000356	1-<7	2PhN	1SBR	N	Y	N	N	N	N	N	N	N	N	N	N	3$>100000	2NHWHI
68	3$50000-100000	4>30	2-1 to 13 days	2-1 to 13 days	2-1 to 13 days	3Good	Y	Y	N	45-64	2F	Alabama	2M	2HighSchool	1Y	1U	NonSmok	N	NonSmok	Y	N	N	N	N	N	N	Y	N	1388.105308	11011	2022000363	1-<7	1PhP	1SBR	N	Y	N	N	N	N	N	N	N	N	N	N	2$50000-100000	2NHWHI
69	2$25000-50000	2-18.5-25	2-1 to 13 days	2-1 to 13 days	3-14+ days	4Fair	Y	N	N	64<	2F	Alabama	1S	2HighSchool	1Y	1U	CurSmok	N	NonSmok	Y	N	N	Y	N	Y	N	Y	Y	307.5016977	11011	2022000364		1PhP	1SBR	Y													7NHMUL
70	2$25000-50000	3-25-30	3-14+ days	3-14+ days	3-14+ days	4Fair	Y	Y	N	64<	1M	Alabama	2M	2HighSchool	1Y	1U	NonSmok	N	NonSmok	N	N	Y	N	N	Y	Y	Y	N	904.1512695	11011	2022000367	1-<7	2PhN	1SBR	N	N	N	N	Y	N	N	N	N	N	N	N	1$<50000	2NHWHI
71	2$25000-50000	3-25-30	2-1 to 13 days	1-Zero days	3-14+ days	3Good	Y	N	N	64<	2F	Alabama	1S	3college	1Y	1U	ForSmok	N	NonSmok	Y	N	N	N	N	Y	N	N	N	369.1209848	11011	2022000368	2-7TO9	1PhP	1SBR	N												1$<50000	2NHWHI
72	4$>100000	3-25-30	2-1 to 13 days	2-1 to 13 days	1-Zero days	3Good	Y	Y	N	45-64	2F	Alabama	2M	3college	1Y	1U	NonSmok	N	NonSmok	N	N	N	N	N	N	N	Y	N	814.8480642	11021	2022000379	1-<7	1PhP	1SBR	N	N	Y	N	N	N	N	N	N	N	N	N	3$>100000	2NHWHI
73	3$50000-100000	3-25-30		1-Zero days	1-Zero days	4Fair	Y	Y	N	45-64	1M	Alabama	1S	3college	1Y	1U	NonSmok	N	NonSmok	N	N	N	N	N	N	N	Y	N	2005.333096	11021	2022000392	2-7TO9	1PhP	1SBR	N	N	N	Y	N	N	N	N	N	N	N	N		2NHWHI
74	4$>100000	3-25-30	1-Zero days	1-Zero days	2-1 to 13 days	2Very good	Y	Y	N	64<	2F	Alabama	2M	3college	1Y	2A	CurSmok	Y	NonSmok	N	N	N	N	N	N	N	N	N	529.1898128	11021	2022000394	2-7TO9	1PhP	1SBR	N	Y	N	N	N	N	N	N	N	N	N	N	3$>100000	2NHWHI
75	4$>100000	3-25-30		1-Zero days	1-Zero days	3Good	Y	N	N	64<	2F	Alabama	2M	2HighSchool	1Y	1U	NonSmok	N	NonSmok	N	N	N	N	N	N	N	Y	Y	929.2199791	11021	2022000397	2-7TO9	2PhN	1SBR	N													2NHWHI
76	2$25000-50000	4>30		1-Zero days	1-Zero days	2Very good	Y	N	N	64<	2F	Alabama	1S	2HighSchool	1Y	1U	ForSmok	N	ForSmok	N	N	N	N	N	Y	N	N	N	2204.999097	11021	2022000400	2-7TO9	2PhN	1SBR	N													2NHWHI
77	3$50000-100000	2-18.5-25	1-Zero days		1-Zero days	3Good	Y	Y	N	64<	1M	Alabama	2M	3college	1Y	1U	ForSmok	N	NonSmok	Y	Y	Y	N	N	N	N	Y	N	1081.911357	11032	2022000406	2-7TO9	2PhN	1SBR	N	Y	N	N	N	N	N	N	N	N	N	N	2$50000-100000	2NHWHI
78	3$50000-100000	3-25-30		1-Zero days	1-Zero days	2Very good	Y	Y	N	64<	2F	Alabama	2M	3college	1Y	1U	NonSmok	N	NonSmok	N	N	N	N	N	N	N	N	N	188.8466538	11031	2022000410	2-7TO9	1PhP	1SBR	N	N	N	N	N	N	N	N	N	Y	N	N	2$50000-100000	2NHWHI
79	1$<25000	3-25-30	1-Zero days	3-14+ days	1-Zero days	4Fair	Y	Y	Y	64<	2F	Alabama	1S	1NoSchool	1Y	1U	ForSmok	N	ForSmok	Y	N	N	N	Y	N	N	Y	N	218.1701162	11031	2022000418	2-7TO9	2PhN	1SBR	Y	N	N	N	N	N	N	N	N	Y	N	N	1$<50000	3NHBLA
80	2$25000-50000	4>30	1-Zero days	2-1 to 13 days	1-Zero days	3Good	Y	Y	N	64<	1M	Alabama	1S	3college	1Y	2A	ForSmok	N	NonSmok	N	N	N	N	Y	N	N	N	Y	764.7310926	11031	2022000422	2-7TO9	1PhP	1SBR	Y	N	N	Y	N	N	N	N	N	N	N	N	1$<50000	2NHWHI
81	4$>100000	4>30	2-1 to 13 days	2-1 to 13 days	3-14+ days	3Good	Y	N	N	64<	1M	Alabama	2M	3college	1Y	1U	ForSmok	N	NonSmok	N	Y	Y	N	N	Y	N	N	N	101.735072	11031	2022000426	1-<7	1PhP	1SBR	N												3$>100000	3NHBLA
82	3$50000-100000	4>30		1-Zero days	1-Zero days	3Good	Y	N	Y	64<	1M	Alabama	1S	2HighSchool	1Y	1U	ForSmok	N	NonSmok	N	N	N	N	N	N	N	Y	N	503.3789497	11031	2022000427	1-<7	2PhN	1SBR	N													2NHWHI
83	3$50000-100000	3-25-30		1-Zero days	1-Zero days	3Good	Y	N	N	64<	2F	Alabama	1S	3college	1Y	1U	NonSmok	N	ForSmok	N	N	N	N	N	N	N	N	N	68.93243379	11031	2022000431	1-<7	2PhN	1SBR	N												2$50000-100000	2NHWHI
84	3$50000-100000	3-25-30	1-Zero days	2-1 to 13 days	1-Zero days	3Good	Y	N	N	45-64	2F	Alabama	2M	3college	1Y	1U	ForSmok	N	NonSmok	N	N	N	N	N	N	N	Y	N	321.0755794	11031	2022000433	2-7TO9	1PhP	1SBR	N												2$50000-100000	2NHWHI
85	2$25000-50000	3-25-30		1-Zero days	1-Zero days	3Good	Y	N	N	64<	1M	Alabama	1S	2HighSchool	1Y	1U	NonSmok	N	ForSmok	N	N	N	N	N	Y	N	Y	N	251.6894748	11031	2022000439	1-<7	1PhP	1SBR	N												1$<50000	2NHWHI
86	4$>100000	3-25-30		1-Zero days	1-Zero days	1Excellent	Y	N	N	45-64	2F	Alabama	2M	3college	1Y	1U	NonSmok	N	NonSmok	N	N	N	N	N	N	N	N	N	503.5122757	11031	2022000441	2-7TO9	1PhP	1SBR	N												3$>100000	3NHBLA
87	3$50000-100000	2-18.5-25		1-Zero days	1-Zero days	2Very good	Y	N	N	64<	2F	Alabama	2M	3college	1Y	1U	NonSmok	N	NonSmok	N	N	N	N	N	N	N	Y	N	377.6933077	11031	2022000442	2-7TO9	1PhP	1SBR	N													2NHWHI
88	3$50000-100000	4>30		1-Zero days	1-Zero days	3Good	Y	N	N	64<	2F	Alabama	1S	2HighSchool	1Y	1U	NonSmok	N	NonSmok	N	N	N	N	N	N	N	Y	N	208.985182	11041	2022000451	2-7TO9	2PhN	1SBR	N												2$50000-100000	3NHBLA
89	2$25000-50000	4>30	1-Zero days	3-14+ days	1-Zero days	3Good	Y	Y	N	64<	2F	Alabama	1S	3college	1Y	1U	NonSmok	N		N	N	N	N	N	N	N	N	N	178.5252661	11041	2022000456	2-7TO9	1PhP	1SBR	N	N	Y	N	N	N	N	N	N	N	N	N	1$<50000	3NHBLA
90	1$<25000	4>30	2-1 to 13 days	3-14+ days	1-Zero days	4Fair	Y	N	Y	45-64	2F	Alabama	1S	3college	1Y	1U	NonSmok	N	NonSmok	Y	N	N	N	Y	Y	N	Y	N	832.5486097	11041	2022000457	2-7TO9	1PhP	1SBR	Y												1$<50000	2NHWHI
91	3$50000-100000	2-18.5-25	1-Zero days	2-1 to 13 days	1-Zero days	2Very good	Y	N	N	64<	1M	Alabama	1S	3college	1Y	1U	ForSmok	N	NonSmok	Y	N	N	N	Y	N	N	N	N	806.7366438	11041	2022000458	1-<7	1PhP	1SBR	Y												2$50000-100000	2NHWHI
92	2$25000-50000	3-25-30		1-Zero days	1-Zero days	3Good	Y	N	N	35-44	2F	Alabama	1S	2HighSchool	1Y	1U	CurSmok	N	NonSmok	N	N	N	N	Y	N	N	N	N	523.6444622	11041	2022000461	1-<7	1PhP	1SBR	Y												1$<50000	3NHBLA
93	2$25000-50000	3-25-30	3-14+ days	2-1 to 13 days		2Very good	Y	N	N	64<	2F	Alabama	1S	3college	1Y	1U	ForSmok	N	NonSmok	N	N	N	N	N	N	N	Y	N	174.8909785	11041	2022000463	1-<7	1PhP	1SBR	N												1$<50000	2NHWHI
94	2$25000-50000	4>30		1-Zero days	1-Zero days	3Good	Y	N	N	64<	1M	Alabama	1S	3college	1Y	1U	ForSmok	N	NonSmok	N	Y	Y	N	N	N	N	Y	Y	166.3397245	11041	2022000465	1-<7	1PhP	1SBR	N												1$<50000	2NHWHI
95	1$<25000	3-25-30	3-14+ days	3-14+ days	3-14+ days	5Poor	Y	N	N	64<	2F	Alabama	1S	1NoSchool	1Y	1U	NonSmok	N	NonSmok	N	N	Y	N	N	Y	N	Y	N	196.6236404	11041	2022000468	1-<7	2PhN	1SBR	N												1$<50000	2NHWHI
96	4$>100000	2-18.5-25	1-Zero days	1-Zero days	3-14+ days	2Very good	Y	Y	N	64<	2F	Alabama	2M	3college	1Y	1U	NonSmok	N	NonSmok	N	N	N	N	N	Y	N	N	N	632.1850345	11042	2022000470	2-7TO9	1PhP	1SBR	N	N	Y	N	N	N	N	N	N	N	N	N	3$>100000	2NHWHI
97	3$50000-100000	3-25-30	3-14+ days	3-14+ days	1-Zero days	5Poor	Y	N	N	64<	1M	Alabama	2M	3college	1Y	1U	NonSmok	N	NonSmok	Y	N	Y	N	N	N	N	N	Y	355.2360689	11041	2022000479	1-<7	1PhP	1SBR	N												2$50000-100000	2NHWHI
98	3$50000-100000	3-25-30		1-Zero days	1-Zero days	1Excellent	Y	N	N	64<	2F	Alabama	2M	3college	1Y	1U	ForSmok	N	NonSmok	N	N	N	Y	Y	N	N	N	N	264.0265373	11041	2022000486	2-7TO9	1PhP	1SBR	Y													5NHALA
99	2$25000-50000	4>30	1-Zero days	2-1 to 13 days	1-Zero days	3Good	Y	N	N	45-64	2F	Alabama	1S	3college	1Y	1U	NonSmok	N	NonSmok	N	N	N	N	N	N	N	N	N	957.7861258	11041	2022000487	2-7TO9	2PhN	1SBR	N												1$<50000	3NHBLA
100	3$50000-100000	3-25-30	1-Zero days	2-1 to 13 days	2-1 to 13 days	3Good	Y	N	N	64<	2F	Alabama	1S	3college	1Y	1U	ForSmok	N	ForSmok	N	N	N	N	N	N	N	Y	N	139.9814946	11051	2022000494	2-7TO9	2PhN	1SBR	N												2$50000-100000	3NHBLA
101	1$<25000	2-18.5-25	1-Zero days	1-Zero days	2-1 to 13 days	4Fair	Y	N	N	64<	2F	Alabama	1S	3college		1U	CurSmok	Y	NonSmok	N	N	N	Y	Y	N	N	Y	N	133.1011275	11051	2022000499	2-7TO9	1PhP	1SBR	Y												1$<50000	5NHALA
102	4$>100000	3-25-30	1-Zero days	2-1 to 13 days	1-Zero days	3Good	Y	Y	N	45-64	1M	Alabama	2M	3college	1Y	1U	NonSmok	N	NonSmok	N	N	N	N	N	N	N	N	N	687.1691332	11051	2022000514	1-<7	1PhP	1SBR	N	Y	N	N	N	N	N	N	N	N	N	N	3$>100000	3NHBLA
103	1$<25000	2-18.5-25		1-Zero days	1-Zero days	4Fair	Y	N	N	64<	2F	Alabama	1S	1NoSchool	1Y	2A	ForSmok	N	NonSmok	N	N	N	N	N	N	Y	N	N	1517.532725	11051	2022000515	1-<7	2PhN	1SBR	N												1$<50000	3NHBLA
104	2$25000-50000	4>30	1-Zero days	3-14+ days	2-1 to 13 days	4Fair	Y	N	N	64<	1M	Alabama	2M	2HighSchool	1Y	1U	NonSmok	N	NonSmok	Y	N	N	N	N	N	N	N	N	2228.241635	11052	2022000528	2-7TO9	1PhP	1SBR	N												1$<50000	3NHBLA
105	2$25000-50000	2-18.5-25		1-Zero days	1-Zero days	2Very good	Y	N	N	45-64	2F	Alabama	1S	3college	1Y	2A	NonSmok	N	NonSmok	N	N	N	N	N	N	N	N	N	641.3619222	11051	2022000532	2-7TO9	1PhP	1SBR	N												1$<50000	3NHBLA
106	2$25000-50000	4>30		1-Zero days	1-Zero days	2Very good	Y	N	N	35-44	2F	Alabama	2M	3college	1Y	1U	NonSmok	N	NonSmok	N	N	N	N	N	N	N	N	N	1692.337982	11051	2022000533	1-<7	2PhN	1SBR	N												1$<50000	2NHWHI
107	1$<25000	2-18.5-25		1-Zero days	1-Zero days	3Good	Y	N	N	64<	2F	Alabama	1S	2HighSchool	1Y	2A	NonSmok	N	NonSmok	N	N	N	N	N	N	N	Y	N	95.19911243	11061	2022000540	2-7TO9	1PhP	1SBR	N												1$<50000	2NHWHI
108	1$<25000	4>30	3-14+ days	3-14+ days	1-Zero days	5Poor	Y	N	N	64<	1M	Alabama	2M	2HighSchool	1Y	1U	ForSmok	N	ForSmok	Y	Y	Y	Y	Y	N	N	N	N	343.1638099	11061	2022000543	1-<7	2PhN	1SBR	Y												1$<50000	5NHALA
109	3$50000-100000	3-25-30	2-1 to 13 days	2-1 to 13 days	2-1 to 13 days	2Very good	Y	N	N	45-64	1M	Alabama	2M	3college	1Y	1U	NonSmok	N	ForSmok	N	N	N	N	N	Y	N	Y	N	688.699549	11062	2022000547	1-<7	1PhP	1SBR	N												2$50000-100000	2NHWHI
110	2$25000-50000	4>30	2-1 to 13 days	2-1 to 13 days	3-14+ days	3Good	Y	Y	N	18-34	2F	Alabama	1S	2HighSchool	2N	2A	NonSmok	N	NonSmok	N	N	N	N	N	N	N	N	N	2082.502065	11071	2022000569	1-<7	1PhP	1SBR	N													2NHWHI
112	2$25000-50000	3-25-30	2-1 to 13 days	2-1 to 13 days	2-1 to 13 days	4Fair	Y	N	N	45-64	2F	Alabama	1S	3college	1Y	2A	NonSmok	N	NonSmok	Y	N	N	N	N	N	N	Y	Y	537.2929941	11071	2022000586	1-<7	2PhN	1SBR	N													2NHWHI
113	2$25000-50000	4>30	3-14+ days	3-14+ days	3-14+ days	4Fair	Y	N	N	45-64	2F	Alabama	2M	2HighSchool	1Y	2A	NonSmok	N	ForSmok	N	N	N	N	N	Y	N	Y	N	469.9453672	11071	2022000596	1-<7	2PhN	1SBR	N													3NHBLA
114	3$50000-100000	3-25-30		1-Zero days	1-Zero days	3Good	Y	N	N	64<	1M	Alabama	2M	3college	1Y	2A	ForSmok	N	NonSmok	N	N	N	N	N	N	N	N	N	336.6070907	11071	2022000599	2-7TO9	1PhP	1SBR	N												2$50000-100000	2NHWHI
115	3$50000-100000	3-25-30		1-Zero days	1-Zero days	2Very good	Y	N	N	64<	2F	Alabama	2M	3college	1Y	2A	NonSmok	N	NonSmok	N	N	N	N	N	N	N	N	N	396.3812328	11071	2022000604	2-7TO9	1PhP	1SBR	N												2$50000-100000	2NHWHI
116	1$<25000	4>30		1-Zero days	1-Zero days	3Good	Y	N	N	64<	2F	Alabama	2M	1NoSchool	1Y	1U	NonSmok	N	NonSmok	N	N	N	Y	N	N	N	Y	N	175.3392451	11081	2022000618	2-7TO9	1PhP	1SBR	Y												1$<50000	3NHBLA
117	3$50000-100000	4>30	1-Zero days	2-1 to 13 days	1-Zero days	3Good	Y	Y	N	45-64	1M	Alabama	2M	2HighSchool	1Y	2A	NonSmok	N	NonSmok	N	N	N	N	N	N	N	Y	N	509.2231099	11081	2022000620	1-<7	1PhP	1SBR	N	Y	N	N	N	N	N	N	N	N	N	N	2$50000-100000	2NHWHI
118	3$50000-100000	4>30		1-Zero days	1-Zero days	1Excellent	Y	Y	N	64<	1M	Alabama	2M	3college	1Y	1U	ForSmok	N	NonSmok	N	N	Y	N	N	N	N	N	N	284.2011502	11081	2022000621	2-7TO9	1PhP	1SBR	N												2$50000-100000	2NHWHI
119	1$<25000	2-18.5-25	1-Zero days	2-1 to 13 days	1-Zero days	2Very good	Y	N	N	64<	2F	Alabama	1S	2HighSchool	1Y	1U	NonSmok	N	NonSmok	N	N	N	N	N	N	N	Y	N	67.88525189	11081	2022000623	2-7TO9	1PhP	1SBR	N												1$<50000	3NHBLA
120	3$50000-100000	4>30		1-Zero days	1-Zero days	3Good	Y	N	N	45-64	2F	Alabama	1S	3college	1Y	1U	NonSmok	N	NonSmok	N	N	N	Y	N	N	N	Y	N	183.8049425	11081	2022000636	1-<7	1PhP	1SBR	Y												2$50000-100000	3NHBLA
121	3$50000-100000	4>30	3-14+ days	2-1 to 13 days	1-Zero days	3Good	Y	N	N	64<	1M	Alabama	2M	3college	1Y	1U	NonSmok	N	NonSmok	Y	N	N	N	N	N	N	Y	N	233.2435336	11081	2022000637	2-7TO9	2PhN	1SBR	N												2$50000-100000	5NHALA
122	2$25000-50000	3-25-30		1-Zero days	1-Zero days	2Very good	Y	N	Y	64<	1M	Alabama	2M	1NoSchool	1Y	1U	CurSmok	N	NonSmok	N	Y	Y	N	Y	N	Y	Y	N	507.0773413	11081	2022000645	2-7TO9	1PhP	1SBR	Y												1$<50000	2NHWHI
123	1$<25000	3-25-30		1-Zero days	1-Zero days	4Fair	Y	Y	N	64<	2F	Alabama	1S	2HighSchool	1Y	1U	NonSmok	N	NonSmok	Y	N	N	N	N	N	N	Y	N	201.0290317	11011	2022000647	2-7TO9	2PhN	1SBR	N	N	N	N	N	N	N	N	N	N	Y	N	1$<50000	3NHBLA
124	4$>100000	4>30	1-Zero days	1-Zero days	2-1 to 13 days	2Very good	Y	N	N	45-64	1M	Alabama	2M	3college	1Y	1U	NonSmok	N	NonSmok	N	N	N	N	N	N	N	N	N	549.1083922	11011	2022000659	2-7TO9	1PhP	1SBR	N												3$>100000	2NHWHI
125	3$50000-100000	3-25-30	1-Zero days		1-Zero days	3Good	Y	N	N	64<	1M	Alabama	2M	3college	1Y	1U	ForSmok	N	NonSmok	N	N	N	N	N	N	N	N	N	1807.540663	11012	2022000661	1-<7	1PhP	1SBR	N													2NHWHI
126	2$25000-50000	3-25-30		1-Zero days	1-Zero days	3Good	Y	Y	N	64<	2F	Alabama	1S	2HighSchool	1Y	1U	NonSmok	N	NonSmok	N	N	Y	N	N	N	N	Y	N	432.1002729	11011	2022000670	2-7TO9	2PhN	1SBR	N	N	N	Y	N	N	N	N	N	N	N	N	1$<50000	2NHWHI
127	3$50000-100000	4>30	2-1 to 13 days	3-14+ days	3-14+ days	3Good	Y	Y	N	35-44	1M	Alabama	2M	3college	1Y	1U	NonSmok	N	NonSmok	N	N	N	N	N	Y	Y	N	N	1234.747696	11011	2022000676	1-<7	1PhP	1SBR	N	N	Y	N	N	N	N	N	N	N	N	N	2$50000-100000	2NHWHI
128	2$25000-50000	3-25-30		1-Zero days	1-Zero days	3Good	Y	N	N	64<	2F	Alabama	2M	3college	1Y	1U	NonSmok	N	NonSmok	N	N	N	N	N	N	N	N	N	174.6472996	11011	2022000678	1-<7	1PhP	1SBR	N												1$<50000	5NHALA
129	1$<25000	2-18.5-25		1-Zero days	1-Zero days	3Good	Y	N	N	64<	2F	Alabama	1S	3college	1Y	1U	NonSmok	N	NonSmok	N	N	N	N	N	N	N	Y	N	369.1209848	11011	2022000679	2-7TO9	1PhP	1SBR	N												1$<50000	2NHWHI
130	4$>100000	3-25-30		1-Zero days	1-Zero days	3Good	Y	N	N	45-64	2F	Alabama	2M	3college	1Y	2A	NonSmok	N	NonSmok	N	N	N	N	N	N	N	N	N	1185.786796	11011	2022000680	1-<7	1PhP	1SBR	N													2NHWHI
131	3$50000-100000	2-18.5-25		1-Zero days	1-Zero days	2Very good	Y	Y	N	64<	2F	Alabama	1S	3college	1Y	1U	NonSmok	N	NonSmok	N	N	N	N	N	N	N	N	N	369.1209848	11011	2022000684	2-7TO9	1PhP	1SBR	N	Y	N	N	N	N	N	N	N	N	N	N		2NHWHI
132	2$25000-50000	3-25-30		1-Zero days	1-Zero days	3Good	Y	N	N	64<	2F	Alabama	2M	2HighSchool	1Y	1U	NonSmok	N	ForSmok	N	Y	Y	N	N	N	Y	N	N	619.4799861	11021	2022000689	2-7TO9	2PhN	1SBR	N												1$<50000	2NHWHI
133	3$50000-100000	4>30	3-14+ days	2-1 to 13 days	1-Zero days	1Excellent	Y	N	N	45-64	1M	Alabama	2M	3college	1Y	1U	NonSmok	N	NonSmok	N	N	N	Y	N	N	N	Y	N	709.2416663	11021	2022000690	1-<7	2PhN	1SBR	Y												2$50000-100000	3NHBLA
134	1$<25000	4>30	1-Zero days	2-1 to 13 days	2-1 to 13 days	3Good	Y	N	N	64<	2F	Alabama	2M	3college	1Y	1U	ForSmok	N	NonSmok	Y	N	N	N	Y	Y	N	Y	N	246.4537924	11021	2022000691	1-<7	2PhN	1SBR	Y												1$<50000	3NHBLA
135	3$50000-100000	2-18.5-25	2-1 to 13 days	2-1 to 13 days	2-1 to 13 days	4Fair	Y	N	N	64<	1M	Alabama	2M	3college	1Y	1U	ForSmok	N	CurSmok	Y	N	N	N	N	N	N	N	N	788.2507655	11021	2022000706	2-7TO9	2PhN	1SBR	N												2$50000-100000	2NHWHI
136	2$25000-50000	2-18.5-25		1-Zero days	1-Zero days	2Very good	Y	Y	N	45-64	2F	Alabama	2M	2HighSchool	1Y	1U	NonSmok	N	NonSmok	N	N	N	Y	N	N	N	N	N	953.8771444	11021	2022000707	2-7TO9	1PhP	1SBR	Y	N	N	N	N	N	N	N	N	N	N	Y	1$<50000	2NHWHI
137	2$25000-50000	4>30		1-Zero days	1-Zero days	3Good	Y	N	N	45-64	2F	Alabama	1S	3college	1Y	1U	NonSmok	N	NonSmok	N	N	N	N	N	N	N	N	N	1089.803303	11022	2022000708	2-7TO9	1PhP	1SBR	N												1$<50000	2NHWHI
138	2$25000-50000	2-18.5-25	1-Zero days	1-Zero days	2-1 to 13 days	4Fair	Y	N	N	64<	2F	Alabama	2M	1NoSchool	1Y	1U	ForSmok	N	ForSmok	Y	N	Y	N	N	N	N	N	N	1888.381965	11021	2022000710	2-7TO9	1PhP	1SBR	N												1$<50000	2NHWHI
139	2$25000-50000	3-25-30		1-Zero days	1-Zero days	2Very good	Y	N	N	64<	1M	Alabama	2M	3college	1Y	1U	ForSmok	N	NonSmok	Y	N	Y	N	N	N	N	N	N	828.2605581	11021	2022000712	1-<7	2PhN	1SBR	N												1$<50000	3NHBLA
140	1$<25000	2-18.5-25	1-Zero days	1-Zero days	2-1 to 13 days	1Excellent	Y	N	N	64<	1M	Alabama	1S	3college	1Y	1U	ForSmok	N	NonSmok	Y	Y	Y	N	N	N	N	Y	N	167.2421824	11021	2022000713	2-7TO9	1PhP	1SBR	N												1$<50000	2NHWHI
141	4$>100000	4>30	1-Zero days	1-Zero days	3-14+ days	2Very good	Y	N	N	45-64	1M	Alabama	2M	2HighSchool	1Y	1U	NonSmok	N	NonSmok	N	N	Y	N	N	N	N	N	N	1319.019408	11021	2022000716	1-<7	2PhN	1SBR	N												3$>100000	2NHWHI
142	3$50000-100000	3-25-30		1-Zero days	1-Zero days	3Good	Y	N	N	64<	1M	Alabama	2M	3college	1Y	1U	ForSmok	N	NonSmok	N	Y	Y	N	N	N	N	N	Y	858.2162155	11021	2022000717	2-7TO9	1PhP	1SBR	N												2$50000-100000	2NHWHI
143	4$>100000	3-25-30		1-Zero days	1-Zero days	2Very good	Y	N	N	45-64	2F	Alabama	2M	3college	1Y	1U	NonSmok	N	NonSmok	N	N	N	N	N	N	N	N	Y	1157.682629	11031	2022000729	2-7TO9	1PhP	1SBR	N												3$>100000	6NHHAP
144	2$25000-50000	2-18.5-25	1-Zero days	1-Zero days	2-1 to 13 days	4Fair	Y	N	Y	64<	2F	Alabama	1S	1NoSchool	1Y	1U	NonSmok	N	NonSmok	Y	N	N	N	N	N	N	N	N	131.880358	11031	2022000733	2-7TO9	2PhN	1SBR	N													3NHBLA
145	3$50000-100000	4>30	1-Zero days	2-1 to 13 days	3-14+ days	4Fair	Y	Y	N	64<	2F	Alabama	2M	2HighSchool	1Y	1U	NonSmok	N	NonSmok	N	Y	Y	N	N	N	N	Y	Y	663.2028036	11031	2022000741	2-7TO9	1PhP	1SBR	N	N	N	N	N	N	N	N	N	N	N	Y	2$50000-100000	2NHWHI
146	2$25000-50000	3-25-30	1-Zero days	2-1 to 13 days	3-14+ days	3Good	Y	N	N	45-64	2F	Alabama	2M	1NoSchool	1Y	1U	NonSmok	N	NonSmok	Y	N	N	N	N	Y	N	Y	Y	926.1262624	11031	2022000749	2-7TO9	2PhN	1SBR	N												1$<50000	2NHWHI
147	3$50000-100000	2-18.5-25	3-14+ days	3-14+ days	2-1 to 13 days	4Fair	Y	N	N	64<	2F	Alabama	2M	2HighSchool	1Y	2A	ForSmok	N	NonSmok	N	N	N	N	N	N	N	Y	Y	335.660465	11031	2022000750	1-<7	1PhP	1SBR	N													2NHWHI
148	4$>100000	4>30		1-Zero days	1-Zero days	2Very good	Y	N	N	64<	2F	Alabama	2M	3college	1Y	1U	NonSmok	N	NonSmok	N	N	N	N	N	N	N	Y	N	613.4193942	11032	2022000752	1-<7	1PhP	1SBR	N												3$>100000	2NHWHI
149	4$>100000	4>30	1-Zero days	1-Zero days	2-1 to 13 days	3Good	Y	Y	N	45-64	2F	Alabama	2M	3college	1Y	1U	NonSmok	N	NonSmok	Y	N	N	N	N	N	N	Y	N	321.0755794	11031	2022000756	1-<7	1PhP	1SBR	N	Y	N	N	N	N	N	N	N	N	N	N	3$>100000	2NHWHI
150	3$50000-100000	2-18.5-25	1-Zero days	1-Zero days	2-1 to 13 days	2Very good	Y	Y	Y	35-44	1M	Alabama	2M	3college	1Y	1U	NonSmok	N	NonSmok	N	N	N	N	N	Y		N	N	2119.252805	11041	2022000764	2-7TO9	1PhP	1SBR	N	N	N	N	N	N	Y	N	N	N	N	N	2$50000-100000	2NHWHI
151	3$50000-100000	3-25-30		1-Zero days	1-Zero days	2Very good	Y	N	N	64<	1M	Alabama	2M	2HighSchool	1Y	1U	NonSmok	N	NonSmok	N	N	N	N	N	N	N	N	N	1933.288922	11042	2022000770	2-7TO9	1PhP	1SBR	N												2$50000-100000	2NHWHI
152	1$<25000	3-25-30		1-Zero days	1-Zero days	3Good	Y	N	N	64<	1M	Alabama	2M	1NoSchool	1Y	1U				N	N	N	N	N	N	N	N	Y	1991.760151	11041	2022000772	1-<7	2PhN	1SBR	N												1$<50000	3NHBLA
153	4$>100000	3-25-30	1-Zero days	2-1 to 13 days	1-Zero days	1Excellent	Y	N	N	64<	2F	Alabama	1S	3college	1Y	1U	NonSmok	N	NonSmok	Y	N	N	N	N	N	N	Y	N	174.8909785	11041	2022000778	2-7TO9	1PhP	1SBR	N													2NHWHI
154	4$>100000	3-25-30		1-Zero days	1-Zero days	1Excellent	Y	N	N	64<	2F	Alabama	2M	3college	1Y	1U	ForSmok	N	NonSmok	N	N	N	N	N	N	N	N	N	231.0329554	11041	2022000780	2-7TO9	1PhP	1SBR	N												3$>100000	2NHWHI
155	1$<25000	3-25-30		1-Zero days	1-Zero days	3Good	Y	N	N	64<	2F	Alabama	1S	1NoSchool	1Y	1U	NonSmok	N	NonSmok	N	N	Y	N	N	N	N	Y	Y	1186.009039	11041	2022000784	2-7TO9	1PhP	1SBR	N												1$<50000	2NHWHI
156	3$50000-100000	3-25-30	3-14+ days	3-14+ days	1-Zero days	4Fair	Y	N	N	64<	2F	Alabama	1S	2HighSchool	1Y	1U	NonSmok	N	NonSmok	N	N	N	N	N	N		Y	N	251.7255915	11041	2022000786	2-7TO9	2PhN	1SBR	N													2NHWHI
157	2$25000-50000	2-18.5-25		1-Zero days	1-Zero days	2Very good	Y	N	N	64<	2F	Alabama	1S	3college	1Y	1U	NonSmok	N	NonSmok	N	N	N	Y	N	N	N	N	N	108.1814644	11041	2022000788	1-<7	1PhP	1SBR	Y												1$<50000	2NHWHI
158	3$50000-100000	4>30		1-Zero days	1-Zero days	3Good	Y	N	N	64<	1M	Alabama	1S	3college	1Y	1U	NonSmok	N	NonSmok	N	N	N	N	N	N	N	Y	N	193.6482588	11041	2022000789	2-7TO9	1PhP	1SBR	N												2$50000-100000	2NHWHI
159	1$<25000	1<18.5	3-14+ days	3-14+ days	3-14+ days	5Poor	Y	N	N	64<	2F	Alabama	1S	3college	1Y	1U	ForSmok	N	NonSmok	N	N	N	Y	Y	N	N	Y	N	112.4914827	11041	2022000790	2-7TO9	1PhP	1SBR	Y												1$<50000	3NHBLA
160	3$50000-100000	3-25-30	2-1 to 13 days	1-Zero days	2-1 to 13 days	3Good	Y	N	N	35-44	2F	Alabama	2M	3college	1Y	1U	NonSmok	N	NonSmok	N	N	N	N	N	N	N	Y	N	1410.77182	11042	2022000796	1-<7	1PhP	1SBR	N												2$50000-100000	2NHWHI
161	3$50000-100000	3-25-30		1-Zero days	1-Zero days	2Very good	Y	N	N	64<	2F	Alabama	1S	2HighSchool	1Y	1U	NonSmok	N	NonSmok	N	N	N	N	N	N	N	N	N	280.7725309	11041	2022000798	1-<7	1PhP	1SBR	N												2$50000-100000	2NHWHI
162	2$25000-50000	4>30	2-1 to 13 days	2-1 to 13 days	1-Zero days	2Very good	Y	N	N	64<	2F	Alabama	1S	3college	1Y	1U	NonSmok	N	ForSmok	N	N	Y	N	N	N	N	Y	N	294.9055662	11041	2022000802	2-7TO9	1PhP	1SBR	N													2NHWHI
163	1$<25000	4>30	1-Zero days	2-1 to 13 days	2-1 to 13 days	3Good	Y	N	N	45-64	2F	Alabama	1S	3college	1Y	1U	NonSmok	N	NonSmok	N	N	N	N	N	N	N	Y	N	195.2362391	11041	2022000803	3->9	2PhN	1SBR	N												1$<50000	3NHBLA
164	2$25000-50000	2-18.5-25	1-Zero days	2-1 to 13 days	3-14+ days	1Excellent	Y	Y	N	64<	1M	Alabama	1S	3college	1Y	1U	ForSmok	N	NonSmok	N	N	N	N	N	Y	N	Y	N	166.3397245	11041	2022000806	1-<7	2PhN	1SBR	N	N	Y	N	N	N	N	N	N	N	N	N	1$<50000	2NHWHI
165	2$25000-50000	4>30		1-Zero days	1-Zero days	3Good	Y	N	N	64<	2F	Alabama	1S	3college	1Y	1U	NonSmok	N	NonSmok	Y	N	N	N	N	N	N	Y	N	177.5691543	11051	2022000810		2PhN	1SBR	N													3NHBLA
166	1$<25000	4>30	1-Zero days	2-1 to 13 days	1-Zero days	3Good	Y	N	N	45-64	2F	Alabama	1S	3college	1Y	1U	NonSmok	N	NonSmok	Y	N	N	N	N	N	N	Y	N	1544.729954	11052	2022000815	2-7TO9	1PhP	1SBR	N												1$<50000	2NHWHI
167	4$>100000	2-18.5-25		1-Zero days	1-Zero days	2Very good	Y	N	N	64<	1M	Alabama	1S	3college	1Y	1U	ForSmok	N	NonSmok	N	N	N	N	N	N	N	Y	N	167.2880752	11051	2022000820	1-<7	1PhP	1SBR	N												3$>100000	2NHWHI
168	3$50000-100000	2-18.5-25		1-Zero days	1-Zero days	1Excellent	Y	N	N	64<	1M	Alabama	1S	3college	1Y	1U	NonSmok	Y	NonSmok	N	N	N	N	N	N	N	N	N	205.6880884	11051	2022000822	2-7TO9	1PhP	1SBR	N												2$50000-100000	2NHWHI
169	2$25000-50000	4>30	1-Zero days	3-14+ days	2-1 to 13 days	4Fair	Y	Y	N	45-64	2F	Alabama	2M	3college	1Y	1U	ForSmok	N	NonSmok	N	Y	Y	Y	N	Y	N	Y	N	318.1986057	11051	2022000827	3->9	1PhP	1SBR	Y	N	N	N	N	N	N	N	N	N	Y	N		7NHMUL
170	2$25000-50000	2-18.5-25	2-1 to 13 days	3-14+ days	2-1 to 13 days	4Fair	Y	N	N	64<	2F	Alabama	1S	3college	1Y	2A	NonSmok	N	NonSmok	Y	N	Y	N	Y	N	N	Y	N	109.8380907	11051	2022000828	2-7TO9	1PhP	1SBR	Y												1$<50000	3NHBLA
171	2$25000-50000	4>30		1-Zero days	1-Zero days	4Fair	Y	N	N	64<	1M	Alabama	2M	2HighSchool	1Y	2A	NonSmok	N	NonSmok	N	N	N	N	N	N	N	Y	N	1958.532729	11051	2022000830	2-7TO9	2PhN	1SBR	N													3NHBLA
172	2$25000-50000	4>30	2-1 to 13 days	3-14+ days	2-1 to 13 days	3Good	Y	N	N	45-64	1M	Alabama	1S	3college	1Y	1U	NonSmok	N	NonSmok	Y	N	N	N	N	N	N	Y	N	292.7297239	11051	2022000833	2-7TO9	2PhN	1SBR	N												1$<50000	2NHWHI
173	3$50000-100000	4>30	2-1 to 13 days	2-1 to 13 days	3-14+ days	4Fair	Y	Y	Y	64<	2F	Alabama	2M	3college	1Y	1U	ForSmok	N	NonSmok	Y	N	N	Y	N	Y	N	Y	N	584.4882905	11051	2022000836	2-7TO9	2PhN	1SBR	Y	Y	N	N	N	N	N	N	N	N	N	N		2NHWHI
174	1$<25000	4>30		1-Zero days	1-Zero days	3Good	Y	N	Y	45-64	2F	Alabama	1S	2HighSchool	1Y	2A	NonSmok	N	NonSmok	Y	N	N	N	N	N	Y	N	N	107.1764491	11061	2022000845	1-<7	1PhP	1SBR	N												1$<50000	3NHBLA
175	1$<25000	2-18.5-25	3-14+ days	3-14+ days	2-1 to 13 days	4Fair	Y	N	Y	64<	2F	Alabama	1S	3college	1Y	1U	NonSmok	N	NonSmok	Y	N	N	N	N	Y	N	Y	N	258.1232582	11061	2022000851	1-<7	2PhN	1SBR	N												1$<50000	2NHWHI
176	1$<25000	1<18.5	3-14+ days	1-Zero days	2-1 to 13 days	4Fair	Y	N	N	64<	2F	Alabama	1S	3college	1Y	1U	ForSmok	N	NonSmok	N	N	N	N	N	Y	N	Y	N	81.32369345	11061	2022000852	2-7TO9	1PhP	1SBR	N												1$<50000	2NHWHI
177	4$>100000	3-25-30		1-Zero days	1-Zero days	1Excellent	Y	N	N	45-64	1M	Alabama	2M	3college	1Y	2A	NonSmok	N	NonSmok	N	N	N	N	N	N	N	Y	N	487.8468898	11061	2022000860	1-<7	1PhP	1SBR	N												3$>100000	2NHWHI
178	2$25000-50000	3-25-30	1-Zero days	1-Zero days	2-1 to 13 days	2Very good	Y	N	N	64<	2F	Alabama	1S	3college	1Y	1U	ForSmok	N	ForSmok	N	N	N	N	Y	N	N	Y	Y	222.3104226	11061	2022000862	2-7TO9	1PhP	1SBR	Y												1$<50000	2NHWHI
179	3$50000-100000	3-25-30	1-Zero days	2-1 to 13 days	1-Zero days	3Good	Y	N	N	64<	2F	Alabama	1S	2HighSchool	1Y	1U	NonSmok	N	NonSmok	N	N	N	N	N	N	Y	Y	N	82.88635915	11061	2022000863	2-7TO9	1PhP	1SBR	N												2$50000-100000	3NHBLA
180	1$<25000	3-25-30	1-Zero days			4Fair	Y	Y	Y	64<	2F	Alabama	1S	3college	1Y	1U	NonSmok	N	NonSmok	N	Y	Y	N	N	N	N	Y	N	129.0616291	11061	2022000864	1-<7	1PhP	1SBR	N	N	N	N	N	N	N	N	N	N	Y	N	1$<50000	2NHWHI
181	2$25000-50000	3-25-30	1-Zero days	2-1 to 13 days	1-Zero days	2Very good	Y	N	N	64<	2F	Alabama	2M	2HighSchool	1Y	2A	NonSmok	N	NonSmok	N	N	N	N	N	N	N	N	N	1093.108403	11072	2022000874	2-7TO9	1PhP	1SBR	N													3NHBLA
182	1$<25000	4>30	2-1 to 13 days	1-Zero days	3-14+ days	3Good	Y	Y	N	45-64	2F	Alabama	1S	3college	1Y	2A	NonSmok	N	NonSmok	N	N	N	N	N	Y	N	Y	N	190.6674523	11071	2022000876	1-<7	2PhN	1SBR	N	N	N	Y	N	N	N	N	N	N	N	N	1$<50000	3NHBLA
183	4$>100000	4>30	2-1 to 13 days	2-1 to 13 days	1-Zero days	2Very good	Y	N	N	64<	1M	Alabama	1S	3college	1Y	2A	NonSmok	Y	NonSmok	N	N	N	N	N	N	N	Y	N	123.6527491	11071	2022000877	1-<7	1PhP	1SBR	N												3$>100000	2NHWHI
184	3$50000-100000	3-25-30	3-14+ days	3-14+ days	1-Zero days	4Fair	Y	N	N	64<	1M	Alabama	2M	3college	1Y	1U	NonSmok	Y	NonSmok	N	Y	Y	N	N	N	N	Y	Y	264.0735195	11071	2022000886	2-7TO9	1PhP	1SBR	N												2$50000-100000	2NHWHI
185	1$<25000	2-18.5-25	2-1 to 13 days	3-14+ days	1-Zero days	5Poor	Y	N	N	64<	2F	Alabama	2M	2HighSchool	1Y	1U	NonSmok	N	NonSmok	Y	N	Y	N	N	N	Y	N	Y	305.5631495	11071	2022000889	1-<7	2PhN	1SBR	N												1$<50000	3NHBLA
186	4$>100000	4>30		1-Zero days	1-Zero days	3Good	Y	N	N	64<	2F	Alabama	2M	3college	1Y	1U	NonSmok	Y	NonSmok	N	N	N	N	N	N	N	Y	Y	367.7814253	11071	2022000893	2-7TO9	1PhP	1SBR	N													2NHWHI
187	2$25000-50000	4>30	1-Zero days	2-1 to 13 days	1-Zero days	3Good	Y	N	N	45-64	2F	Alabama	1S	3college	1Y	2A	NonSmok	N	NonSmok	Y	N	N	N	N	N	N	Y	Y	234.4340667	11071	2022000894	3->9	1PhP	1SBR	N												1$<50000	3NHBLA
188	2$25000-50000	3-25-30		1-Zero days	1-Zero days	2Very good	Y	N	N	64<	2F	Alabama	1S	3college	1Y	1U	NonSmok	N	NonSmok	N	N	N	N	N	Y	N	N	N	136.2765755	11071	2022000897	1-<7	1PhP	1SBR	N												1$<50000	3NHBLA
189	2$25000-50000	4>30		1-Zero days	1-Zero days	3Good	Y	Y	N	64<	2F	Alabama	1S	3college	1Y	2A	NonSmok	N	NonSmok	N	N	N	N	N	N	N	Y	N	301.8545909	11072	2022000904	2-7TO9	1PhP	1SBR	N	N	N	N	N	N	N	N	N	N	Y	N	1$<50000	3NHBLA
190	3$50000-100000	3-25-30	2-1 to 13 days	1-Zero days	3-14+ days	2Very good	Y	N	N	45-64	1M	Alabama	1S	3college	1Y	1U	ForSmok	N	NonSmok	Y	Y	Y	N	N	Y	N	Y	N	537.2090444	11071	2022000907	1-<7	1PhP	1SBR	N												2$50000-100000	2NHWHI
191	1$<25000	4>30	2-1 to 13 days	2-1 to 13 days	3-14+ days	3Good	Y	N	N	35-44	2F	Alabama	1S	3college	1Y	1U	NonSmok	N	NonSmok	N	N	N	N	N	N	N	N	N	479.7568077	11081	2022000919	2-7TO9	2PhN	1SBR	N												1$<50000	3NHBLA
192	3$50000-100000	4>30		1-Zero days	1-Zero days	2Very good	Y	N	N	45-64	1M	Alabama	2M	2HighSchool	1Y	1U	ForSmok	N	NonSmok	N	N	N	N	N	N	N	N	N	638.7902468	11081	2022000920	2-7TO9	1PhP	1SBR	N													2NHWHI
193	3$50000-100000	2-18.5-25		1-Zero days	1-Zero days	3Good	Y	N	N	64<	2F	Alabama	1S	2HighSchool	1Y	1U	NonSmok	N	NonSmok	N	Y	Y	N	N	Y	N	Y	N	162.7931419	11081	2022000923	2-7TO9	1PhP	1SBR	N												2$50000-100000	2NHWHI
194	1$<25000	4>30	1-Zero days	3-14+ days	1-Zero days	4Fair	Y	N	N	64<	2F	Alabama	1S	2HighSchool	1Y	1U	NonSmok	N	NonSmok	Y	N	Y	N	N	Y	Y	Y	N	221.6956192	11081	2022000926	1-<7	2PhN	1SBR	N												1$<50000	2NHWHI
195	1$<25000	3-25-30	2-1 to 13 days	2-1 to 13 days	1-Zero days	3Good	Y	N	N	45-64	2F	Alabama	1S	3college	1Y	1U	CurSmok	N	NonSmok	N	N	N	N	N	N	N	N	N	598.3305801	11081	2022000930	1-<7	1PhP	1SBR	N												1$<50000	2NHWHI
196	2$25000-50000	4>30	1-Zero days		1-Zero days	4Fair	Y	N	N	64<	1M	Alabama	2M	3college	1Y	1U	ForSmok	N	NonSmok	Y	N	N	N	N	N	Y	N	N	284.2011502	11081	2022000937	1-<7	1PhP	1SBR	N												1$<50000	2NHWHI
197	3$50000-100000	2-18.5-25	1-Zero days	2-1 to 13 days	1-Zero days	4Fair	Y	Y	N	64<	2F	Alabama	1S	3college	1Y	1U	NonSmok	N	NonSmok	N	N	Y	N	N	N	N	Y	Y	117.1458088	11081	2022000938	1-<7	1PhP	1SBR	N	N	N	N	N	N	N	N	N	N	Y	N		2NHWHI
198	2$25000-50000	3-25-30		1-Zero days	1-Zero days	3Good	Y	N	N	64<	2F	Alabama	2M	3college	1Y	1U	ForSmok	Y	NonSmok	N	N	N	N	N	N	N	N	Y	267.6589447	11081	2022000943	3->9	1PhP	1SBR	N												1$<50000	3NHBLA
199	1$<25000	3-25-30	1-Zero days	2-1 to 13 days	1-Zero days	3Good	Y	N	N	64<	1M	Alabama	1S	3college	1Y	1U	ForSmok	N	NonSmok	N	N	N	Y	Y	N	N	N	N	57.49900392	11081	2022000945	2-7TO9	1PhP	1SBR	Y												1$<50000	3NHBLA
200	1$<25000	2-18.5-25		3-14+ days	3-14+ days	4Fair	Y	Y	N	64<	2F	Alabama	1S	2HighSchool	1Y	1U	NonSmok	N	NonSmok	N	N	N	N	N	Y	N	Y	Y	525.0006161	11011	2022000953	1-<7	1PhP	1SBR	N	Y	N	N	N	N	N	N	N	N	N	N	1$<50000	2NHWHI
201	2$25000-50000	2-18.5-25	3-14+ days	3-14+ days	1-Zero days	2Very good	Y	N	N	64<	2F	Alabama	1S	1NoSchool	1Y	1U	NonSmok	N	NonSmok	N	N	Y	N	Y	N	N	Y	N	2503.164132	11011	2022000960	1-<7	1PhP	1SBR	Y													2NHWHI
202	3$50000-100000	3-25-30		1-Zero days	1-Zero days	1Excellent	Y	N	N	64<	2F	Alabama	1S	2HighSchool	1Y	1U	ForSmok	N	NonSmok	N	N	N	N	N	N	N	Y	N	216.0501365	11011	2022000961	2-7TO9	1PhP	1SBR	N													2NHWHI
203	3$50000-100000	2-18.5-25	1-Zero days	1-Zero days	2-1 to 13 days	3Good	Y	N	Y	64<	2F	Alabama	2M	2HighSchool	1Y	1U	NonSmok	N	NonSmok	N	N	N	N	N	Y	N	Y	N	560.5971622	11011	2022000967	2-7TO9	1PhP	1SBR	N													2NHWHI
204	2$25000-50000	3-25-30		1-Zero days	1-Zero days	3Good	Y	N	N	45-64	1M	Alabama	1S	2HighSchool	1Y	1U	NonSmok	N	NonSmok	Y	N	N	N	N	N	N	Y	N	902.9365395	11011	2022000972	2-7TO9	1PhP	1SBR	N												1$<50000	2NHWHI
205	1$<25000	4>30		3-14+ days		4Fair	Y	Y	Y	45-64	1M	Alabama	1S	3college	1Y	2A	ForSmok	N	ForSmok	N	Y	Y	N	N	Y	N	Y	N	244.5134008	11011	2022000974		1PhP	1SBR	N												1$<50000	2NHWHI
206	3$50000-100000	3-25-30	1-Zero days	2-1 to 13 days	2-1 to 13 days	3Good	Y	N	N	45-64	1M	Alabama	2M	2HighSchool		1U	ForSmok	N	NonSmok	Y	N	N	N	N	N	N	N	N	1039.174395	11011	2022000978	2-7TO9	1PhP	1SBR	N													2NHWHI
207	1$<25000	4>30	1-Zero days	1-Zero days	2-1 to 13 days	3Good	Y	Y	N	35-44	2F	Alabama	2M	3college	2N	1U	NonSmok	N	ForSmok	N	N	N	N	N	Y	N	Y	N	5095.830119	11012	2022000979	2-7TO9	1PhP	1SBR	N	N	N	Y	N	N	N	N	N	N	N	N	1$<50000	2NHWHI
208	3$50000-100000	4>30		1-Zero days	1-Zero days	2Very good	Y	N	N	64<	1M	Alabama	2M	3college	1Y	1U	ForSmok	N	NonSmok	N	N	N	N	N	N	N	Y	N	477.7610496	11011	2022000981	2-7TO9	1PhP	1SBR	N													2NHWHI
209	2$25000-50000	2-18.5-25		1-Zero days	1-Zero days	2Very good	Y	N	N	64<	2F	Alabama	1S	3college	1Y	1U	NonSmok	N	NonSmok	N	N	N	N	Y	N	N	N	N	170.5993444	11011	2022000983	1-<7	1PhP	1SBR	Y												1$<50000	3NHBLA
210	3$50000-100000	3-25-30		1-Zero days	1-Zero days	3Good	Y	Y	N	64<	2F	Alabama	2M	3college	1Y	1U	NonSmok	N	NonSmok	N	N	N	N	N	N	N	N	N	1436.667757	11011	2022000985	2-7TO9	1PhP	1SBR	N	Y	N	N	N	N	N	N	N	N	N	N	2$50000-100000	2NHWHI
211	3$50000-100000	3-25-30		1-Zero days	1-Zero days	3Good	Y	N	N	64<	1M	Alabama	2M	3college	1Y	1U	NonSmok	N	NonSmok	N	N	N	N	N	N	Y	N	Y	477.7610496	11011	2022000986	2-7TO9	1PhP	1SBR	N												2$50000-100000	2NHWHI
212	2$25000-50000	2-18.5-25	1-Zero days	2-1 to 13 days	1-Zero days	3Good	Y	N	Y	64<	2F	Alabama	2M	2HighSchool	1Y	2A	NonSmok	N	NonSmok	N	N	N	N	N	N	N	Y	N	572.5399675	11021	2022000993	2-7TO9	1PhP	1SBR	N												1$<50000	2NHWHI
213	3$50000-100000	4>30		1-Zero days	1-Zero days	3Good	Y	Y	N	45-64	2F	Alabama	2M	3college	1Y	1U	NonSmok	N	NonSmok	N	N	N	N	N	N	N	N	N	372.534214	11021	2022000996	2-7TO9	1PhP	1SBR	N	N	N	N	N	N	Y	N	N	N	N	N		3NHBLA
214	2$25000-50000	4>30	3-14+ days	3-14+ days	1-Zero days	5Poor	Y	N	N	64<	2F	Alabama	1S	2HighSchool	1Y	2A	ForSmok	N	NonSmok	Y		Y	Y	N	Y	N	Y	Y	3379.350113	11022	2022000997	1-<7	1PhP	1SBR	Y													2NHWHI
215	4$>100000	4>30	2-1 to 13 days	1-Zero days	3-14+ days	3Good	Y	N	N	35-44	2F	Alabama	2M	2HighSchool	1Y	1U	NonSmok	N	ForSmok	N	N	N	N	N	N	N	Y	N	598.501441	11021	2022000999	2-7TO9	2PhN	1SBR	N												3$>100000	3NHBLA
217	3$50000-100000	3-25-30		1-Zero days	1-Zero days	3Good	Y	N	N	64<	2F	Alabama	2M	2HighSchool	1Y	1U	NonSmok	N	NonSmok	Y	N	N	N	N	Y	N	N	N	572.5399675	11021	2022001005	1-<7	2PhN	1SBR	N													2NHWHI
218	3$50000-100000	3-25-30	2-1 to 13 days	1-Zero days	3-14+ days	3Good	Y	Y	N	64<	2F	Alabama	1S	3college	1Y	1U	NonSmok	N	NonSmok	Y	N	N	N	N	N	N	Y	N	153.2765957	11021	2022001010	2-7TO9	1PhP	1SBR	N	N	N	N	Y	N	N	N	N	N	N	N		2NHWHI
219	2$25000-50000	4>30	2-1 to 13 days	3-14+ days	1-Zero days	4Fair	Y	N	N	64<	2F	Alabama	2M	3college	1Y	1U	NonSmok	N	NonSmok	Y	N	N	Y	Y	N	Y	Y	N	391.1249796	11021	2022001016	2-7TO9	2PhN	1SBR	Y												1$<50000	3NHBLA
220	1$<25000	2-18.5-25	2-1 to 13 days	2-1 to 13 days	2-1 to 13 days	3Good	Y	Y	Y	64<	2F	Alabama	1S	2HighSchool	1Y	1U	NonSmok	N		N	Y	Y	Y	Y	Y	N	Y	N	580.144525	11021	2022001017	2-7TO9	2PhN	1SBR	Y													2NHWHI
221	4$>100000	3-25-30	2-1 to 13 days	2-1 to 13 days	1-Zero days	2Very good	Y	N	N	64<	1M	Alabama	2M	3college	1Y	1U	ForSmok	N	NonSmok	N	N	N	N	N	N	N	N	N	284.0244816	11031	2022001029	2-7TO9	1PhP	1SBR	N												3$>100000	2NHWHI
222	3$50000-100000	4>30		1-Zero days	1-Zero days	4Fair	Y	N	N	64<	2F	Alabama	2M	2HighSchool		1U	ForSmok	N	NonSmok	Y	N	Y	Y	N	N	N	Y	Y	336.8138147	11031	2022001034	2-7TO9	2PhN	1SBR	Y													2NHWHI
223	3$50000-100000	4>30	1-Zero days	2-1 to 13 days	3-14+ days	2Very good	Y	Y	N	64<	1M	Alabama	1S	3college	1Y	1U	NonSmok	N	NonSmok	N	N	N	N	N	Y		Y	N	132.9948115	11031	2022001036	2-7TO9	1PhP	1SBR	N	N	Y	N	N	N	N	N	N	N	N	N		2NHWHI
224	2$25000-50000	2-18.5-25	1-Zero days	1-Zero days	2-1 to 13 days	1Excellent	Y	N	N	45-64	2F	Alabama	2M	3college	1Y	1U	CurSmok		ForSmok	N	N	N	N	N	N	N	N	N	259.5325482	11031	2022001039	2-7TO9	1PhP	1SBR	N												1$<50000	2NHWHI
225	4$>100000	3-25-30		1-Zero days	1-Zero days	1Excellent	Y	N	N	64<	1M	Alabama	2M	3college	1Y	2A	ForSmok	N	NonSmok	N	N	N	N	N	N	N	N	Y	459.1666398	11031	2022001047	2-7TO9	1PhP	1SBR	N													2NHWHI
226	2$25000-50000	4>30	1-Zero days	2-1 to 13 days	1-Zero days	2Very good	Y	N	N	45-64	2F	Alabama	2M	3college	1Y	2A	NonSmok	N	NonSmok	Y	N	Y	Y	Y	N	N	Y	N	284.774145	11031	2022001048	1-<7	2PhN	1SBR	Y												1$<50000	3NHBLA
227	4$>100000	4>30		1-Zero days	1-Zero days	2Very good	Y	N	N	45-64	2F	Alabama	2M	3college	1Y	1U	NonSmok	N	NonSmok	Y	N	N	N	N	N	N	Y	N	723.0303441	11041	2022001054	2-7TO9	1PhP	1SBR	N												3$>100000	2NHWHI
228	4$>100000	4>30	3-14+ days	3-14+ days	3-14+ days	4Fair	Y	Y	N	45-64	2F	Alabama	2M	3college	2N	1U		N	ForSmok	N	N	N	Y	N	N	N	Y	N	723.0303441	11041	2022001059	1-<7	2PhN	1SBR	Y	N	Y	N	N	N	N	N	N	N	N	N		2NHWHI
229	4$>100000	3-25-30		1-Zero days	1-Zero days	3Good	Y	N	N	64<	1M	Alabama	2M	3college	1Y	1U	ForSmok	N	NonSmok	N	N	N	N	N	Y	N	Y	N	1189.279752	11042	2022001062	2-7TO9	1PhP	1SBR	N												3$>100000	2NHWHI
230	3$50000-100000	4>30		1-Zero days	1-Zero days	3Good	Y	N	N	64<	2F	Alabama	2M	2HighSchool	1Y	1U	NonSmok	N	NonSmok	N	N	N	N	N	N	N	Y	N	325.4356806	11041	2022001063	2-7TO9	1PhP	1SBR	N												2$50000-100000	3NHBLA
231	3$50000-100000	2-18.5-25		1-Zero days	1-Zero days	2Very good	Y	N	N	64<	2F	Alabama	2M	3college	1Y	1U	NonSmok	N	NonSmok	N	N	N	N	N	N	N	N	N	186.749088	11041	2022001064	2-7TO9	1PhP	1SBR	N												2$50000-100000	2NHWHI
232	3$50000-100000	4>30	2-1 to 13 days	1-Zero days	2-1 to 13 days	2Very good	Y	N	N	45-64	2F	Alabama	2M	3college	1Y	1U	NonSmok	N	NonSmok	N	N	N	N	N	Y	N	N	N	257.8474874	11041	2022001066	1-<7	2PhN	1SBR	N												2$50000-100000	3NHBLA
233	2$25000-50000	4>30	3-14+ days	2-1 to 13 days	3-14+ days	3Good	Y	Y	N	45-64	1M	Alabama	1S	3college	1Y	1U	NonSmok	Y	NonSmok	N	N	N	N	N	Y	N	N	N	524.7645088	11041	2022001069	1-<7	1PhP	1SBR	N	Y	N	N	N	N	N	N	N	N	N	N	1$<50000	2NHWHI
234	3$50000-100000	3-25-30	3-14+ days	3-14+ days	2-1 to 13 days	3Good	Y	N	N	64<	2F	Alabama	2M	3college	1Y	1U	ForSmok	N	ForSmok	N	N	N	N	N	Y	N	Y	N	512.2239602	11041	2022001075	2-7TO9	2PhN	1SBR	N												2$50000-100000	2NHWHI
235	4$>100000	4>30		1-Zero days	1-Zero days	2Very good	Y	N	N	64<	2F	Alabama	2M	2HighSchool	1Y	1U	NonSmok	N	NonSmok	N	N	N	N	N	N	N	N	Y	599.619426	11041	2022001076	2-7TO9	1PhP	1SBR	N													2NHWHI
236	2$25000-50000	3-25-30		2-1 to 13 days		2Very good	Y	N	N	64<	1M	Alabama	2M	1NoSchool	1Y	1U	CurSmok	N	NonSmok	N	N	N	N	N		N	N	N	2220.203018	11052	2022001084	1-<7	1PhP	1SBR	N													2NHWHI
237	4$>100000	3-25-30	2-1 to 13 days	2-1 to 13 days	1-Zero days	3Good	Y	N	N	64<	2F	Alabama	2M	3college	2N	1U	CurSmok	N	NonSmok	Y	N	N	N	Y	N	N	N	Y	292.2441453	11051	2022001094	3->9	2PhN	1SBR	Y													2NHWHI
238	2$25000-50000	2-18.5-25		1-Zero days	1-Zero days	1Excellent	Y	Y	N	64<	1M	Alabama	2M	3college	1Y	1U	NonSmok	N	NonSmok	N	N	N	N	N	Y	N	N	N	386.500382	11051	2022001099	2-7TO9	1PhP	1SBR	N	N	N	N	Y	N	N	N	N	N	N	N		2NHWHI
239	3$50000-100000	4>30		1-Zero days	1-Zero days	3Good	Y	N	N	64<	2F	Alabama	1S	2HighSchool	1Y	1U	ForSmok	N	NonSmok	Y	N	N	Y	N	N	N	Y	N	794.7348127	11051	2022001100	1-<7	1PhP	1SBR	Y												2$50000-100000	3NHBLA
240	2$25000-50000	3-25-30	2-1 to 13 days	2-1 to 13 days	1-Zero days	2Very good	Y	N	N	64<	2F	Alabama	2M	3college	1Y	1U	NonSmok	N	NonSmok	N	N	N	N	N	N	N	N	Y	141.8448644	11051	2022001104	2-7TO9	1PhP	1SBR	N													2NHWHI
241	2$25000-50000	3-25-30		1-Zero days	1-Zero days	3Good	Y	N	N	45-64	2F	Alabama	1S	3college	1Y	1U	CurSmok	N	ForSmok	N	N	N	N	Y	Y	N	Y	Y	1465.586107	11051	2022001105	3->9	1PhP	1SBR	Y												1$<50000	7NHMUL
242	4$>100000	3-25-30		1-Zero days	1-Zero days	2Very good	Y	N	N	64<	2F	Alabama	1S	2HighSchool	1Y	1U	ForSmok	N	NonSmok	N	N	N	Y	N	N	N	Y	N	251.3928321	11051	2022001106	2-7TO9	1PhP	1SBR	Y													2NHWHI
243	2$25000-50000	3-25-30	2-1 to 13 days		2-1 to 13 days	4Fair	Y	Y	N	64<	1M	Alabama	1S	1NoSchool	1Y	1U	ForSmok	N	ForSmok	Y	Y	Y	Y	N	N	N	N	N	619.7786465	11061	2022001113	2-7TO9	2PhN	1SBR	Y												1$<50000	2NHWHI
244	4$>100000	2-18.5-25	3-14+ days	3-14+ days	3-14+ days	4Fair	Y	Y	Y	64<	1M	Alabama	2M	3college		2A	CurSmok	N	NonSmok	N	Y	Y	Y	Y	N	Y	Y	Y	370.9192029	11061	2022001114	3->9	2PhN	1SBR	Y	N	N	Y	N	N	N	N	N	N	N	N		2NHWHI
245	2$25000-50000	4>30	1-Zero days	2-1 to 13 days	2-1 to 13 days	2Very good	Y	N	N	64<	2F	Alabama	1S	2HighSchool	1Y	1U	ForSmok	N	NonSmok	N	N	Y	Y	Y	Y	N	Y	Y	285.5973373	11061	2022001124	1-<7	2PhN	1SBR	Y													2NHWHI
246	4$>100000	3-25-30		1-Zero days	1-Zero days	2Very good	Y	N	N	45-64	1M	Alabama	2M	3college	1Y	1U	NonSmok	N	ForSmok	N	N	N	N	N	N	N	Y	N	349.4780007	11061	2022001126	2-7TO9	2PhN	1SBR	N												3$>100000	3NHBLA
247	2$25000-50000	4>30	1-Zero days	3-14+ days	1-Zero days	3Good	Y	N	N	45-64	2F	Alabama	1S	2HighSchool	1Y	2A	ForSmok	N	NonSmok	N	N	N	N	N	N	N	Y	N	451.5953808	11061	2022001128	2-7TO9	2PhN	1SBR	N												1$<50000	2NHWHI
248	3$50000-100000	3-25-30		1-Zero days	1-Zero days	3Good	Y	N	N	64<	2F	Alabama	2M	3college	1Y	1U	NonSmok	N	NonSmok	N	Y	Y	N	N	N	N	Y	N	629.0411114	11061	2022001130	2-7TO9	1PhP	1SBR	N												2$50000-100000	2NHWHI
249	2$25000-50000	4>30	1-Zero days	1-Zero days	2-1 to 13 days	3Good	Y	Y	N	45-64	2F	Alabama	2M	2HighSchool	1Y	1U	NonSmok	N	NonSmok	N	N	N	Y	Y	Y	N	N	N	538.5006312	11061	2022001133	1-<7	1PhP	1SBR	Y	N	N	Y	N	N	N	N	N	N	N	N	1$<50000	2NHWHI
250	2$25000-50000	2-18.5-25	1-Zero days	3-14+ days	1-Zero days	5Poor	Y	Y	N	64<	2F	Alabama	1S	3college		1U	NonSmok	N	NonSmok	N	N	Y	Y	Y	N	N	Y	N	48.42030001	11071	2022001138	1-<7	1PhP	1SBR	Y	N	Y	N	N	N	N	N	N	N	N	N		2NHWHI
251	1$<25000	4>30	1-Zero days	3-14+ days	1-Zero days	4Fair	Y	N	N	64<	2F	Alabama	1S	2HighSchool	1Y	2A	NonSmok	N	NonSmok	Y	N	N	N	N	N	N	Y	N	217.2740257	11071	2022001139	3->9	2PhN	1SBR	N												1$<50000	2NHWHI
252	4$>100000	4>30		1-Zero days	1-Zero days	3Good	Y	Y	N	64<	1M	Alabama	2M	2HighSchool	1Y	1U	NonSmok	N	NonSmok	N	N	N	N	N	N	N	Y	N	408.6058623	11071	2022001143	2-7TO9	1PhP	1SBR	N	N	N	Y	N	N	N	N	N	N	N	N	3$>100000	5NHALA
253	4$>100000	4>30	2-1 to 13 days	2-1 to 13 days	1-Zero days	3Good	Y	N	N	45-64	2F	Alabama	2M	3college	1Y	2A	NonSmok	N	NonSmok	N	N	N	N	N	N	N	Y	N	802.9001953	11071	2022001144	1-<7	2PhN	1SBR	N												3$>100000	3NHBLA
254	4$>100000	4>30		1-Zero days	1-Zero days	3Good	Y	N	N	64<	1M	Alabama	2M	3college	1Y	1U	ForSmok	N	NonSmok	N	N	N	N	N	N	N	Y	N	208.2134157	11071	2022001154	3->9	1PhP	1SBR	N												3$>100000	2NHWHI
255	4$>100000	4>30		1-Zero days	1-Zero days	3Good	Y	N	N	64<	2F	Alabama	2M	2HighSchool	1Y	2A	ForSmok	N	NonSmok	N	N	N	N	N	N	N	Y	N	233.6380833	11071	2022001161	1-<7	2PhN	1SBR	N													3NHBLA
256	3$50000-100000	4>30		1-Zero days	1-Zero days	3Good	Y	N	N	45-64	1M	Alabama	1S	2HighSchool	1Y	1U	NonSmok	N	NonSmok	N	N	N	N	N	N	N	Y	N	1218.198066	11071	2022001164	1-<7	1PhP	1SBR	N													2NHWHI
257	4$>100000	3-25-30	1-Zero days	3-14+ days	1-Zero days	3Good	Y	N	Y	64<	2F	Alabama	2M	1NoSchool	1Y	2A	NonSmok	N	ForSmok	N	N	N	N	N	N	N	N	N	465.7292841	11071	2022001165	1-<7	2PhN	1SBR	N													3NHBLA
258	1$<25000	3-25-30	2-1 to 13 days	2-1 to 13 days	1-Zero days	2Very good	Y	N	Y	64<	2F	Alabama	1S	3college	1Y	2A	NonSmok	N	NonSmok	Y	N	N	N	N	N	N	Y	Y	124.2287387	11071	2022001166	2-7TO9	2PhN	1SBR	N												1$<50000	2NHWHI
259	3$50000-100000	3-25-30		1-Zero days	1-Zero days	3Good	Y	N	N	64<	2F	Alabama	2M	3college	1Y	1U	ForSmok	N	ForSmok	N	N	N	N	N	N	N	Y	N	165.5644954	11081	2022001175	1-<7	1PhP	1SBR	N												2$50000-100000	3NHBLA
260	2$25000-50000	4>30	1-Zero days	3-14+ days	2-1 to 13 days	4Fair	Y	N	N	64<	2F	Alabama	2M	2HighSchool	1Y	1U	NonSmok	N	NonSmok	Y	N	N	N	N	N	N	N	N	347.6619667	11081	2022001180	2-7TO9	2PhN	1SBR	N													2NHWHI
261	2$25000-50000	3-25-30	2-1 to 13 days	2-1 to 13 days	3-14+ days	3Good	Y	Y	N	64<	2F	Alabama	1S	3college	1Y	1U	NonSmok	N	NonSmok	Y	N	N	Y	N	N	N	Y	N	417.1973633	11081	2022001183	1-<7	1PhP	1SBR	Y	Y	N	N	N	N	N	N	N	N	N	N	1$<50000	2NHWHI
262	2$25000-50000	2-18.5-25		1-Zero days	1-Zero days	3Good	Y	N	N	64<	2F	Alabama	1S	3college	1Y	1U	ForSmok	N	ForSmok	N	N	N	N	N	N	N	Y	N	189.3831373	11081	2022001188	2-7TO9	1PhP	1SBR	N												1$<50000	2NHWHI
263	3$50000-100000	3-25-30		1-Zero days	1-Zero days	3Good	Y	N	N	64<	2F	Alabama	2M	3college	1Y	1U	NonSmok	N	NonSmok	Y	N	N	N	N	N	Y	N	N	267.6589447	11081	2022001199	2-7TO9	1PhP	1SBR	N													3NHBLA
264	3$50000-100000	2-18.5-25	2-1 to 13 days	2-1 to 13 days	2-1 to 13 days	2Very good	Y	N	N	18-34	2F	Alabama	2M	3college	1Y	1U	NonSmok	N	NonSmok	N	N	N	N	N	Y	N	N	N	1777.946423	12011	2022001214	2-7TO9	1PhP	1SBR	N												2$50000-100000	4NHASI
265	4$>100000	4>30		1-Zero days	1-Zero days	3Good	Y	N	N	45-64	1M	Alabama	2M	3college	1Y	1U	NonSmok	N	NonSmok	Y	N	N	N	N	N	N	N	N	1664.081901	12012	2022001218	1-<7	2PhN	1SBR	N												3$>100000	3NHBLA
266	3$50000-100000	3-25-30	2-1 to 13 days	2-1 to 13 days	2-1 to 13 days	3Good	Y	N	N	18-34	2F	Alabama	2M	3college	1Y	1U	NonSmok	N	ForSmok	N	N	N	N	N	N	N	N	N	3696.630479	12011	2022001219	2-7TO9	1PhP	1SBR	N												2$50000-100000	2NHWHI
267	1$<25000	4>30		1-Zero days	1-Zero days	1Excellent	Y	N	N	64<	2F	Alabama	2M	2HighSchool		1U	NonSmok	N	ForSmok	N	N	N	N	N	N	N	Y	N	1563.088567	12011	2022001220	2-7TO9	1PhP	1SBR	N													2NHWHI
268	4$>100000	3-25-30		1-Zero days	1-Zero days	2Very good	Y	N	N	18-34	1M	Alabama	2M	3college	1Y	1U	NonSmok	N	ForSmok	N	N	N	N	N	N	N	N	N	1741.586742	12011	2022001222	2-7TO9	1PhP	1SBR	N												3$>100000	2NHWHI
269	3$50000-100000	4>30	1-Zero days	1-Zero days	2-1 to 13 days	3Good	Y	N	N	18-34	1M	Alabama	2M	3college	1Y	1U	NonSmok	N	ForSmok	N	N	N	N	N	Y	N	N	N	780.388537	12012	2022001223	2-7TO9	1PhP	1SBR	N												2$50000-100000	2NHWHI
270	4$>100000	4>30	2-1 to 13 days	2-1 to 13 days	1-Zero days	3Good	Y	N	N	45-64	1M	Alabama	2M	3college	1Y	1U	ForSmok	N	NonSmok	N	N	N	N	N	N	N	N	N	1237.585831	12011	2022001231	1-<7	2PhN	1SBR	N												3$>100000	2NHWHI
271	3$50000-100000	3-25-30		1-Zero days	1-Zero days	2Very good	Y	N	N	18-34	1M	Alabama	2M	3college	1Y	2A	NonSmok	N	NonSmok	N	N	N	N	N	N	N	Y	N	2096.658343	12021	2022001237	2-7TO9	1PhP	1SBR	N												2$50000-100000	2NHWHI
272	3$50000-100000	2-18.5-25	2-1 to 13 days	2-1 to 13 days	1-Zero days	3Good	Y	N	N	18-34	2F	Alabama	1S	3college	1Y	1U	NonSmok	N	ForSmok	N	N	N	N	N	Y	N	Y	N	1716.067636	12021	2022001238	1-<7	1PhP	1SBR	N												2$50000-100000	2NHWHI
273	2$25000-50000	2-18.5-25		1-Zero days	1-Zero days	3Good	Y	Y	N	64<	2F	Alabama	2M	2HighSchool	1Y	1U	ForSmok	N	NonSmok	N	N	N	N	N	N	N	Y	N	522.2514838	12021	2022001240	1-<7	1PhP	1SBR	N	N	N	Y	N	N	N	N	N	N	N	N		2NHWHI
274	4$>100000	3-25-30		1-Zero days	1-Zero days	1Excellent	Y	N	N	35-44	2F	Alabama	2M	3college	1Y	1U	NonSmok	N	NonSmok	N	N	N	N	N	N	N	N	N	688.3940552	12021	2022001244	2-7TO9	1PhP	1SBR	N												3$>100000	2NHWHI
275	4$>100000	4>30	2-1 to 13 days	1-Zero days	2-1 to 13 days	2Very good	Y	Y	N	18-34	2F	Alabama	2M	3college	1Y	1U	NonSmok	N	NonSmok	N	N	N	N	N	Y	N	N	N	1490.326161	12021	2022001245	2-7TO9	1PhP	1SBR	N	N	N	Y	N	N	N	N	N	N	N	N	3$>100000	2NHWHI
276	4$>100000	4>30		1-Zero days	1-Zero days	1Excellent	Y	Y	N	18-34	1M	Alabama	2M	3college	1Y	1U	ForSmok	Y	CurSmok	N	N	N	N	N	N	N	N	N	3389.551354	12022	2022001247	1-<7	1PhP	1SBR	N	Y	N	N	N	N	N	N	N	N	N	N	3$>100000	2NHWHI
277	2$25000-50000	3-25-30	3-14+ days	2-1 to 13 days	2-1 to 13 days	3Good	Y	N	N	64<	1M	Alabama	2M	3college	1Y	1U	ForSmok	N	NonSmok	N	N	N	N	N	N	N	Y	N	693.9186171	12021	2022001250	1-<7	1PhP	1SBR	N												1$<50000	3NHBLA
278	4$>100000	4>30		1-Zero days	1-Zero days	1Excellent	Y	N	N	35-44	1M	Alabama	2M	3college	1Y	1U	ForSmok	N	ForSmok	N	N	N	N	N	N	N	N	N	1202.242114	12021	2022001258	1-<7	1PhP	1SBR	N												3$>100000	2NHWHI
279	1$<25000	3-25-30	3-14+ days	3-14+ days	3-14+ days	5Poor	Y	Y	N	64<	1M	Alabama	1S	2HighSchool	1Y	1U	ForSmok	N	CurSmok	N	N	Y	N	N	N	Y	Y	N	506.2087032	12031	2022001261	1-<7	1PhP	1SBR	N	N	N	Y	N	N	N	N	N	N	N	N	1$<50000	2NHWHI
280	4$>100000	4>30	1-Zero days	2-1 to 13 days	2-1 to 13 days	2Very good	Y	N	N	45-64	1M	Alabama	2M	3college	1Y	1U	NonSmok	N	NonSmok	N	N	N	Y	N	N	N	N	N	432.6350529	12031	2022001265	2-7TO9	1PhP	1SBR	Y												3$>100000	2NHWHI
281	4$>100000	3-25-30		1-Zero days	1-Zero days	1Excellent	Y	N	N	45-64	2F	Alabama	2M	3college	1Y	1U	ForSmok	Y	NonSmok	N	N	N	N	N	N	N	N	N	446.8622752	12031	2022001268	2-7TO9	2PhN	1SBR	N													2NHWHI
282	2$25000-50000	3-25-30	1-Zero days	2-1 to 13 days	1-Zero days	2Very good	Y	N	N	64<	1M	Alabama	2M	3college	1Y	1U	NonSmok	N	ForSmok	N	N	N	Y	Y	N	N	Y	N	676.4533563	12031	2022001272	1-<7	1PhP	1SBR	Y												1$<50000	2NHWHI
283	4$>100000	4>30		1-Zero days	1-Zero days	3Good	Y	N	N	45-64	1M	Alabama	2M	3college	1Y	2A	NonSmok	N	ForSmok	Y	N	N	N	N	N	N	N	N	477.6755484	12031	2022001273	1-<7	1PhP	1SBR	N												3$>100000	3NHBLA
284	4$>100000	3-25-30	1-Zero days	2-1 to 13 days	1-Zero days	2Very good	Y	N	N	64<	2F	Alabama	2M	3college	1Y	2A	NonSmok	N	NonSmok	N	N	N	Y	N	N	N	Y	N	325.1555383	12032	2022001280	2-7TO9	1PhP	1SBR	Y													2NHWHI
285	2$25000-50000	2-18.5-25	3-14+ days	2-1 to 13 days	3-14+ days	3Good	Y	N	N	64<	2F	Alabama	2M	3college	1Y	1U	ForSmok	N	NonSmok	N	N	N	N	N	Y	N	Y	N	325.1555383	12031	2022001284	2-7TO9	2PhN	1SBR	N												1$<50000	2NHWHI
286	2$25000-50000	4>30		1-Zero days	1-Zero days	3Good	Y	N	N	35-44	2F	Alabama	2M	3college	1Y	1U	NonSmok	N	NonSmok	N	N	N	N	N	N	N	N	N	606.1021561	12041	2022001287	1-<7	2PhN	1SBR	N												1$<50000	3NHBLA
287	4$>100000	3-25-30		1-Zero days	1-Zero days	2Very good	Y	N	N	45-64	1M	Alabama	2M	3college	1Y	1U	NonSmok	N	NonSmok	N	N	N	N	N	N	N	N	N	663.0212781	12041	2022001289	1-<7	1PhP	1SBR	N												3$>100000	2NHWHI
288	4$>100000	3-25-30	2-1 to 13 days	2-1 to 13 days	1-Zero days	1Excellent	Y	N	N	64<	1M	Alabama	2M	3college	1Y	1U	NonSmok	N	NonSmok	N	N	N	N	N	N	N	N	N	725.8868505	12042	2022001291	2-7TO9	1PhP	1SBR	N												3$>100000	2NHWHI
289	3$50000-100000	3-25-30	1-Zero days	2-1 to 13 days	1-Zero days	3Good	Y	N	N	64<	2F	Alabama	2M	3college	1Y	1U	NonSmok	N	NonSmok	Y	N	N	Y	N	Y	Y	Y	N	525.3859834	12041	2022001293	2-7TO9	2PhN	1SBR	Y												2$50000-100000	2NHWHI
290	3$50000-100000	4>30	1-Zero days	2-1 to 13 days	2-1 to 13 days	3Good	Y	N	N	18-34	1M	Alabama	2M	3college	1Y	1U	NonSmok	N	NonSmok	N	N	N	N	N	N	N	N	N	1345.551502	12041	2022001295	2-7TO9	1PhP	1SBR	N													3NHBLA
291	2$25000-50000	4>30	3-14+ days		1-Zero days	4Fair	Y	N	N	45-64	1M	Alabama	2M	2HighSchool	1Y	1U	ForSmok	N	NonSmok	N	N	N	N	N	N	N	Y	N	1574.4041	12041	2022001314	2-7TO9	1PhP	1SBR	N												1$<50000	2NHWHI
292	4$>100000	4>30		1-Zero days	1-Zero days	3Good	Y	Y	N	35-44	1M	Alabama	2M	3college	1Y	1U	NonSmok		ForSmok	N	N	N	N	N	N	N	N	N	1159.967182	12041	2022001315	1-<7	1PhP	1SBR	N												3$>100000	2NHWHI
293	4$>100000	4>30		1-Zero days	1-Zero days	3Good	Y	N	N	35-44	1M	Alabama	2M	3college	1Y	1U	NonSmok	N	NonSmok	N	N	N	N	N	N	N	N	N	923.7516444	12051	2022001322	1-<7	1PhP	1SBR	N												3$>100000	2NHWHI
294	4$>100000	3-25-30	2-1 to 13 days	2-1 to 13 days	1-Zero days	2Very good	Y	Y	N	45-64	1M	Alabama	2M	3college	1Y	1U	ForSmok	N	ForSmok	N	N	N	N	N	N	N	Y	N	903.2029822	12051	2022001323	2-7TO9	1PhP	1SBR	N	N	N	N	N	N	N	N	N	Y	N	N	3$>100000	2NHWHI
295	4$>100000	2-18.5-25		1-Zero days	1-Zero days	2Very good	Y	N	N	45-64	2F	Alabama	2M	3college	1Y	1U	ForSmok	N	NonSmok	N	N	N	N	N	N	N	N	N	604.365598	12052	2022001324	2-7TO9	1PhP	1SBR	N												3$>100000	2NHWHI
296	3$50000-100000	3-25-30	2-1 to 13 days	2-1 to 13 days	2-1 to 13 days	1Excellent	Y	N	N	64<	2F	Alabama	2M	3college	1Y	1U	NonSmok	N	ForSmok	N	N	N	N	N	N	N	Y	N	492.9169274	12051	2022001330	2-7TO9	1PhP	1SBR	N												2$50000-100000	2NHWHI
297	4$>100000	3-25-30	1-Zero days	1-Zero days	2-1 to 13 days	3Good	Y	N	N	45-64	2F	Alabama	2M	2HighSchool	1Y	1U	ForSmok	N	ForSmok	N	N	N	N	N	Y	N	N	N	772.4607564	12051	2022001331	2-7TO9	2PhN	1SBR	N												3$>100000	2NHWHI
298	4$>100000	3-25-30		1-Zero days	1-Zero days	3Good	Y	N	N	64<	2F	Alabama	1S	1NoSchool	1Y	1U	NonSmok	N	NonSmok	Y	N	N	N	N	N	N	N	N	544.3501115	12052	2022001333	2-7TO9	1PhP	1SBR	N													3NHBLA
299	1$<25000	4>30	1-Zero days	3-14+ days	2-1 to 13 days	4Fair	Y	N	N	45-64	2F	Alabama	1S	3college	1Y	1U	NonSmok	N	NonSmok	N	N	N	Y	N	Y	Y	N	N	804.2939596	12051	2022001337	2-7TO9	2PhN	1SBR	Y												1$<50000	2NHWHI
300	4$>100000	3-25-30	1-Zero days	2-1 to 13 days	2-1 to 13 days	2Very good	Y	N	N	18-34	1M	Alabama	2M	3college	1Y	1U	ForSmok	N	NonSmok	N	N	N	N	N	N	N	N	N	1610.982987	12052	2022001340	2-7TO9	1PhP	1SBR	N												3$>100000	2NHWHI
301	1$<25000	3-25-30	2-1 to 13 days	2-1 to 13 days	3-14+ days	4Fair	Y	N	N	18-34	2F	Alabama	1S	1NoSchool	1Y	1U	NonSmok	N	ForSmok	N	N	N	Y	N	N	N	N	N	8877.544908	12052	2022001341	2-7TO9	2PhN	1SBR	Y													3NHBLA
302	4$>100000	3-25-30		1-Zero days	1-Zero days	2Very good	Y	N	N	35-44	1M	Alabama	2M	3college	1Y	1U	ForSmok	N	NonSmok	N	N	N	N	N	Y	N	N	Y	1689.952399	12051	2022001350	2-7TO9	1PhP	1SBR	N												3$>100000	2NHWHI
303	4$>100000	3-25-30	1-Zero days	1-Zero days	2-1 to 13 days	4Fair	Y	N	N	64<	1M	Alabama	2M	3college	1Y	1U	CurSmok	N	NonSmok	N	Y	Y	N	Y	N	N	Y	N	526.9414918	12052	2022001351	2-7TO9	1PhP	1SBR	Y												3$>100000	2NHWHI
304	3$50000-100000	3-25-30	1-Zero days	2-1 to 13 days	2-1 to 13 days	2Very good	Y	N	N	45-64	1M	Alabama	2M	3college	1Y	1U	NonSmok	N	NonSmok	N	N	N	N	N	N	N	N	N	748.432846	12052	2022001353	1-<7	1PhP	1SBR	N												2$50000-100000	3NHBLA
305	2$25000-50000	3-25-30	2-1 to 13 days	2-1 to 13 days	3-14+ days	4Fair	Y	N	N	18-34	1M	Alabama	1S	3college	1Y	1U	NonSmok	N	CurSmok	N	N	N	N	N	N	N	N	N	1230.747302	12061	2022001354	1-<7	2PhN	1SBR	N												1$<50000	3NHBLA
306	3$50000-100000	2-18.5-25	1-Zero days	1-Zero days	2-1 to 13 days	1Excellent	Y	N	N	18-34	2F	Alabama	2M	3college	1Y	1U	NonSmok	N	ForSmok	N	N	N	N	N	Y	N	N	N	685.1203953	12061	2022001362	1-<7	1PhP	1SBR	N												2$50000-100000	2NHWHI
307	4$>100000	3-25-30	1-Zero days	1-Zero days	3-14+ days	1Excellent	Y	N	N	45-64	1M	Alabama	2M	3college	1Y	1U	ForSmok	N	NonSmok	N	N	N	N	N	N	N	Y	N	442.3345417	12061	2022001363	1-<7	1PhP	1SBR	N												3$>100000	2NHWHI
308	3$50000-100000	3-25-30		1-Zero days	1-Zero days	1Excellent	Y	N	N	18-34	1M	Alabama	1S	3college	1Y	1U	NonSmok	N	NonSmok	N	N	N	N	N	N	N	N	N	825.6693318	12061	2022001367	2-7TO9	1PhP	1SBR	N												2$50000-100000	2NHWHI
309	3$50000-100000	4>30		1-Zero days	1-Zero days	3Good	Y	N	N	18-34	1M	Alabama	1S	3college	1Y	1U	CurSmok	N	CurSmok	N	N	N	Y	N	N	N	N	N	1085.61678	12061	2022001368	1-<7	2PhN	1SBR	Y													2NHWHI
310	4$>100000	3-25-30		1-Zero days	1-Zero days	2Very good	Y	N	N	45-64	1M	Alabama	2M	3college	1Y	1U	NonSmok	N	ForSmok	N	N	N	N	N	N	N	Y	Y	280.4412182	12061	2022001369	2-7TO9	1PhP	1SBR	N												3$>100000	2NHWHI
311	3$50000-100000	3-25-30		1-Zero days	1-Zero days	2Very good	Y	N	N	45-64	1M	Alabama	2M	1NoSchool	1Y	1U	ForSmok	N	NonSmok	N	N	N	N	N	N	N	Y	N	1384.268806	12061	2022001370	2-7TO9	2PhN	1SBR	N												2$50000-100000	2NHWHI
312	4$>100000	4>30		1-Zero days	1-Zero days	2Very good	Y	N	N	18-34	1M	Alabama	1S	3college	1Y	1U		N	NonSmok	N	N	N	N	N	N	N	N	N	1230.543715	12061	2022001371	2-7TO9	1PhP	1SBR	N													2NHWHI
313	3$50000-100000	2-18.5-25	3-14+ days	3-14+ days	3-14+ days	1Excellent	Y	N	Y	64<	2F	Alabama	1S	2HighSchool	1Y	1U	ForSmok	N	NonSmok	N	Y	Y	N	Y	Y	N	Y	N	280.8120882	12061	2022001375	2-7TO9	2PhN	1SBR	Y													2NHWHI
314	4$>100000	4>30	3-14+ days	3-14+ days	1-Zero days	4Fair	Y	Y	N	35-44	2F	Alabama	2M	3college	1Y	1U	ForSmok	N	ForSmok	N	N	N	Y	N	Y	N	N	N	593.5025199	12061	2022001378	1-<7	2PhN	1SBR	Y	N	N	N	N	Y	N	N	N	N	N	N	3$>100000	2NHWHI
315	4$>100000	2-18.5-25		1-Zero days	1-Zero days	1Excellent	Y	N	N	45-64	2F	Alabama	2M	3college	1Y	1U	NonSmok	N	NonSmok	N	N	N	N	N	N	N	N	N	473.601499	12061	2022001380	2-7TO9	1PhP	1SBR	N												3$>100000	2NHWHI
316	4$>100000	3-25-30	2-1 to 13 days	2-1 to 13 days	1-Zero days	3Good	Y	Y	N	64<	1M	Alabama	2M	3college	1Y	1U	NonSmok	N	NonSmok	N	N	N	N	N	N	N	N	N	423.3623499	12062	2022001383	1-<7	1PhP	1SBR	N	Y	N	N	N	N	N	N	N	N	N	N	3$>100000	2NHWHI
317	2$25000-50000	3-25-30	1-Zero days	1-Zero days	2-1 to 13 days	3Good	Y	N	N	18-34	2F	Alabama	1S	2HighSchool	1Y	1U	NonSmok	N	NonSmok	N	N	N	Y	N	N	N	N	N	1386.810279	12072	2022001386	1-<7	1PhP	1SBR	Y												1$<50000	3NHBLA
318	3$50000-100000	3-25-30	2-1 to 13 days	2-1 to 13 days	2-1 to 13 days	3Good	Y	N	N	18-34	2F	Alabama	2M	3college	1Y	1U	NonSmok		NonSmok	N	N	N	N	N	Y	N	Y	Y	1327.762441	12071	2022001387	2-7TO9	2PhN	1SBR	N												2$50000-100000	4NHASI
319	3$50000-100000	4>30	1-Zero days	2-1 to 13 days	1-Zero days	4Fair	Y	N	N	45-64	2F	Alabama	2M	3college	1Y	2A	ForSmok	N	NonSmok	N	N	N	Y	N	N	N	N	N	478.7863804	12071	2022001397	2-7TO9	1PhP	1SBR	Y												2$50000-100000	3NHBLA
320	1$<25000	4>30	2-1 to 13 days	2-1 to 13 days	1-Zero days	5Poor	Y	N	N	45-64	1M	Alabama	2M	3college	1Y	2A	NonSmok	N	NonSmok	N	Y	Y	N	N	N	N	Y	Y	596.0085172	12071	2022001400	1-<7	2PhN	1SBR	N												1$<50000	2NHWHI
321	3$50000-100000	4>30	1-Zero days	1-Zero days	3-14+ days	3Good	Y	N	N	45-64	2F	Alabama	2M	2HighSchool	1Y	1U	NonSmok	N	NonSmok	N	N	N	N	N	N	N	N	N	459.5240245	12071	2022001401	1-<7	2PhN	1SBR	N													3NHBLA
322	3$50000-100000	4>30	3-14+ days	3-14+ days	1-Zero days	3Good	Y	Y	N	45-64	2F	Alabama	2M	3college	1Y	1U	ForSmok	N	CurSmok	N	N	N	Y	Y	N	N	N	N	408.0197588	12071	2022001404	1-<7	1PhP	1SBR	Y	N	N	Y	N	N	N	N	N	N	N	N	2$50000-100000	2NHWHI
323	1$<25000	4>30	2-1 to 13 days	3-14+ days	1-Zero days	4Fair	Y	N	N	45-64	1M	Alabama	2M	1NoSchool	1Y	1U	NonSmok	N	NonSmok	Y	N	N	Y	Y	N	Y	Y	N	775.4569643	12081	2022001419	2-7TO9	2PhN	1SBR	Y												1$<50000	3NHBLA
324	2$25000-50000	4>30	1-Zero days	2-1 to 13 days	1-Zero days	3Good	Y	Y	N	45-64	2F	Alabama	1S	3college	1Y	1U	NonSmok	N	NonSmok	N	N	N	N	N	N	N	Y	N	380.2130618	12081	2022001420	2-7TO9	2PhN	1SBR	N												1$<50000	3NHBLA
325	4$>100000	2-18.5-25	2-1 to 13 days	2-1 to 13 days	1-Zero days	4Fair	Y	N	N	64<	2F	Alabama	2M	3college	1Y	1U	ForSmok	N	NonSmok	N	N	Y	N	N	N	N	N	N	591.8832455	12081	2022001423	2-7TO9	1PhP	1SBR	N												3$>100000	2NHWHI
326	2$25000-50000	4>30	3-14+ days	3-14+ days	3-14+ days	3Good	Y	N	N	35-44	2F	Alabama	2M	3college	2N	1U	CurSmok	N	CurSmok	N	N	N	N	N	Y	N	N	N	718.4770344	12081	2022001428	1-<7	2PhN	1SBR	N												1$<50000	2NHWHI
327	1$<25000	2-18.5-25		1-Zero days	1-Zero days	1Excellent	Y	N	N	18-34	2F	Alabama	1S	3college		1U	NonSmok	N	NonSmok	N	N	N	Y	N	N	N	N	N	1195.401049	12082	2022001435	1-<7	1PhP	1SBR	Y												1$<50000	3NHBLA
328	3$50000-100000	3-25-30		1-Zero days	1-Zero days	1Excellent	Y	N	N	35-44	1M	Alabama	2M	1NoSchool	1Y	1U	ForSmok	N	NonSmok	N	N	N	N	N	N	N	N	N	2090.613631	12081	2022001436	2-7TO9	2PhN	1SBR	N													2NHWHI
329	3$50000-100000	3-25-30		1-Zero days	1-Zero days	3Good	Y	Y	N	35-44	1M	Alabama	2M		1Y	1U	NonSmok	N	NonSmok	N	N	N	N	N	N	N	N	N	1721.396518	12011	2022001443	1-<7	1PhP	1SBR	N	Y	N	N	N	N	N	N	N	N	N	N	2$50000-100000	2NHWHI
330	1$<25000	2-18.5-25	1-Zero days	2-1 to 13 days	1-Zero days	4Fair	Y	N	N	35-44	2F	Alabama	2M	3college	1Y	1U	NonSmok	N	NonSmok	N	N	N	N	N	N	N	N	N	1820.617926	12011	2022001446	2-7TO9	1PhP	1SBR	N												1$<50000	2NHWHI
331	4$>100000	2-18.5-25	1-Zero days	1-Zero days	2-1 to 13 days	3Good	Y	N	N	18-34	2F	Alabama	1S	3college		1U	NonSmok	N	NonSmok	N	N	N	N	N	N	N	N	N	5075.410987	12012	2022001447	2-7TO9	1PhP	1SBR	N												3$>100000	1HISPA
332	3$50000-100000	4>30		1-Zero days	1-Zero days	1Excellent	Y	N	N	35-44	2F	Alabama	1S	1NoSchool	1Y	1U	CurSmok	N	NonSmok	N	N	N	N	N	N	N	N	N	2599.813764	12011	2022001452	2-7TO9	1PhP	1SBR	N													3NHBLA
333	2$25000-50000	3-25-30		1-Zero days	1-Zero days	2Very good	Y	Y	N	45-64	2F	Alabama	1S	3college	1Y	2A	NonSmok	N	NonSmok	N	N	N	N	N	N	N	Y	N	1548.16849	12011	2022001456	2-7TO9	2PhN	1SBR	N	Y	N	N	N	N	N	N	N	N	N	N	1$<50000	2NHWHI
334	3$50000-100000	3-25-30		1-Zero days	1-Zero days	3Good	Y	N	N	35-44	2F	Alabama	1S	3college	1Y	1U	NonSmok	N	NonSmok	N	N	N	N	N	N	N	N	N	1430.406128	12011	2022001461	2-7TO9	1PhP	1SBR	N												2$50000-100000	3NHBLA
335	4$>100000	3-25-30		1-Zero days	1-Zero days	1Excellent	Y	Y	N	45-64	1M	Alabama	2M	3college	1Y	2A	ForSmok	N	NonSmok	N	N	N	N	N	N	N	N	N	1328.604507	12021	2022001486	2-7TO9	1PhP	1SBR	N	Y	N	N	N	N	N	N	N	N	N	N	3$>100000	2NHWHI
336	1$<25000	3-25-30	3-14+ days	3-14+ days	2-1 to 13 days	4Fair	Y	N	N	35-44	1M	Alabama	1S	2HighSchool	1Y	1U	NonSmok	N	ForSmok	N	N	N	N	N	N	N	Y	N	1342.613975	12022	2022001489	1-<7	2PhN	1SBR	N												1$<50000	2NHWHI
337	2$25000-50000	4>30		1-Zero days	1-Zero days	3Good	Y	N	N	64<	1M	Alabama	1S	3college	1Y	1U	NonSmok	N	NonSmok	N	N	N	Y	N	N	N	Y	N	424.2942483	12021	2022001490	2-7TO9	1PhP	1SBR	Y												1$<50000	2NHWHI
338	4$>100000	4>30		1-Zero days	1-Zero days	3Good	Y	N	N	45-64	1M	Alabama	2M	3college	1Y	1U	NonSmok	N	NonSmok	N	N	N	N	N	N	N	N	N	1328.604507	12022	2022001492	1-<7	1PhP	1SBR	N												3$>100000	2NHWHI
339	2$25000-50000	2-18.5-25		1-Zero days	1-Zero days	2Very good	Y	N	Y	35-44	1M	Alabama	1S	3college	1Y	1U	NonSmok	N	NonSmok	N	Y	Y	N	N	N	N	N	N	653.837743	12031	2022001507	2-7TO9	2PhN	1SBR	N												1$<50000	3NHBLA
340	3$50000-100000	4>30		1-Zero days	1-Zero days	1Excellent	Y	N	N	35-44	1M	Alabama	2M	2HighSchool	1Y	1U	ForSmok		NonSmok	N	N	N	N	N	N	N	N	N	1311.473113	12031	2022001515	2-7TO9	1PhP	1SBR	N												2$50000-100000	2NHWHI
341	4$>100000	2-18.5-25		1-Zero days	1-Zero days	3Good	Y	N	N	45-64	2F	Alabama	2M	2HighSchool	1Y	1U	ForSmok	N	NonSmok	N	N	N	N	N	N	N	Y	N	523.105754	12031	2022001517	2-7TO9	1PhP	1SBR	N												3$>100000	2NHWHI
342	4$>100000	3-25-30		1-Zero days	1-Zero days	1Excellent	Y	N	N	45-64	1M	Alabama	2M	3college	1Y	1U	NonSmok	N	NonSmok	N	N	N	N	N	N	N	N	N	663.0212781	12041	2022001522	2-7TO9	1PhP	1SBR	N												3$>100000	2NHWHI
343	3$50000-100000	3-25-30	2-1 to 13 days	1-Zero days	2-1 to 13 days	2Very good	Y	N	N	45-64	1M	Alabama	2M	3college	1Y	1U	NonSmok	N	NonSmok	N	N	N	N	N	N	N	N	N	711.0326992	12041	2022001524	2-7TO9	1PhP	1SBR	N													2NHWHI
344	3$50000-100000	4>30		1-Zero days	1-Zero days	2Very good	Y	N	N	45-64	2F	Alabama	2M	3college	1Y	1U	NonSmok	N	NonSmok	N	N	N	N	N	N	N	N	N	839.4436347	12041	2022001525	2-7TO9	1PhP	1SBR	N												2$50000-100000	3NHBLA
345	4$>100000	3-25-30		1-Zero days	1-Zero days	2Very good	Y	N	N	18-34	1M	Alabama	2M	3college	1Y	1U	NonSmok	Y	NonSmok	N	N	N	N	N	N	N	N	N	1028.812434	12041	2022001529	2-7TO9	1PhP	1SBR	N												3$>100000	2NHWHI
346	4$>100000	2-18.5-25		1-Zero days	1-Zero days	2Very good	Y	N	N	35-44	2F	Alabama	2M	3college	1Y	1U	NonSmok	N	NonSmok	N	N	N	N	N	N	N	N	N	638.9171065	12042	2022001532	2-7TO9	1PhP	1SBR	N												3$>100000	3NHBLA
347	4$>100000	2-18.5-25		1-Zero days	1-Zero days	2Very good	Y	N	N	35-44	1M	Alabama	2M	3college	1Y	2A	ForSmok	N	ForSmok	N	N	N	Y	N	N	N	N	N	658.6881833	12052	2022001545	2-7TO9	1PhP	1SBR	Y												3$>100000	2NHWHI
348	3$50000-100000	3-25-30		1-Zero days	1-Zero days	1Excellent	Y	N	N	18-34	1M	Alabama	2M	3college	1Y	1U	NonSmok	N	NonSmok	N	N	N	Y	N	N	N	N	N	1470.608397	12051	2022001547	1-<7	1PhP	1SBR	Y												2$50000-100000	2NHWHI
349	4$>100000	4>30	3-14+ days	1-Zero days	3-14+ days	3Good	Y	N	N	18-34	2F	Alabama	1S	3college	1Y	1U	NonSmok	N	NonSmok	N	N	N	N	N	N	N	N	N	1018.513394	12051	2022001548	2-7TO9	2PhN	1SBR	N													2NHWHI
350	2$25000-50000	3-25-30		1-Zero days	1-Zero days	4Fair	Y	N	N	18-34	1M	Alabama	1S	3college	1Y	1U	NonSmok	N	NonSmok	N	N	N	N	N	N	N	N	N	1619.664058	12051	2022001550	1-<7	1PhP	1SBR	N												1$<50000	2NHWHI
351	1$<25000	4>30	3-14+ days	3-14+ days	3-14+ days	4Fair	Y	Y	N	45-64	2F	Alabama	1S	3college	2N	2A	CurSmok	N	ForSmok	N	N	N	Y	N	N	N	Y	N	696.1104417	12051	2022001556	1-<7	2PhN	1SBR	Y	N	N	N	Y	N	N	N	N	N	N	N	1$<50000	3NHBLA
352	3$50000-100000	4>30	2-1 to 13 days	2-1 to 13 days	3-14+ days	3Good	Y	N	N	35-44	2F	Alabama	2M	3college	1Y	1U	NonSmok	N	NonSmok	N	N	N	N	N	Y	N	Y	Y	834.0063488	12051	2022001564	2-7TO9	1PhP	1SBR	N												2$50000-100000	2NHWHI
353	2$25000-50000	4>30	2-1 to 13 days	2-1 to 13 days	2-1 to 13 days	3Good	Y	Y	N	64<	2F	Alabama	1S	3college	1Y	1U	NonSmok	N	NonSmok	N	N	N	N	Y	N	N	Y	N	269.7534378	12051	2022001567	2-7TO9	1PhP	1SBR	Y	Y	N	N	N	N	N	N	N	N	N	N	1$<50000	2NHWHI
354	4$>100000	4>30		1-Zero days	1-Zero days	3Good	Y	N	N	45-64	1M	Alabama	2M	3college	1Y	1U	ForSmok	N	NonSmok	Y	N	N	N	N	N	N	N	N	405.0797653	12051	2022001571	1-<7	1PhP	1SBR	N												3$>100000	2NHWHI
355	2$25000-50000	4>30	1-Zero days	2-1 to 13 days	2-1 to 13 days	2Very good	Y	N	N	18-34	2F	Alabama	1S	3college	1Y	1U	NonSmok	Y	NonSmok	N	N	N	N	N	Y	N	N	N	622.388083	12061	2022001578	2-7TO9	1PhP	1SBR	N												1$<50000	2NHWHI
356	3$50000-100000	4>30	1-Zero days	1-Zero days	3-14+ days	3Good	Y	N	N	45-64	1M	Alabama	1S	2HighSchool	1Y	1U	NonSmok	N	NonSmok	N	N	N	N	N	N	N	N	N	385.0749155	12062	2022001586	1-<7	2PhN	1SBR	N													2NHWHI
357	3$50000-100000	4>30		1-Zero days	1-Zero days	1Excellent	Y	Y	N	45-64	1M	Alabama	2M	2HighSchool	1Y	2A	NonSmok	N	NonSmok	N	N	N	N	N	N	N	Y	N	530.7282451	12062	2022001587	2-7TO9	1PhP	1SBR	N	N	N	Y	N	N	N	N	N	N	N	N	2$50000-100000	2NHWHI
358	2$25000-50000	3-25-30		1-Zero days	1-Zero days	2Very good	Y	N	N	18-34	1M	Alabama	1S	3college	1Y	1U	NonSmok	N	NonSmok	N	N	N	N	N	N	N	N	N	520.2667911	12061	2022001588	2-7TO9	1PhP	1SBR	N												1$<50000	2NHWHI
359	4$>100000	2-18.5-25		1-Zero days	1-Zero days	1Excellent	Y	Y	N	35-44	2F	Alabama	2M	3college	1Y	1U	NonSmok	N	NonSmok	N	N	N	N	N	N	N	N	N	593.5025199	12061	2022001592	1-<7	2PhN	1SBR	N												3$>100000	2NHWHI
360	1$<25000	2-18.5-25	3-14+ days	3-14+ days	3-14+ days	5Poor	Y	Y	N	64<	2F	Alabama	2M	2HighSchool	1Y	1U	ForSmok	N	ForSmok	Y	N	N	Y	Y	Y	N	Y	N	409.8449754	12061	2022001593	1-<7	1PhP	1SBR	Y	N	Y	N	N	N	N	N	N	N	N	N	1$<50000	2NHWHI
361	2$25000-50000	4>30		1-Zero days	1-Zero days	3Good	Y	N	N	45-64	1M	Alabama	2M	3college	1Y	1U	NonSmok	N	NonSmok	N	N	N	Y	N	N	Y	N	N	442.3345417	12061	2022001602	1-<7	2PhN	1SBR	Y												1$<50000	2NHWHI
362	3$50000-100000	1<18.5	1-Zero days	2-1 to 13 days	2-1 to 13 days	3Good	Y	N	N	18-34	1M	Alabama	1S	2HighSchool	1Y	2A	CurSmok	Y	CurSmok	N	N	N	N	N	N	N	N	N	3279.771732	12071	2022001612	1-<7	2PhN	1SBR	N													2NHWHI
363	2$25000-50000	4>30		1-Zero days	1-Zero days	3Good	Y	N	N	45-64	2F	Alabama			1Y	2A	NonSmok	N	NonSmok	N	N	N	N	N	N	N	N	N	653.4991858	12072	2022001617	2-7TO9	2PhN	1SBR	N													2NHWHI
364	2$25000-50000	3-25-30		1-Zero days	1-Zero days	3Good	Y	Y	N	64<	2F	Alabama	1S	2HighSchool	1Y	2A	NonSmok	N	NonSmok	Y	N	N	N	N	N	N	Y	N	479.8199648	12071	2022001623	2-7TO9	2PhN	1SBR	N	N	N	N	N	Y	N	N	N	N	N	N		2NHWHI
365	2$25000-50000	4>30	3-14+ days	3-14+ days	2-1 to 13 days	4Fair	Y	N	N	64<	2F	Alabama	2M	2HighSchool	1Y	1U	NonSmok	N	NonSmok	N	N	N	N	N	N	N	N	N	765.4896572	12072	2022001625	2-7TO9	2PhN	1SBR	N													2NHWHI
366	3$50000-100000	4>30		1-Zero days	1-Zero days	3Good	Y	N	N	45-64	1M	Alabama	1S	2HighSchool	1Y	1U	ForSmok	Y	NonSmok	N	N	N	N	N	N	N	N	N	653.3970793	12072	2022001629	2-7TO9	1PhP	1SBR	N													2NHWHI
367	3$50000-100000	4>30	1-Zero days	2-1 to 13 days	2-1 to 13 days	3Good	Y	N	N	45-64	1M	Alabama	2M	3college	1Y	1U	NonSmok	N	ForSmok	Y	N	N	N	N	Y	N	Y	Y	311.1065914	12081	2022001634	2-7TO9	2PhN	1SBR	N												2$50000-100000	2NHWHI
368	1$<25000	4>30	2-1 to 13 days	2-1 to 13 days	3-14+ days	3Good	Y	Y	N	35-44	1M	Alabama	1S	3college	1Y	1U	ForSmok	N	ForSmok	N	N	N	Y	N	Y	N	N	N	658.5879649	12081	2022001642	1-<7	1PhP	1SBR	Y	N	N	Y	N	N	N	N	N	N	N	N	1$<50000	3NHBLA
369	1$<25000	3-25-30	1-Zero days	1-Zero days	3-14+ days	1Excellent	Y	N	N	64<	1M	Alabama	1S	3college	1Y	1U	NonSmok	N	NonSmok	N	N	N	N	N	Y	N	Y	N	245.0616969	12082	2022001643	2-7TO9	1PhP	1SBR	N												1$<50000	2NHWHI
370	3$50000-100000	2-18.5-25	1-Zero days	3-14+ days	1-Zero days	4Fair	Y	Y	N	45-64	1M	Alabama	1S	3college	1Y	1U	CurSmok	N	ForSmok	N	Y	Y	N	Y	N	N	Y	N	471.0127704	12081	2022001646	1-<7	2PhN	1SBR	Y	N	N	Y	N	N	N	N	N	N	N	N	2$50000-100000	2NHWHI
371	3$50000-100000	4>30	1-Zero days	2-1 to 13 days	1-Zero days	4Fair	Y	N	N	45-64	1M	Alabama	2M	2HighSchool	1Y	1U	NonSmok	N	NonSmok	Y	Y	Y	Y	Y	N	Y	Y	N	870.6443672	12081	2022001648	1-<7	1PhP	1SBR	Y													3NHBLA
372	2$25000-50000	2-18.5-25		1-Zero days	1-Zero days	3Good	Y	N	N	18-34	1M	Alabama	1S	3college	1Y	1U	ForSmok	Y		N	N	N	N	N	N	N	N	N	583.3378993	12081	2022001649	2-7TO9	1PhP	1SBR	N												1$<50000	2NHWHI
373	3$50000-100000	4>30	3-14+ days	3-14+ days	3-14+ days	3Good	Y	N	N	18-34	2F	Alabama	1S	3college	1Y	1U	ForSmok	N	ForSmok	N	N	N	Y	N	Y	N	N	N	760.3194666	12082	2022001651	1-<7	2PhN	1SBR	Y												2$50000-100000	2NHWHI
374	2$25000-50000	3-25-30		1-Zero days	1-Zero days	2Very good	Y	N	N	45-64	2F	Alabama	1S	2HighSchool	1Y	1U	NonSmok	N	NonSmok	N	N	N	N	N	N	N	N	N	1884.641313	12011	2022001659	1-<7	2PhN	1SBR	N												1$<50000	3NHBLA
375	3$50000-100000	3-25-30		1-Zero days	1-Zero days	1Excellent	Y	N	N	18-34	2F	Alabama	2M	3college	1Y	1U	NonSmok	N	NonSmok	N	N	N	N	N	N	N	N	N	3696.630479	12011	2022001665	2-7TO9	1PhP	1SBR	N												2$50000-100000	2NHWHI
376	3$50000-100000	4>30	1-Zero days	2-1 to 13 days	1-Zero days	2Very good	Y	N	N	45-64	1M	Alabama	2M	3college	1Y	1U	ForSmok	N	NonSmok	Y	N	Y	N	N	N	N	Y	Y	765.5274656	12011	2022001666	2-7TO9	1PhP	1SBR	N												2$50000-100000	2NHWHI
377	2$25000-50000	4>30	1-Zero days	3-14+ days	3-14+ days	4Fair	Y	N	N	45-64	2F	Alabama	2M	3college	1Y	2A	NonSmok	N	NonSmok	Y	N	N	N	Y	Y	N	Y	N	1653.13875	12012	2022001667	3->9	2PhN	1SBR	Y												1$<50000	2NHWHI
378	3$50000-100000	4>30	2-1 to 13 days	2-1 to 13 days	2-1 to 13 days	2Very good	Y	N	N	18-34	1M	Alabama	1S	3college	1Y	1U	NonSmok	N	CurSmok	N	N	N	Y	N	N	N	N	N	3100.898599	12012	2022001671	1-<7	1PhP	1SBR	Y													2NHWHI
379	4$>100000	3-25-30	1-Zero days	2-1 to 13 days	1-Zero days	2Very good	Y	N	N	45-64	1M	Alabama	2M	3college	1Y	1U	NonSmok	N	NonSmok	N	N	N	N	N	N	N	Y	N	635.7622002	12021	2022001678	2-7TO9	1PhP	1SBR	N												3$>100000	2NHWHI
380	1$<25000	2-18.5-25	3-14+ days	1-Zero days	3-14+ days	2Very good	Y	Y	N	18-34	2F	Alabama	1S	3college	1Y	1U	NonSmok	Y	NonSmok	N	N	N	Y	N	N	N	N	N	1339.971457	12022	2022001680	2-7TO9	1PhP	1SBR	Y	N	N	Y	N	N	N	N	N	N	N	N	1$<50000	3NHBLA
381	4$>100000	3-25-30	1-Zero days	1-Zero days	2-1 to 13 days	2Very good	Y	Y	N	45-64	2F	Alabama	2M	3college	1Y	1U	ForSmok	N	NonSmok	N	N	N	N	N	Y	Y	Y	N	743.2766876	12022	2022001682	2-7TO9	2PhN	1SBR	N	Y	N	N	N	N	N	N	N	N	N	N	3$>100000	2NHWHI
382	4$>100000	3-25-30		1-Zero days	1-Zero days	2Very good	Y	Y	Y	45-64	1M	Alabama	2M	2HighSchool	1Y	1U	NonSmok	N	NonSmok	N	N	N	N	N	N	N	N	Y	1161.168709	12021	2022001683	1-<7	1PhP	1SBR	N	N	Y	N	N	N	N	N	N	N	N	N		3NHBLA
383	1$<25000	2-18.5-25	1-Zero days	3-14+ days	1-Zero days	3Good	Y	N	N	35-44	1M	Alabama	2M	2HighSchool	1Y	1U	NonSmok	N	NonSmok	N	N	N	N	N	N	N	N	N	2465.477332	12022	2022001685	3->9	1PhP	1SBR	N												1$<50000	3NHBLA
384	3$50000-100000	4>30	3-14+ days	3-14+ days	2-1 to 13 days	4Fair	Y	N	N	45-64	2F	Alabama	2M	3college	1Y	1U	ForSmok	N	NonSmok	N	Y	Y	N	N	N	N	Y	N	674.8352645	12021	2022001686	2-7TO9	1PhP	1SBR	N												2$50000-100000	2NHWHI
385	4$>100000	4>30		1-Zero days	1-Zero days	3Good	Y	N	N	45-64	2F	Alabama	2M	3college	1Y	2A	NonSmok	N	NonSmok	N	N	N	Y	N	Y	N	Y	N	674.8352645	12022	2022001694	2-7TO9	1PhP	1SBR	Y												3$>100000	2NHWHI
386	2$25000-50000	2-18.5-25		1-Zero days	1-Zero days	2Very good	Y	N	N	64<	2F	Alabama	1S	3college	1Y	1U	NonSmok	N	NonSmok	N	N	N	N	N	N	N	N	N	773.5883651	12021	2022001696	1-<7	1PhP	1SBR	N													2NHWHI
387	3$50000-100000	4>30	1-Zero days	2-1 to 13 days	1-Zero days	2Very good	Y	Y	N	45-64	2F	Alabama	2M	3college	1Y	1U	NonSmok	N	NonSmok	N	N	N	N	N	N	N	N	N	703.6792473	12031	2022001700	1-<7	2PhN	1SBR	N	Y	N	N	N	N	N	N	N	N	N	N	2$50000-100000	2NHWHI
388	1$<25000	4>30		1-Zero days	1-Zero days	2Very good	Y	N	N	18-34	2F	Alabama	1S	2HighSchool	1Y	1U	NonSmok	N	NonSmok	N	N	N	N	Y	N	N	N	N	705.4370651	12032	2022001705	2-7TO9	1PhP	1SBR	Y												1$<50000	3NHBLA
389	4$>100000	4>30	1-Zero days	3-14+ days	2-1 to 13 days	3Good	Y	N	N	45-64	1M	Alabama	2M	3college	1Y	1U	NonSmok	N	NonSmok	N	N	N	N	N	N	N	N	N	1789.242889	12032	2022001712	1-<7	1PhP	1SBR	N												3$>100000	7NHMUL
390	4$>100000	3-25-30	1-Zero days	2-1 to 13 days	1-Zero days	3Good	Y	N	N	64<	2F	Alabama	1S	3college	1Y	1U	NonSmok	N	NonSmok	N	N	N	N	N	N	N	N	N	191.8757213	12031	2022001713	2-7TO9	2PhN	1SBR	N													2NHWHI
391	2$25000-50000	4>30	2-1 to 13 days	2-1 to 13 days	2-1 to 13 days	3Good	Y	Y	N	35-44	2F	Alabama	1S	2HighSchool	1Y	1U	CurSmok	N	NonSmok	Y	N	N	N	Y	Y	N	Y	N	334.4587096	12031	2022001717	1-<7	2PhN	1SBR	Y	Y	N	N	N	N	N	N	N	N	N	N	1$<50000	3NHBLA
392	4$>100000	3-25-30		1-Zero days	1-Zero days	1Excellent	Y	N	N	45-64	2F	Alabama	2M	3college	1Y	1U	NonSmok	N	NonSmok	N	N	N	N	N	N	N	N	N	245.1615862	12032	2022001719	2-7TO9	1PhP	1SBR	N												3$>100000	3NHBLA
393	3$50000-100000	2-18.5-25	1-Zero days	2-1 to 13 days	1-Zero days	2Very good	Y	N	N	18-34	1M	Alabama	2M	3college	1Y	1U	NonSmok	N	NonSmok	N	N	N	N	N	N	N	N	N	982.4437958	12031	2022001720	2-7TO9	1PhP	1SBR	N												2$50000-100000	2NHWHI
394	2$25000-50000	4>30	1-Zero days	2-1 to 13 days	1-Zero days	4Fair	Y	Y	N	45-64	1M	Alabama	2M	3college		1U	NonSmok	N	NonSmok	Y	N	N	Y	N	N	N	Y	N	417.7797812	12041	2022001730	1-<7	2PhN	1SBR	Y	N	Y	N	N	N	N	N	N	N	N	N		2NHWHI
395	4$>100000	3-25-30	2-1 to 13 days	2-1 to 13 days	2-1 to 13 days	2Very good	Y	Y	N	18-34	2F	Alabama	1S	3college	1Y	1U	NonSmok	N	ForSmok	N	N	N	N	N	Y	N	N	N	931.1876	12041	2022001738	2-7TO9	1PhP	1SBR	N	N	N	Y	N	N	N	N	N	N	N	N	3$>100000	4NHASI
396	3$50000-100000	2-18.5-25		1-Zero days		3Good	Y	Y	N	35-44	2F	Alabama	2M	2HighSchool	1Y	1U	NonSmok	N	ForSmok	N	N	N	N	N	Y	N	Y	N	1372.482615	12041	2022001740	2-7TO9	2PhN	1SBR	N	N	Y	N	N	N	N	N	N	N	N	N	2$50000-100000	2NHWHI
397	3$50000-100000	3-25-30		1-Zero days	1-Zero days	1Excellent	Y	Y	N	35-44	2F	Alabama	1S	3college	1Y	1U	NonSmok	N	NonSmok	N	N	N	N	N	N	N	N	N	697.9091701	12041	2022001743	1-<7	1PhP	1SBR	N	Y	N	N	N	N	N	N	N	N	N	N	2$50000-100000	3NHBLA
398	4$>100000	4>30	1-Zero days	1-Zero days	2-1 to 13 days	2Very good	Y	N	N	18-34	2F	Alabama	1S	3college	1Y	1U	NonSmok	N	ForSmok	N	N	N	N	N	N	N	N	N	1571.554417	12041	2022001745	1-<7	1PhP	1SBR	N												3$>100000	3NHBLA
399	4$>100000	4>30		1-Zero days	1-Zero days	3Good	Y	N	N	45-64	1M	Alabama	2M	3college	1Y	1U	NonSmok	N	NonSmok	Y	N	N	N	N	N	N	N	N	1169.708207	12042	2022001747	1-<7	1PhP	1SBR	N												3$>100000	3NHBLA
400	3$50000-100000	4>30	3-14+ days	3-14+ days	2-1 to 13 days	4Fair	Y	Y	N	45-64	2F	Alabama	2M	3college	1Y	1U	NonSmok	N	CurSmok	Y	N	N	N	N	N	N	N	Y	391.496251	12041	2022001750	2-7TO9	1PhP	1SBR	N	N	N	Y	N	N	N	N	N	N	N	N	2$50000-100000	2NHWHI
401	2$25000-50000	4>30		1-Zero days	1-Zero days	2Very good	Y	N	N	35-44	1M	Alabama	2M	3college	1Y	1U	ForSmok	N	NonSmok	N	Y	Y	N	N	N	N	N	N	1109.858805	12041	2022001757	2-7TO9	2PhN	1SBR	N													2NHWHI
402	4$>100000	2-18.5-25		1-Zero days	1-Zero days	1Excellent	Y	Y	N	45-64	2F	Alabama	2M	3college	1Y	1U	NonSmok	N	NonSmok	N	N	N	N	N	N	N	N	N	741.6092137	12041	2022001758	2-7TO9	1PhP	1SBR	N	N	N	N	N	N	N	N	N	Y	N	N	3$>100000	2NHWHI
403	3$50000-100000	4>30	1-Zero days	2-1 to 13 days	2-1 to 13 days	2Very good	Y	Y	N	18-34	2F	Alabama	2M	3college	1Y	1U	NonSmok	N	NonSmok	N	N	N	N	N	N	N	N	N	835.8943453	12041	2022001760	1-<7	2PhN	1SBR	N	N	Y	N	N	N	N	N	N	N	N	N	2$50000-100000	3NHBLA
404	2$25000-50000	4>30	2-1 to 13 days	3-14+ days	2-1 to 13 days	4Fair	Y	Y	N	64<	1M	Alabama	2M	2HighSchool	1Y	2A	NonSmok	N	NonSmok	N	N	N	N	N	N	N	Y	N	582.7430335	12051	2022001773	1-<7	2PhN	1SBR	N	N	N	N	N	N	N	N	Y	N	N	N		2NHWHI
405	2$25000-50000	2-18.5-25		1-Zero days	1-Zero days	3Good	Y	N	N	45-64	1M	Alabama	1S	3college	1Y	1U	CurSmok	N	NonSmok	N	N	N	N	Y	N	N	N	N	379.3581928	12051	2022001780	2-7TO9	2PhN	1SBR	Y												1$<50000	2NHWHI
406	3$50000-100000	3-25-30	2-1 to 13 days	2-1 to 13 days	1-Zero days	2Very good	Y	N	N	45-64	2F	Alabama	2M	3college	1Y	1U	NonSmok	N	ForSmok	N	N	N	N	N	N	N	N	N	1093.874089	12051	2022001781	2-7TO9	1PhP	1SBR	N												2$50000-100000	2NHWHI
407	4$>100000	2-18.5-25	1-Zero days	2-1 to 13 days	2-1 to 13 days	1Excellent	Y	N	N	18-34	1M	Alabama	1S	1NoSchool	1Y	2A	NonSmok	N	CurSmok	N	N	N	N	N	N	N	N	N	2889.836807	12052	2022001782	1-<7	1PhP	1SBR	N												3$>100000	2NHWHI
408	3$50000-100000	4>30		1-Zero days	1-Zero days	2Very good	Y	N	N	45-64	2F	Alabama	2M	3college	1Y	1U	NonSmok	N	NonSmok	N	N	N	N	N	N	N	N	N	1093.874089	12051	2022001783	2-7TO9	1PhP	1SBR	N													2NHWHI
409	4$>100000	2-18.5-25		1-Zero days	1-Zero days	3Good	Y	N	N	18-34	2F	Alabama	1S	3college	1Y	1U	NonSmok	N	NonSmok	Y	N	N	N	N	N	N	N	N	2987.57457	12052	2022001791	2-7TO9	1PhP	1SBR	N												3$>100000	2NHWHI
410	4$>100000	2-18.5-25	1-Zero days	1-Zero days	2-1 to 13 days	2Very good	Y	N	N	35-44	2F	Alabama	2M	2HighSchool	1Y	1U	NonSmok	N	NonSmok	N	N	N	N	N	Y	N	N	N	994.5340684	12051	2022001794	2-7TO9	1PhP	1SBR	N												3$>100000	2NHWHI
411	1$<25000	4>30		1-Zero days	1-Zero days	2Very good	Y	N	N	18-34	2F	Alabama	2M	3college	1Y	2A	CurSmok		ForSmok	N	N	N	N	N	N	N	N	N	1456.515001	12051	2022001795	2-7TO9	1PhP	1SBR	N												1$<50000	2NHWHI
412	2$25000-50000	2-18.5-25		1-Zero days	1-Zero days	1Excellent	Y	N	N	64<	2F	Alabama	2M	3college	1Y	2A	NonSmok	N	NonSmok	N	N	N	N	N	Y	N	Y	N	465.6639542	12051	2022001799	1-<7	1PhP	1SBR	N												1$<50000	2NHWHI
413	4$>100000	4>30	1-Zero days	1-Zero days	2-1 to 13 days	2Very good	Y	N	N	45-64	2F	Alabama	2M	3college	1Y	1U	NonSmok	N	NonSmok	N	N	N	N	N	N	N	N	N	593.4587933	12051	2022001803	2-7TO9	1PhP	1SBR	N												3$>100000	3NHBLA
414	3$50000-100000	4>30	3-14+ days	2-1 to 13 days	1-Zero days	4Fair	Y	Y	N	45-64	1M	Alabama	1S	3college	1Y	1U	NonSmok	Y	NonSmok	N	N	N	N	N	Y	N	Y	Y	262.633888	12061	2022001808	2-7TO9	1PhP	1SBR	N	N	N	Y	N	N	N	N	N	N	N	N	2$50000-100000	2NHWHI
415	2$25000-50000	4>30		1-Zero days	1-Zero days	2Very good	Y	N	N	45-64	2F	Alabama	2M	2HighSchool	1Y	1U	NonSmok	N	NonSmok	N	N	N	N	N	N	N	Y	N	1533.765932	12061	2022001810	2-7TO9	1PhP	1SBR	N													2NHWHI
416	3$50000-100000	3-25-30	2-1 to 13 days	1-Zero days	2-1 to 13 days	2Very good	Y	Y	N	35-44	2F	Alabama	2M	2HighSchool	1Y	1U	NonSmok	N	NonSmok	N	N	N	N	N	Y	N	N	N	1123.189212	12061	2022001813	2-7TO9	1PhP	1SBR	N	N	N	N	N	N	N	N	N	Y	N	N	2$50000-100000	2NHWHI
417	4$>100000	3-25-30		1-Zero days	1-Zero days	2Very good	Y	Y	N	45-64	1M	Alabama	2M	3college	1Y	2A	NonSmok	N	NonSmok	N	N	N	N	N	N	N	N	N	435.684212	12061	2022001821	2-7TO9	1PhP	1SBR	N	Y	N	N	N	N	N	N	N	N	N	N	3$>100000	1HISPA
418	4$>100000	4>30		1-Zero days	1-Zero days	3Good	Y	N	Y	45-64	1M	Alabama	2M	3college	1Y	1U	NonSmok	N	NonSmok	N	N	N	N	N	N	N	N	N	442.3345417	12061	2022001822	1-<7	1PhP	1SBR	N												3$>100000	2NHWHI
419	4$>100000	3-25-30		1-Zero days	1-Zero days	1Excellent	Y	N	N	35-44	1M	Alabama	2M	3college	1Y	1U	NonSmok	N	NonSmok	N	N	N	N	N	N	N	N	N	794.9352928	12061	2022001825	1-<7	1PhP	1SBR	N												3$>100000	2NHWHI
420	1$<25000	3-25-30		1-Zero days	1-Zero days	4Fair	Y	Y	N	45-64	2F	Alabama	1S	3college	1Y	1U	NonSmok	N	NonSmok	N	N	N	N	N	N	N	Y	N	476.3388209	12061	2022001830	2-7TO9	2PhN	1SBR	N	N	N	N	N	Y	N	N	N	N	N	N	1$<50000	1HISPA
421	3$50000-100000	4>30	1-Zero days	3-14+ days	3-14+ days	4Fair	Y	Y	N	18-34	2F	Alabama	2M	2HighSchool	2N	2A	NonSmok	N	NonSmok	N	N	N	N	N	N	N	N	N	545.6749315	12061	2022001834	2-7TO9	1PhP	1SBR	N	N	N	Y	N	N	N	N	N	N	N	N	2$50000-100000	2NHWHI
422	2$25000-50000	3-25-30	1-Zero days	1-Zero days	2-1 to 13 days	2Very good	Y	N	N	45-64	2F	Alabama	2M	3college	1Y	2A	NonSmok	N	NonSmok	N	N	N	N	N	N	N	N	N	1020.084129	12071	2022001838	2-7TO9	1PhP	1SBR	N												1$<50000	2NHWHI
423	3$50000-100000	4>30	3-14+ days	3-14+ days	3-14+ days	4Fair	Y	Y	N	45-64	2F	Alabama	2M	3college	1Y	2A	ForSmok	N	ForSmok	N	N	N	N	Y	Y		Y	N	819.3273465	12071	2022001848	1-<7	2PhN	1SBR	Y	N	N	Y	N	N	N	N	N	N	N	N	2$50000-100000	3NHBLA
424	2$25000-50000	2-18.5-25	2-1 to 13 days	2-1 to 13 days	2-1 to 13 days	3Good	Y	N	N	18-34	2F	Alabama	2M	3college	2N	1U	NonSmok	N	NonSmok	N	N	N	N	N	N	N	N	N	614.1939376	12071	2022001849	1-<7	1PhP	1SBR	N												1$<50000	2NHWHI
425	4$>100000	4>30	1-Zero days	1-Zero days	3-14+ days	3Good	Y	N	N	45-64	2F	Alabama	2M	3college	1Y	1U	NonSmok	Y	NonSmok	Y	N	N	Y	N	N	N	N	N	647.5320113	12071	2022001853	2-7TO9	1PhP	1SBR	Y												3$>100000	2NHWHI
426	4$>100000	4>30		1-Zero days	1-Zero days	2Very good	Y	Y	N	18-34	2F	Alabama	2M	3college	1Y	1U	NonSmok	N	NonSmok	N	N	N	N	N	N	N	N	N	648.19926	12081	2022001857	2-7TO9	1PhP	1SBR	N	N	N	N	N	N	N	N	N	Y	N	N	3$>100000	2NHWHI
427	3$50000-100000	4>30	1-Zero days	1-Zero days	2-1 to 13 days	3Good	Y	Y	N	45-64	2F	Alabama	1S	3college	1Y	1U	NonSmok	N	NonSmok	N	N	N	N	N	N	N	N	N	387.3125199	12081	2022001861	2-7TO9	1PhP	1SBR	N	N	N	Y	N	N	N	N	N	N	N	N	2$50000-100000	3NHBLA
428	3$50000-100000	3-25-30		1-Zero days	1-Zero days	2Very good	Y	N	N	45-64	1M	Alabama	1S	1NoSchool	1Y	1U	NonSmok		NonSmok	N	N	N	N	N	N	N	N	N	951.0805183	12081	2022001863	2-7TO9	2PhN	1SBR	N												2$50000-100000	3NHBLA
429	4$>100000	4>30	2-1 to 13 days	2-1 to 13 days	1-Zero days	4Fair	Y	N	N	45-64	2F	Alabama	2M	3college	1Y	1U	NonSmok	N	NonSmok	N	N	N	N	N	Y	N	N	N	444.3714246	12081	2022001868	2-7TO9	1PhP	1SBR	N												3$>100000	2NHWHI
430	4$>100000	4>30	2-1 to 13 days	2-1 to 13 days	3-14+ days	2Very good	Y	N	N	35-44	2F	Alabama	1S	3college	1Y	1U	NonSmok	N	NonSmok	N	N	N	N	N	Y	N	N	N	813.0697536	12081	2022001869	2-7TO9	2PhN	1SBR	N												3$>100000	4NHASI
431	3$50000-100000	4>30	1-Zero days	2-1 to 13 days	3-14+ days	3Good	Y	N	N	18-34	2F	Alabama	1S	3college	1Y	1U	NonSmok	N	NonSmok	N	N	N	N	N	Y	N	N	N	2008.143722	12082	2022001871	1-<7	1PhP	1SBR	N												2$50000-100000	3NHBLA
432	1$<25000	4>30	2-1 to 13 days	2-1 to 13 days	2-1 to 13 days	4Fair	Y	N	N	45-64	2F	Alabama	1S	3college	1Y	1U	NonSmok	N	NonSmok	N	N	N	N	N	Y	N	N	N	161.1094351	12081	2022001875	1-<7	2PhN	1SBR	N												1$<50000	3NHBLA
433	2$25000-50000	4>30	2-1 to 13 days	3-14+ days	1-Zero days	4Fair	Y	N	N	64<	1M	Alabama	2M	3college	1Y	1U	ForSmok	N	NonSmok	Y	N	Y	N	N	Y	N	N	Y	262.0712893	12081	2022001876	2-7TO9	2PhN	1SBR	N												1$<50000	2NHWHI
434	3$50000-100000	4>30		1-Zero days	1-Zero days	2Very good	Y	N	N	18-34	1M	Alabama	1S	3college	1Y	1U	NonSmok	N	ForSmok	N	N	N	N	N	N	N	N	N	925.7639	12081	2022001884	2-7TO9	1PhP	1SBR	N												2$50000-100000	2NHWHI
435	3$50000-100000	3-25-30	3-14+ days	2-1 to 13 days	3-14+ days	3Good	Y	N	N	18-34	1M	Alabama	2M	2HighSchool	1Y	2A	ForSmok	N	CurSmok	N	N	N	N	N	Y	N	N	N	1811.018471	12082	2022001885	1-<7	1PhP	1SBR	N													2NHWHI
436	2$25000-50000	4>30		1-Zero days	1-Zero days	4Fair	Y	N	N	64<	2F	Alabama	1S	3college	1Y	1U	NonSmok	N	NonSmok	Y	N	Y	N	N	Y	N	Y	N	349.2729211	12082	2022001886	1-<7	1PhP	1SBR	N												1$<50000	2NHWHI
437	4$>100000	3-25-30	2-1 to 13 days	2-1 to 13 days	3-14+ days	2Very good	Y	N	N	18-34	2F	Alabama	2M	3college	1Y	1U	NonSmok	N	NonSmok	N	N	N	N	N	Y	N	N	N	2120.795821	12082	2022001889	1-<7	1PhP	1SBR	N												3$>100000	2NHWHI
438	2$25000-50000	4>30	3-14+ days	3-14+ days	1-Zero days	4Fair	Y	N	N	64<	2F	Alabama	1S	3college	1Y	1U	NonSmok	N	NonSmok	Y	N	Y	N	N	Y	N	Y	N	787.9463562	12011	2022001896	2-7TO9	2PhN	1SBR	N												1$<50000	2NHWHI
439	3$50000-100000	4>30		1-Zero days	1-Zero days	3Good	Y	N	N	45-64	1M	Alabama	1S	3college	1Y	1U	NonSmok	N	NonSmok	N	N	N	N	N	N	N	Y	N	2090.560495	12011	2022001903	1-<7	1PhP	1SBR	N												2$50000-100000	1HISPA
440	3$50000-100000	3-25-30		1-Zero days	1-Zero days	1Excellent	Y	N	N	45-64	1M	Alabama	2M	3college	1Y	1U	ForSmok	N	ForSmok	N	N	N	N	N	N	N	N	N	1867.759865	12011	2022001904	1-<7	1PhP	1SBR	N												2$50000-100000	2NHWHI
441	3$50000-100000	3-25-30		1-Zero days	1-Zero days	2Very good	Y	Y	N	64<	1M	Alabama	2M	1NoSchool	1Y	1U	ForSmok	N	NonSmok	Y	N	N	N	N	N	N	N	N	1921.216734	12012	2022001906	2-7TO9	2PhN	1SBR	N	N	N	Y	N	N	N	N	N	N	N	N		2NHWHI
442	4$>100000	2-18.5-25		1-Zero days	1-Zero days	1Excellent	Y	N	N	64<	2F	Alabama	2M	3college	1Y	2A	NonSmok		NonSmok	N	N	N	Y	Y	Y	N	Y	N	1413.412385	12011	2022001907	2-7TO9	1PhP	1SBR	Y												3$>100000	2NHWHI
443	2$25000-50000	4>30	1-Zero days	2-1 to 13 days	1-Zero days	3Good	Y	N	N	64<	1M	Alabama	2M	3college	1Y	1U	NonSmok	N	ForSmok	N	N	N	N	N	N	Y	N	N	607.8307665	12011	2022001908	2-7TO9	1PhP	1SBR	N												1$<50000	2NHWHI
444	4$>100000	3-25-30	1-Zero days	1-Zero days	3-14+ days	3Good	Y	Y	N	35-44	1M	Alabama	2M	3college	1Y	1U	NonSmok	N	CurSmok	N	N	N	N	N	Y	N	N	N	1202.242114	12021	2022001912	1-<7	1PhP	1SBR	N	N	N	N	N	Y	N	N	N	N	N	N	3$>100000	2NHWHI
445	3$50000-100000	4>30		1-Zero days	1-Zero days	1Excellent	Y	Y	N	64<	1M	Alabama	2M	2HighSchool	1Y	1U	ForSmok	N	NonSmok	N	N	N	N	N	N	N	N	Y	841.6937056	12022	2022001916	1-<7	1PhP	1SBR	N	N	N	Y	N	N	N	N	N	N	N	N	2$50000-100000	2NHWHI
446	3$50000-100000	4>30	1-Zero days	1-Zero days	2-1 to 13 days	2Very good	Y	Y	N	18-34	1M	Alabama	1S	3college	1Y	1U	NonSmok	N	CurSmok	N	N	N	Y	N	Y	N	N	N	8296.465397	12021	2022001922	1-<7	1PhP	1SBR	Y	N	Y	N	N	N	N	N	N	N	N	N	2$50000-100000	3NHBLA
447	3$50000-100000	3-25-30	1-Zero days	3-14+ days	3-14+ days	4Fair	Y	Y	N	64<	2F	Alabama	2M	3college	1Y	1U	NonSmok	N	NonSmok	Y	N	N	N	N	N	N	Y	Y	482.7089472	12022	2022001923	1-<7	1PhP	1SBR	N	Y	N	N	N	N	N	N	N	N	N	N	2$50000-100000	2NHWHI
448	3$50000-100000	2-18.5-25		1-Zero days	1-Zero days	1Excellent	Y	N	N	64<	1M	Alabama	2M	2HighSchool	1Y	1U	ForSmok	N	NonSmok	N	N	N	N	N	N	N	Y	N	1440.355655	12021	2022001924	2-7TO9	1PhP	1SBR	N												2$50000-100000	2NHWHI
449	4$>100000	4>30	2-1 to 13 days	2-1 to 13 days	2-1 to 13 days	3Good	Y	N	N	64<	1M	Alabama	1S	3college	1Y	1U	NonSmok	N	NonSmok	N	N	N	N	N	N	N	Y	N	361.8277049	12021	2022001926	1-<7	1PhP	1SBR	N													2NHWHI
450	2$25000-50000	4>30	1-Zero days	1-Zero days	2-1 to 13 days	3Good	Y	N	N	18-34	1M	Alabama	1S	3college	1Y	1U	NonSmok	N	CurSmok	N	N	N	Y	N	N	N	N	N	1686.289529	12031	2022001937	2-7TO9	2PhN	1SBR	Y													3NHBLA
451	3$50000-100000	4>30	1-Zero days	2-1 to 13 days	1-Zero days	3Good	Y	Y	N	45-64	2F	Alabama	1S	3college	1Y	1U	ForSmok	N	CurSmok	N	N	N	N	Y	Y	N	Y	N	658.9973394	12031	2022001939	2-7TO9	1PhP	1SBR	Y	N	N	N	N	N	N	N	Y	N	N	N	2$50000-100000	2NHWHI
452	2$25000-50000	4>30	1-Zero days	1-Zero days	3-14+ days	3Good	Y	N	N	35-44	2F	Alabama	1S	3college	1Y	1U	CurSmok	N	ForSmok	N	N	N	Y	N	Y	N	N	N	463.8093709	12031	2022001940	1-<7	2PhN	1SBR	Y												1$<50000	2NHWHI
453	3$50000-100000	2-18.5-25	1-Zero days	1-Zero days	2-1 to 13 days	1Excellent	Y	Y	N	18-34	2F	Alabama	2M	3college	1Y	1U	ForSmok	Y	NonSmok	N	N	N	N	N	Y	N	N	N	855.6245969	12031	2022001945	1-<7	1PhP	1SBR	N	N	Y	N	N	N	N	N	N	N	N	N	2$50000-100000	2NHWHI
454	4$>100000	2-18.5-25	2-1 to 13 days	2-1 to 13 days	1-Zero days	1Excellent	Y	N	N	18-34	1M	Alabama	2M	3college	1Y	1U	NonSmok	N	NonSmok	N	N	N	Y	N	N	N	N	N	982.4437958	12031	2022001946	2-7TO9	1PhP	1SBR	Y												3$>100000	2NHWHI
455	2$25000-50000	3-25-30		1-Zero days	1-Zero days	1Excellent	Y	N	N	35-44	1M	Alabama	2M	2HighSchool	2N	1U	NonSmok	N	NonSmok	N	N	N	N	N	N	N	N	N	2244.269741	12031	2022001948	2-7TO9	1PhP	1SBR	N												1$<50000	2NHWHI
456	2$25000-50000	4>30	1-Zero days	3-14+ days	1-Zero days	4Fair	Y	N	N	45-64	2F	Alabama	1S	1NoSchool	1Y	2A	ForSmok	N	NonSmok	N	N	N	N	N	N	N	Y	Y	258.1247603	12031	2022001950	1-<7	2PhN	1SBR	N													3NHBLA
457	2$25000-50000	4>30	3-14+ days	3-14+ days	3-14+ days	4Fair	Y	N	N	45-64	1M	Alabama	1S	2HighSchool	1Y	1U	ForSmok	N	NonSmok	Y	Y	Y	N	N	Y	Y	Y	N	369.5263483	12031	2022001952	1-<7	1PhP	1SBR	N												1$<50000	5NHALA
458	1$<25000	4>30	3-14+ days	3-14+ days	3-14+ days	5Poor	Y	N	N	45-64	1M	Alabama		2HighSchool	1Y	2A	ForSmok	N	NonSmok	Y	Y	Y	N	Y	N	N	Y	Y	306.862837	12031	2022001953	2-7TO9	2PhN	1SBR	Y												1$<50000	3NHBLA
459	1$<25000	4>30	2-1 to 13 days	1-Zero days	3-14+ days	2Very good	Y	N	N	18-34	2F	Alabama	1S	3college	1Y	1U	ForSmok	N	CurSmok	N	N	N	N	N	Y	N	N	N	816.2565557	12031	2022001954	2-7TO9	1PhP	1SBR	N												1$<50000	2NHWHI
460	2$25000-50000	2-18.5-25	1-Zero days	2-1 to 13 days	2-1 to 13 days	2Very good	Y	Y	N	18-34	2F	Alabama	1S	2HighSchool	1Y	1U	CurSmok	N	ForSmok	N	N	N	N	N	Y	N	N	N	1174.861425	12032	2022001955	1-<7	1PhP	1SBR	N	Y	N	N	N	N	N	N	N	N	N	N		2NHWHI
461	3$50000-100000	3-25-30	2-1 to 13 days	1-Zero days	2-1 to 13 days	1Excellent	Y	N	N	35-44	2F	Alabama	2M	3college	1Y	1U	NonSmok	N	NonSmok	N	N	N	N	N	N	N	N	N	381.9141776	12041	2022001957	2-7TO9	1PhP	1SBR	N													3NHBLA
462	3$50000-100000	3-25-30	2-1 to 13 days	2-1 to 13 days	3-14+ days	2Very good	Y	Y	N	18-34	2F	Alabama	1S	3college	1Y	1U	NonSmok	N	CurSmok	N	N	N	N	N	N	N	N	N	2617.46458	12041	2022001962	2-7TO9	1PhP	1SBR	N	Y	N	N	N	N	N	N	N	N	N	N	2$50000-100000	2NHWHI
463	3$50000-100000	4>30	1-Zero days	1-Zero days	2-1 to 13 days	2Very good	Y	N	N	18-34	2F	Alabama	2M	2HighSchool	1Y	1U	NonSmok	N	NonSmok	N	N	N	N	N	N	N	N	N	996.7854623	12041	2022001963	1-<7	1PhP	1SBR	N												2$50000-100000	3NHBLA
464	2$25000-50000	3-25-30		1-Zero days	1-Zero days	2Very good	Y	N	N	45-64	2F	Alabama	1S	2HighSchool	1Y	1U	NonSmok	Y	NonSmok	N	N	N	N	N	N	N	N	Y	712.9849664	12041	2022001964	2-7TO9	1PhP	1SBR	N												1$<50000	3NHBLA
465	4$>100000	4>30	1-Zero days	1-Zero days	2-1 to 13 days	1Excellent	Y	Y	N	18-34	2F	Alabama	1S	3college	1Y	1U	NonSmok	N	ForSmok	N	N	N	N	N	N	N	N	N	962.5082553	12041	2022001967	2-7TO9	1PhP	1SBR	N	N	N	N	N	Y	N	N	N	N	N	N	3$>100000	3NHBLA
466	2$25000-50000	4>30		1-Zero days	1-Zero days	3Good	Y	Y	N	64<	2F	Alabama	2M	3college	1Y	1U	NonSmok	N	NonSmok	Y	N	N	Y	N	N	N	Y	N	1198.828664	12042	2022001969	1-<7	1PhP	1SBR	Y	Y	N	N	N	N	N	N	N	N	N	N	1$<50000	2NHWHI
467	3$50000-100000	4>30		1-Zero days	1-Zero days	3Good	Y	N	Y	64<	2F	Alabama	2M	3college	1Y	1U	NonSmok	N	ForSmok	N	N	N	N	N	N	N	Y	N	556.1341871	12041	2022001970	1-<7	1PhP	1SBR	N												2$50000-100000	2NHWHI
468	4$>100000	4>30		1-Zero days	1-Zero days	3Good	Y	Y	N	45-64	1M	Alabama	1S	3college	1Y	1U	NonSmok	N	NonSmok	N	N	N	N	N	N	N	N	N	620.9210516	12041	2022001972	2-7TO9	1PhP	1SBR	N	Y	N	N	N	N	N	N	N	N	N	N	3$>100000	2NHWHI
469	4$>100000	4>30	2-1 to 13 days	2-1 to 13 days	2-1 to 13 days	3Good	Y	Y	N	18-34	1M	Alabama	1S	3college	1Y	1U	NonSmok	N	NonSmok	N	N	N	N	N	N	N	Y	N	3550.144309	12041	2022001977	1-<7	1PhP	1SBR	N	N	N	Y	N	N	N	N	N	N	N	N	3$>100000	2NHWHI
470	2$25000-50000	4>30	2-1 to 13 days	2-1 to 13 days	3-14+ days	3Good	Y	Y	N	45-64	2F	Alabama	1S	3college	1Y	1U	ForSmok	N	ForSmok	N	N	N	N	N	Y	N	Y	N	940.6566396	12041	2022001980	2-7TO9	1PhP	1SBR	N	N	N	Y	N	N	N	N	N	N	N	N	1$<50000	2NHWHI
471	4$>100000	4>30	1-Zero days	2-1 to 13 days	1-Zero days	3Good	Y	N	N	45-64	1M	Alabama	2M	3college	1Y	1U	NonSmok	N	NonSmok	Y	N	N	N	N	N	N	N	N	1071.869758	12041	2022001981	2-7TO9	1PhP	1SBR	N												3$>100000	2NHWHI
472	2$25000-50000	4>30		1-Zero days	1-Zero days	3Good	Y	N	N	18-34	2F	Alabama	2M	2HighSchool	1Y	1U	NonSmok	N	NonSmok	N	N	N	N	N	N	N	N	N	996.7854623	12042	2022001984	2-7TO9	1PhP	1SBR	N												1$<50000	3NHBLA
473	3$50000-100000	2-18.5-25		1-Zero days	1-Zero days	2Very good	Y	N	N	18-34	2F	Alabama	2M	3college	1Y	1U	ForSmok	N	NonSmok	N	N	N	N	N	N	N	N	N	834.552097	12041	2022001988	2-7TO9	1PhP	1SBR	N												2$50000-100000	2NHWHI
474	3$50000-100000	4>30		1-Zero days	1-Zero days	2Very good	Y	N	N	35-44	1M	Alabama	2M	2HighSchool	1Y	1U	ForSmok	N	ForSmok	N	N	N	N	N	N	N	N	N	1978.291463	12051	2022001991	2-7TO9	1PhP	1SBR	N												2$50000-100000	2NHWHI
475	4$>100000	4>30		1-Zero days	1-Zero days	3Good	Y	N	N	18-34	1M	Alabama	2M	2HighSchool	1Y	1U	NonSmok	N	NonSmok	N	N	N	N	N	N	N	N	N	1576.037266	12052	2022001992	2-7TO9	1PhP	1SBR	N												3$>100000	3NHBLA
476	3$50000-100000	4>30	1-Zero days	3-14+ days	1-Zero days	5Poor	Y	Y	N	45-64	2F	Alabama	2M	2HighSchool	1Y	2A	ForSmok	N	ForSmok	N	N	N	Y	Y	N	Y	Y	N	486.7392593	12051	2022001998	1-<7	2PhN	1SBR	Y	N	N	N	N	N	N	N	N	Y	N	N	2$50000-100000	2NHWHI
477	3$50000-100000	3-25-30	3-14+ days	2-1 to 13 days	3-14+ days	4Fair	Y	Y	N	18-34	1M	Alabama	1S	2HighSchool	2N	1U	NonSmok	N	NonSmok	N	N	N	Y	N	Y	N	Y	N	3357.756617	12052	2022001999	1-<7	2PhN	1SBR	Y	Y	N	N	N	N	N	N	N	N	N	N		2NHWHI
478	2$25000-50000	4>30	1-Zero days	1-Zero days	2-1 to 13 days	3Good	Y	Y	N	18-34	2F	Alabama	1S	3college	1Y	1U	NonSmok	N	NonSmok	N	N	N	Y	N	Y	N	Y	N	1187.327528	12051	2022002000	2-7TO9	2PhN	1SBR	Y	Y	N	N	N	N	N	N	N	N	N	N	1$<50000	2NHWHI
479	2$25000-50000	4>30		1-Zero days	1-Zero days	2Very good	Y	N	N	64<	2F	Alabama	1S	3college	1Y	1U	NonSmok	N	NonSmok	N	N	N	N	N	N	N	N	Y	203.3285168	12051	2022002003	1-<7	2PhN	1SBR	N													2NHWHI
480	2$25000-50000	3-25-30		1-Zero days	1-Zero days	4Fair	Y	N	N	45-64	1M	Alabama	2M	2HighSchool	1Y	1U	NonSmok	N	ForSmok	N	N	N	N	N	N	N	Y	N	1281.75863	12051	2022002008	2-7TO9	1PhP	1SBR	N												1$<50000	3NHBLA
481	4$>100000	2-18.5-25		1-Zero days	1-Zero days	1Excellent	Y	N	N	35-44	2F	Alabama	2M	3college	1Y	1U	ForSmok	N	CurSmok	N	N	N	N	N	N	N	N	N	959.482634	12061	2022002013	2-7TO9	1PhP	1SBR	N													2NHWHI
482	3$50000-100000	4>30		1-Zero days	1-Zero days	2Very good	Y	N	N	64<	1M	Alabama	2M	2HighSchool	1Y	1U	NonSmok	N	NonSmok	N	N	N	N	N	N	N	Y	Y	468.1951675	12062	2022002017	2-7TO9	1PhP	1SBR	N												2$50000-100000	2NHWHI
483	2$25000-50000	4>30	3-14+ days		3-14+ days	4Fair	Y	N	N	18-34	2F	Alabama	1S	1NoSchool	1Y	1U	NonSmok	N	NonSmok	N	N	N	Y	N	Y	N	Y	Y	1390.875646	12062	2022002019	1-<7	2PhN	1SBR	Y													2NHWHI
484	4$>100000	4>30		1-Zero days	1-Zero days	3Good	Y	N	N	45-64	1M	Alabama	2M	2HighSchool	1Y	1U	NonSmok	N	ForSmok	N	Y	Y	Y	N	N	N	N	N	908.213313	12061	2022002026	2-7TO9	1PhP	1SBR	Y												3$>100000	2NHWHI
485	1$<25000	4>30	3-14+ days	3-14+ days	3-14+ days	5Poor	Y	Y	Y	45-64	2F	Alabama	1S	3college	1Y	1U	ForSmok	N	NonSmok	Y	N	N	N	N	N	N	Y	N	313.8721792	12062	2022002027	2-7TO9	2PhN	1SBR	N	N	N	N	N	N	N	Y	N	N	N	N	1$<50000	2NHWHI
486	4$>100000	4>30		1-Zero days	1-Zero days	2Very good	Y	N	N	45-64	1M	Alabama	2M	3college	1Y	1U	NonSmok	N	NonSmok	Y	N	N	N	N	N	N	N	N	368.6700981	12072	2022002032	2-7TO9	1PhP	1SBR	N												3$>100000	2NHWHI
487	3$50000-100000	4>30		1-Zero days	1-Zero days	1Excellent	Y	N	N	35-44	2F	Alabama	2M	3college	1Y	2A	NonSmok	N	NonSmok	N	N	N	N	N	N	N	N	N	698.9820161	12071	2022002037	2-7TO9	1PhP	1SBR	N													2NHWHI
488	4$>100000	3-25-30		1-Zero days	1-Zero days	1Excellent	Y	Y	N	45-64	2F	Alabama	2M	3college	1Y	1U	CurSmok	Y	NonSmok	N	N	N	N	N	N	N	N	N	647.5320113	12071	2022002040	2-7TO9	1PhP	1SBR	N	Y	N	N	N	N	N	N	N	N	N	N	3$>100000	2NHWHI
489	4$>100000	3-25-30		1-Zero days	1-Zero days	1Excellent	Y	N	N	45-64	1M	Alabama	2M	3college	1Y	2A	NonSmok	N	NonSmok	N	N	N	N	N	N	N	Y	N	596.0085172	12071	2022002046	2-7TO9	1PhP	1SBR	N												3$>100000	2NHWHI
490	2$25000-50000	3-25-30		1-Zero days	1-Zero days	1Excellent	Y	N	N	64<	2F	Alabama	2M	3college	1Y	2A	ForSmok	N	NonSmok	N	N	N	N	N	N	N	N	N	236.3705188	12071	2022002055	2-7TO9	1PhP	1SBR	N												1$<50000	2NHWHI
491	4$>100000	2-18.5-25	2-1 to 13 days	2-1 to 13 days	1-Zero days	2Very good	Y	N	N	64<	2F	Alabama	2M	3college	1Y	1U		N	NonSmok	N	N	Y	Y	N	N	N	Y	Y	253.9799174	12081	2022002063	2-7TO9	1PhP	1SBR	Y												3$>100000	2NHWHI
492	3$50000-100000	3-25-30	1-Zero days	2-1 to 13 days	1-Zero days	2Very good	Y	N	N	45-64	1M	Alabama	2M	3college	1Y	1U	NonSmok	N	NonSmok	N	N	N	N	N	N	N	N	N	311.1065914	12081	2022002068	2-7TO9	1PhP	1SBR	N												2$50000-100000	2NHWHI
493	3$50000-100000	3-25-30		1-Zero days	1-Zero days	1Excellent	Y	N	N	18-34	1M	Alabama	2M	3college	1Y	1U	NonSmok	N	NonSmok	N	N	N	N	N	N	N	N	N	1057.427706	12082	2022002069	2-7TO9	1PhP	1SBR	N												2$50000-100000	2NHWHI
494	2$25000-50000	4>30	2-1 to 13 days	2-1 to 13 days	2-1 to 13 days	4Fair	Y	Y	N	35-44	1M	Alabama	1S	2HighSchool	1Y	1U	CurSmok	N	ForSmok	N	N	N	N	N	Y	N	Y	N	965.6244548	12082	2022002075	1-<7	1PhP	1SBR	N	Y	N	N	N	N	N	N	N	N	N	N	1$<50000	3NHBLA
495	2$25000-50000	3-25-30	1-Zero days	1-Zero days	2-1 to 13 days	4Fair	Y	N	N	18-34	2F	Alabama	1S	3college	1Y	1U	NonSmok	N	ForSmok	N	N	N	Y	N	N	N	N	N	1764.592144	12082	2022002077	2-7TO9	1PhP	1SBR	Y													2NHWHI
496	2$25000-50000	3-25-30		1-Zero days	1-Zero days	3Good	Y	Y	N	45-64	2F	Alabama	2M	3college	1Y	1U	NonSmok	N	NonSmok	N	N	N	N	N	N	N	Y	N	412.5463301	12081	2022002081	2-7TO9	1PhP	1SBR	N	N	N	N	N	Y	N	N	N	N	N	N		2NHWHI
497	2$25000-50000	4>30	1-Zero days	1-Zero days	2-1 to 13 days	2Very good	Y	Y	N	18-34	1M	Alabama	1S	3college	1Y	1U	NonSmok	N	NonSmok	N	N	N	Y	N	N	N	N	N	1003.327812	12081	2022002086	1-<7	1PhP	1SBR	Y													2NHWHI
498	2$25000-50000	3-25-30	1-Zero days	3-14+ days	3-14+ days	4Fair	Y	N	N	64<	1M	Alabama	2M	1NoSchool	1Y	1U	ForSmok	N	NonSmok	Y	Y	Y	Y	Y	Y	N	Y	Y	2071.628967	12011	2022002089	1-<7	2PhN	1SBR	Y												1$<50000	2NHWHI
499	4$>100000	4>30	3-14+ days	3-14+ days	1-Zero days	2Very good	Y	N	N	35-44	1M	Alabama	2M	3college	1Y	1U	ForSmok	N	CurSmok	N	N	N	N	N	Y	N	N	N	1721.396518	12011	2022002090	2-7TO9	1PhP	1SBR	N												3$>100000	2NHWHI
500	4$>100000	4>30		1-Zero days	1-Zero days	2Very good	Y	N	N	35-44	1M	Alabama	1S	3college	1Y	1U	NonSmok	N	NonSmok	N	N	N	N	N	N	N	N	N	1765.987617	12011	2022002093	2-7TO9	1PhP	1SBR	N													3NHBLA
501	2$25000-50000	4>30	2-1 to 13 days	2-1 to 13 days	1-Zero days	3Good	Y	N	N	45-64	1M	Alabama	2M	3college	1Y	1U	NonSmok	N	NonSmok	Y	N	N	Y	N	N	N	N	N	765.5274656	12011	2022002097	2-7TO9	1PhP	1SBR	Y													2NHWHI
502	4$>100000	4>30		1-Zero days	1-Zero days	2Very good	Y	N	N	64<	1M	Alabama	2M	3college	1Y	1U	NonSmok	N	NonSmok	N	N	N	N	N	N	N	Y	Y	645.7909419	12011	2022002099	2-7TO9	2PhN	1SBR	N												3$>100000	2NHWHI
503	2$25000-50000	3-25-30		1-Zero days	1-Zero days	3Good	Y	Y	N	45-64	2F	Alabama	2M	3college	1Y	2A	NonSmok	N	NonSmok	N	N	N	Y	N	N	N	N	N	1490.978141	12011	2022002100	1-<7	1PhP	1SBR	Y	Y	N	N	N	N	N	N	N	N	N	N	1$<50000	2NHWHI
504	4$>100000	3-25-30	1-Zero days	1-Zero days	2-1 to 13 days	1Excellent	Y	N	N	45-64	1M	Alabama	1S	3college	1Y	1U	NonSmok	N	NonSmok	N	N	N	N	N	N	N	N	N	881.4828207	12011	2022002104	2-7TO9	1PhP	1SBR	N												3$>100000	2NHWHI
505	1$<25000	4>30	1-Zero days	1-Zero days	2-1 to 13 days	3Good	Y	N	N	64<	2F	Alabama	1S	2HighSchool	1Y	1U	ForSmok	N	NonSmok	Y	N	N	N	N	N	N	Y	N	227.7784487	12022	2022002108	1-<7	2PhN	1SBR	N												1$<50000	3NHBLA
506	4$>100000	3-25-30	2-1 to 13 days	1-Zero days	3-14+ days	2Very good	Y	N	N	18-34	2F	Alabama	2M	3college	1Y	1U	ForSmok	N	ForSmok	N	N	N	Y	N	N	N	N	N	1490.326161	12021	2022002109	2-7TO9	1PhP	1SBR	Y												3$>100000	2NHWHI
507	3$50000-100000	4>30		1-Zero days	1-Zero days	3Good	Y	N	N	35-44	2F	Alabama	2M	2HighSchool	1Y	1U	NonSmok	N	NonSmok	Y	N	N	N	N	N	N	N	N	1302.769155	12021	2022002110	1-<7	2PhN	1SBR	N												2$50000-100000	2NHWHI
508	2$25000-50000	2-18.5-25	1-Zero days	2-1 to 13 days	2-1 to 13 days	3Good	Y	N	N	35-44	2F	Alabama	1S	3college	1Y	1U	ForSmok	Y	ForSmok	N	N	N	N	N	Y	N	N	N	1042.222827	12021	2022002114	2-7TO9	1PhP	1SBR	N												1$<50000	2NHWHI
509	3$50000-100000	4>30	3-14+ days	3-14+ days	1-Zero days	3Good	Y	N	N	45-64	2F	Alabama	1S	3college	1Y	1U	CurSmok	N	ForSmok	Y	N	N	N	N	N	N	Y	N	1256.219112	12021	2022002116	2-7TO9	1PhP	1SBR	N												2$50000-100000	2NHWHI
510	2$25000-50000	3-25-30		1-Zero days	1-Zero days	1Excellent	Y	N	N	64<	1M	Alabama	2M	3college	1Y	1U	NonSmok	N	NonSmok	N	N	N	N	N	N	N	Y	N	761.0959057	12021	2022002121	2-7TO9	1PhP	1SBR	N												1$<50000	2NHWHI
511	2$25000-50000	4>30	2-1 to 13 days	2-1 to 13 days	1-Zero days	2Very good	Y	Y	N	45-64	2F	Alabama	1S	3college	2N	1U	NonSmok	N	NonSmok	N	N	N	N	N	N	N	N	N	665.7775931	12021	2022002122	2-7TO9	1PhP	1SBR	N	Y	N	N	N	N	N	N	N	N	N	N	1$<50000	2NHWHI
512	3$50000-100000	4>30		1-Zero days	1-Zero days	2Very good	Y	N	N	45-64	2F	Alabama	2M	3college	1Y	1U	NonSmok	N	NonSmok	N	N	N	N	N	N	N	Y	N	560.0287251	12021	2022002123	1-<7	2PhN	1SBR	N												2$50000-100000	3NHBLA
513	4$>100000	3-25-30		1-Zero days	1-Zero days	1Excellent	Y	N	N	35-44	2F	Alabama	2M	3college	1Y	1U	ForSmok	N	NonSmok	N	N	N	Y	N	N	N	N	N	688.3940552	12021	2022002124	1-<7	1PhP	1SBR	Y												3$>100000	2NHWHI
514	4$>100000	2-18.5-25	1-Zero days	1-Zero days	2-1 to 13 days	2Very good	Y	N	N	45-64	1M	Alabama	2M	3college	1Y	1U	NonSmok	N	NonSmok	N	N	N	N	N	N	N	N	N	432.6350529	12032	2022002131	2-7TO9	1PhP	1SBR	N												3$>100000	2NHWHI
515	4$>100000	3-25-30	1-Zero days	2-1 to 13 days	1-Zero days	2Very good	Y	N	N	64<	2F	Alabama	1S	3college	1Y	2A	NonSmok	N	NonSmok	N	N	Y	N	N	N	Y	Y	N	304.5089584	12032	2022002135	2-7TO9	1PhP	1SBR	N													2NHWHI
516	2$25000-50000	2-18.5-25			3-14+ days	4Fair	Y	N	N	18-34	1M	Alabama	2M	2HighSchool	1Y	1U	NonSmok	N	ForSmok	Y	N	N	Y	N	N	N	N	N	1129.37975	12032	2022002137	1-<7	2PhN	1SBR	Y												1$<50000	3NHBLA
517	2$25000-50000	4>30	2-1 to 13 days	3-14+ days	3-14+ days	4Fair	Y	Y	N	18-34	2F	Alabama	1S	3college	1Y	1U	NonSmok	N	NonSmok	N	N	N	N	N	Y	N	N	N	685.9096802	12031	2022002146	2-7TO9	1PhP	1SBR	N	Y	N	N	N	N	N	N	N	N	N	N	1$<50000	7NHMUL
518	3$50000-100000	2-18.5-25	2-1 to 13 days	2-1 to 13 days	2-1 to 13 days	3Good	Y	Y	N	35-44	2F	Alabama	1S	3college	1Y	1U	CurSmok	N	CurSmok	N	N	N	Y	N	Y	N	N	N	1259.607476	12031	2022002154	2-7TO9	1PhP	1SBR	Y	N	N	N	N	N	N	N	Y	N	N	N	2$50000-100000	2NHWHI
519	4$>100000	4>30	1-Zero days	2-1 to 13 days	1-Zero days	2Very good	Y	N	N	35-44	1M	Alabama	2M	3college	1Y	1U	ForSmok	N	ForSmok	N	N	N	N	N	N	N	Y	N	1109.858805	12042	2022002158	1-<7	2PhN	1SBR	N												3$>100000	2NHWHI
520	4$>100000	3-25-30	3-14+ days	3-14+ days	3-14+ days	5Poor	Y	Y	N	64<	2F	Alabama	1S	3college	1Y	1U	NonSmok	N	NonSmok	N	N	N	N	N	N	N	Y	N	374.2113937	12042	2022002160	1-<7	2PhN	1SBR	N	N	N	Y	N	N	N	N	N	N	N	N	3$>100000	2NHWHI
521	4$>100000	4>30		1-Zero days	1-Zero days	4Fair	Y	N	N	18-34	1M	Alabama	1S	3college	1Y	1U	NonSmok	N	ForSmok	N	N	N	N	N	N	N	N	Y	1915.154572	12042	2022002162	2-7TO9	1PhP	1SBR	N													2NHWHI
522	2$25000-50000	1<18.5	2-1 to 13 days	1-Zero days	2-1 to 13 days	3Good	Y	Y	N	18-34	1M	Alabama	1S	3college	2N	1U	CurSmok	N	CurSmok	N	N	N	N	N	N	N	N	N	4175.081833	12042	2022002163	1-<7	1PhP	1SBR	N	N	N	N	Y	N	N	N	N	N	N	N	1$<50000	2NHWHI
523	4$>100000	4>30	2-1 to 13 days	1-Zero days	2-1 to 13 days	3Good	Y	N	N	45-64	1M	Alabama	2M	3college	1Y	1U	NonSmok	N	NonSmok	N	Y	Y	N	N	N	N	N	N	663.0212781	12041	2022002171	2-7TO9	1PhP	1SBR	N												3$>100000	2NHWHI
524	2$25000-50000	3-25-30		1-Zero days	1-Zero days	2Very good	Y	N	N	18-34	2F	Alabama	2M	3college	1Y	1U	NonSmok	N	NonSmok	N	N	N	N	N	N	N	N	N	1666.771998	12042	2022002172	2-7TO9	1PhP	1SBR	N												1$<50000	2NHWHI
525	4$>100000	4>30	1-Zero days	2-1 to 13 days	1-Zero days	4Fair	Y	N	N	64<	1M	Alabama	2M	3college	1Y	1U	ForSmok	Y	ForSmok	N	Y	Y	N	N	N	N	N	N	1019.087007	12042	2022002174	2-7TO9	1PhP	1SBR	N													2NHWHI
526	4$>100000	2-18.5-25		1-Zero days	1-Zero days	2Very good	Y	N	N	45-64	2F	Alabama	2M	3college	1Y	1U	NonSmok	N	NonSmok	N	N	N	N	N	N	N	N	N	621.3090159	12041	2022002177	2-7TO9	1PhP	1SBR	N												3$>100000	2NHWHI
527	3$50000-100000	4>30		1-Zero days	1-Zero days	2Very good	Y	N	N	18-34	2F	Alabama	2M	3college	1Y	1U	NonSmok	N	NonSmok	N	N	N	Y	N	N	N	N	N	835.8943453	12041	2022002178	2-7TO9	1PhP	1SBR	Y												2$50000-100000	3NHBLA
528	2$25000-50000	4>30	2-1 to 13 days	2-1 to 13 days	2-1 to 13 days	2Very good	Y	N	N	45-64	1M	Alabama	2M	3college	1Y	1U	NonSmok	N	NonSmok	N	N	N	N	N	N	N	N	N	405.0797653	12051	2022002198	2-7TO9	1PhP	1SBR	N												1$<50000	2NHWHI
529	3$50000-100000	4>30	1-Zero days	2-1 to 13 days	1-Zero days	4Fair	Y	Y	N	64<	1M	Alabama	2M	3college	1Y	1U	NonSmok	N	NonSmok	Y	N	N	N	N	N	N	Y	N	487.0780188	12052	2022002199	2-7TO9	2PhN	1SBR	N	Y	N	N	N	N	N	N	N	N	N	N	2$50000-100000	2NHWHI
530	3$50000-100000	3-25-30		1-Zero days	1-Zero days	1Excellent	Y	N	N	35-44	2F	Alabama	2M	3college	1Y	1U	NonSmok	N	ForSmok	N	N	N	N	N	N	N	N	N	834.0063488	12052	2022002201	1-<7	1PhP	1SBR	N													2NHWHI
531	1$<25000	4>30		1-Zero days	1-Zero days	3Good	Y	N	N	45-64	2F	Alabama	2M	2HighSchool	1Y	1U		N	NonSmok	N	N	N	N	N	N	N	N	Y	772.4607564	12051	2022002203	2-7TO9	1PhP	1SBR	N												1$<50000	2NHWHI
532	3$50000-100000	4>30		1-Zero days	1-Zero days	3Good	Y	Y	N	45-64	1M	Alabama	2M	3college	1Y	1U	NonSmok	N	NonSmok	N	N	N	N	N	N	N	N	N	756.9488213	12062	2022002206	2-7TO9	2PhN	1SBR	N	N	N	Y	N	N	N	N	N	N	N	N	2$50000-100000	2NHWHI
533	4$>100000	3-25-30	2-1 to 13 days	3-14+ days	1-Zero days	3Good	Y	Y	N	45-64	1M	Alabama	2M	3college	1Y	1U	ForSmok	N	NonSmok	N	N	N	N	N	N	N	Y	N	442.3345417	12062	2022002208	2-7TO9	2PhN	1SBR	N	N	N	N	N	N	N	N	N	Y	N	N		2NHWHI
534	3$50000-100000	2-18.5-25		1-Zero days	1-Zero days	3Good	Y	N	N	45-64	2F	Alabama	2M	2HighSchool	1Y	1U	CurSmok	N	ForSmok	N	N	N	N	Y	N	N	Y	N	500.4481321	12061	2022002210	1-<7	1PhP	1SBR	Y													2NHWHI
535	2$25000-50000	3-25-30		1-Zero days	1-Zero days	2Very good	Y	N	N	64<	1M	Alabama	2M	2HighSchool	1Y	1U	ForSmok	N	NonSmok	Y	N	N	Y	N	N	N	Y	N	468.1951675	12062	2022002214	2-7TO9	1PhP	1SBR	Y												1$<50000	2NHWHI
536	2$25000-50000	4>30	2-1 to 13 days	2-1 to 13 days	3-14+ days	3Good	Y	Y	N	35-44	2F	Alabama	1S	3college	1Y	1U	NonSmok	N	NonSmok	N	N	N	N	N	Y	N	N	N	898.5578379	12061	2022002216	1-<7	1PhP	1SBR	N	N	N	N	N	N	N	N	N	Y	N	N	1$<50000	2NHWHI
537	1$<25000	3-25-30	1-Zero days	2-1 to 13 days	1-Zero days	4Fair	Y	N	N	45-64	2F	Alabama	1S	3college	2N	1U	NonSmok	N	NonSmok	N	N	N	N	N	N	N	Y	Y	259.5274282	12062	2022002220	2-7TO9	1PhP	1SBR	N												1$<50000	3NHBLA
538	3$50000-100000	4>30	1-Zero days	3-14+ days	3-14+ days	4Fair	Y	N	N	35-44	2F	Alabama	1S	3college	1Y	1U	CurSmok	N	CurSmok	N	N	N	Y	Y	Y	N	Y	N	898.5578379	12062	2022002222	2-7TO9	2PhN	1SBR	Y												2$50000-100000	2NHWHI
539	3$50000-100000	3-25-30		1-Zero days	1-Zero days	1Excellent	Y	N	N	35-44	1M	Alabama	2M	3college	1Y	1U	CurSmok	N	CurSmok	N	N	N	N	N	N	N	N	N	1285.127835	12061	2022002229	1-<7	1PhP	1SBR	N												2$50000-100000	2NHWHI
540	2$25000-50000	4>30	2-1 to 13 days	2-1 to 13 days	1-Zero days	4Fair	Y	N	N	45-64	2F	Alabama	2M	2HighSchool	1Y	2A	NonSmok	N	NonSmok	N	N	Y	N	N	N	N	Y	N	944.7951576	12062	2022002232	2-7TO9	2PhN	1SBR	N												1$<50000	3NHBLA
541	4$>100000	3-25-30	1-Zero days	1-Zero days	2-1 to 13 days	3Good	Y	N	N	45-64	2F	Alabama	1S	3college	1Y	2A	NonSmok	N	NonSmok	N	N	N	N	N	Y	N	N	N	980.3580348	12072	2022002235	1-<7	2PhN	1SBR	N												3$>100000	2NHWHI
542	2$25000-50000	4>30	1-Zero days	1-Zero days	2-1 to 13 days	2Very good	Y	N	N	35-44	2F	Alabama	2M	3college	1Y	1U	NonSmok	N	NonSmok	N	N	N	N	N	N	N	Y	N	1120.831228	12071	2022002237	1-<7	2PhN	1SBR	N												1$<50000	1HISPA
543	2$25000-50000	4>30	1-Zero days		1-Zero days	4Fair	Y	Y	N	45-64	1M	Alabama	1S	2HighSchool		1U	ForSmok	N	ForSmok	N	N	N	N	N	N	N	Y	N	558.9458928	12071	2022002239		2PhN	1SBR	N	N	N	N	N	N	N	N	N	Y	N	N		2NHWHI
544	3$50000-100000	3-25-30		1-Zero days	1-Zero days	1Excellent	Y	N	N	35-44	1M	Alabama	2M	3college	1Y	1U	NonSmok	N	NonSmok	N	N	N	N	N	N	N	N	N	882.6615798	12071	2022002241	2-7TO9	1PhP	1SBR	N												2$50000-100000	2NHWHI
545	3$50000-100000	3-25-30	2-1 to 13 days	1-Zero days	3-14+ days	3Good	Y	N	N	64<	2F	Alabama	2M	3college	1Y	1U	ForSmok	N	NonSmok	N	N	N	N	N	N	N	Y	Y	409.5728318	12071	2022002242	2-7TO9	1PhP	1SBR	N												2$50000-100000	2NHWHI
546	1$<25000	4>30	1-Zero days	3-14+ days	1-Zero days	3Good	Y	N	N	64<	2F	Alabama	1S	2HighSchool	1Y	2A	NonSmok	N	NonSmok	Y	N	N	N	N	N	N	N	N	716.8829397	12071	2022002247	2-7TO9	2PhN	1SBR	N												1$<50000	2NHWHI
547	3$50000-100000	2-18.5-25		1-Zero days	1-Zero days	1Excellent	Y	N	N	35-44	1M	Alabama	2M	2HighSchool	1Y	2A	NonSmok	N	ForSmok	N	N	N	N	N	N	N	N	N	1612.76582	12071	2022002248	2-7TO9	1PhP	1SBR	N												2$50000-100000	3NHBLA
548	3$50000-100000	2-18.5-25	3-14+ days	1-Zero days	3-14+ days	2Very good	Y	Y	N	45-64	2F	Alabama	2M	3college	1Y	1U	ForSmok	N	ForSmok	N	N	N	N	N	Y	N	Y	N	647.5320113	12071	2022002251	2-7TO9	1PhP	1SBR	N	N	N	N	N	N	N	N	N	Y	N	N	2$50000-100000	2NHWHI
549	4$>100000	4>30	1-Zero days		1-Zero days	2Very good	Y	N	N	18-34	1M	Alabama	2M	2HighSchool	1Y	1U	ForSmok		ForSmok	Y	N		N	N	Y	N	Y	N	1182.376035	12071	2022002256	2-7TO9	1PhP	1SBR	N												3$>100000	2NHWHI
550	2$25000-50000	4>30		1-Zero days	1-Zero days	2Very good	Y	N	N	45-64	2F	Alabama	1S	1NoSchool	1Y	1U	NonSmok	N	NonSmok	N	N	N	N	N	N	N	N	N	737.5032661	12081	2022002261	2-7TO9	1PhP	1SBR	N													3NHBLA
551	3$50000-100000	3-25-30	1-Zero days	1-Zero days	2-1 to 13 days	1Excellent	Y	N	N	18-34	1M	Alabama	1S	3college	1Y	1U	NonSmok	N	CurSmok	N	N	N	N	N	N	N	N	N	583.3378993	12082	2022002263	1-<7	1PhP	1SBR	N													2NHWHI
552	4$>100000	3-25-30	1-Zero days	3-14+ days	1-Zero days	2Very good	Y	N	N	45-64	1M	Alabama	2M	2HighSchool	1Y	1U	NonSmok	N	NonSmok	N	N	N	N	N	N	N	N	N	541.9155854	12081	2022002270	1-<7	1PhP	1SBR	N												3$>100000	3NHBLA
553	2$25000-50000	2-18.5-25	1-Zero days	1-Zero days	2-1 to 13 days	3Good	Y	N	N	45-64	2F	Alabama	1S	3college	1Y	1U	CurSmok	N	ForSmok	Y	N	N	N	N	N	Y	N	N	413.3477469	12082	2022002276	1-<7	2PhN	1SBR	N												1$<50000	3NHBLA
554	3$50000-100000	3-25-30	1-Zero days	2-1 to 13 days	1-Zero days	3Good	Y	N	N	64<	1M	Alabama	2M	2HighSchool	1Y	1U	ForSmok	N	NonSmok	Y	N	N	N	N	N	Y	Y	Y	289.8238619	12081	2022002278	2-7TO9	1PhP	1SBR	N													2NHWHI
555	4$>100000	3-25-30		1-Zero days	1-Zero days	1Excellent	Y	N	N	45-64	1M	Alabama	2M	3college	1Y	1U	NonSmok	N	NonSmok	N	N	N	N	N	N	N	N	N	295.1258602	12081	2022002282	2-7TO9	1PhP	1SBR	N												3$>100000	2NHWHI
556	3$50000-100000	3-25-30	1-Zero days	2-1 to 13 days	1-Zero days	4Fair	Y	N	N	45-64	2F	Alabama	1S	3college	1Y	1U	CurSmok	N	NonSmok	N	N	N	N	Y	N	N	N	N	975.5244881	12012	2022002283	2-7TO9	2PhN	1SBR	Y												2$50000-100000	2NHWHI
557	2$25000-50000	4>30	2-1 to 13 days	1-Zero days	2-1 to 13 days	3Good	Y	Y	N	45-64	2F	Alabama	2M	3college	1Y	1U	NonSmok	N	NonSmok	Y	N	N	Y	N	Y	N	N	N	1022.574019	12011	2022002286	2-7TO9	1PhP	1SBR	Y	Y	N	N	N	N	N	N	N	N	N	N	1$<50000	2NHWHI
558	3$50000-100000	3-25-30		1-Zero days	1-Zero days	1Excellent	Y	N	N	64<	1M	Alabama	2M	3college	1Y	1U	ForSmok	N	NonSmok	N	N	N	N	N	N	N	N	N	1076.782497	12011	2022002288	1-<7	2PhN	1SBR	N												2$50000-100000	2NHWHI
559	4$>100000	3-25-30	1-Zero days	2-1 to 13 days	2-1 to 13 days	3Good	Y	N	N	45-64	1M	Alabama	2M	3college	1Y	1U	NonSmok	N	NonSmok	N	N	N	N	N	N	N	N	Y	765.5274656	12011	2022002292	2-7TO9	1PhP	1SBR	N												3$>100000	2NHWHI
560	4$>100000	2-18.5-25		1-Zero days	1-Zero days	2Very good	Y	Y	N	45-64	2F	Alabama	2M	3college	1Y	1U	NonSmok	N	NonSmok	Y	N	N	N	N	N	N	N	N	1022.574019	12011	2022002296	1-<7	1PhP	1SBR	N	N	N	N	N	N	N	N	N	N	Y	N	3$>100000	2NHWHI
561	3$50000-100000	4>30	2-1 to 13 days	2-1 to 13 days	3-14+ days	3Good	Y	Y	N	45-64	2F	Alabama	1S	3college	1Y	1U	NonSmok	N	NonSmok	N	N	N	N	N	N	N	Y	N	2808.279876	12011	2022002304	2-7TO9	1PhP	1SBR	N	N	N	N	N	N	N	N	N	N	Y	N	2$50000-100000	2NHWHI
562	2$25000-50000	4>30	2-1 to 13 days	2-1 to 13 days	2-1 to 13 days	4Fair	Y	Y	N	45-64	2F	Alabama	1S	3college	1Y	1U	NonSmok	N	ForSmok	N	N	N	N	N	N	N	N	N	1119.72712	12011	2022002307	1-<7	1PhP	1SBR	N	N	N	Y	N	N	N	N	N	N	N	N	1$<50000	3NHBLA
563	3$50000-100000	3-25-30	2-1 to 13 days	2-1 to 13 days	2-1 to 13 days	4Fair	Y	N	N	35-44	2F	Alabama	1S	3college	2N	1U	CurSmok	N	NonSmok	N	N	N	N	Y	N	N	Y	N	670.0963072	12021	2022002310	1-<7	2PhN	1SBR	Y												2$50000-100000	3NHBLA
564	3$50000-100000	2-18.5-25	2-1 to 13 days	2-1 to 13 days	3-14+ days	3Good	Y	Y	N	45-64	2F	Alabama	2M	2HighSchool	1Y	1U	CurSmok	N	NonSmok	N	N	N	N	N	Y	N	Y	N	1277.109471	12021	2022002315	2-7TO9	1PhP	1SBR	N	Y	N	N	N	N	N	N	N	N	N	N	2$50000-100000	2NHWHI
565	2$25000-50000	3-25-30		1-Zero days	1-Zero days	2Very good	Y	N	N	18-34	2F	Alabama	2M	3college	1Y	2A	NonSmok	N	NonSmok	N	N	N	N	N	N	N	N	N	1490.326161	12021	2022002322	2-7TO9	1PhP	1SBR	N													2NHWHI
566	2$25000-50000	3-25-30	1-Zero days	2-1 to 13 days	1-Zero days	2Very good	Y	Y	N	45-64	1M	Alabama	1S	3college	1Y	2A	ForSmok	N	ForSmok	N	N	N	N	N	N	N	Y	N	784.0153959	12021	2022002326	2-7TO9	1PhP	1SBR	N	N	N	N	N	N	N	N	N	N	Y	N	1$<50000	2NHWHI
567	1$<25000	2-18.5-25	3-14+ days	3-14+ days	3-14+ days	5Poor	Y	N	N	45-64	2F	Alabama	2M	3college	2N	1U	CurSmok	N	NonSmok	N	N	N	N	N	Y	N	Y	N	288.3748326	12032	2022002331	1-<7	2PhN	1SBR	N												1$<50000	2NHWHI
568	3$50000-100000	4>30	2-1 to 13 days	2-1 to 13 days	1-Zero days	2Very good	Y	N	N	45-64	2F	Alabama	2M	3college	1Y	1U	ForSmok	Y	ForSmok	N	N	N	N	N	Y	N	Y	Y	446.8622752	12031	2022002337	2-7TO9	1PhP	1SBR	N													2NHWHI
569	1$<25000	4>30	2-1 to 13 days		1-Zero days	4Fair	Y	N	N	45-64	2F	Alabama	1S	3college	1Y	2A	NonSmok	N	NonSmok	Y	N	N	N	N	N	N	Y	N	229.5944262	12031	2022002339		1PhP	1SBR	N												1$<50000	3NHBLA
570	3$50000-100000	3-25-30		1-Zero days	1-Zero days	3Good	Y	N	N	18-34	2F	Alabama	2M	3college	1Y	1U	NonSmok	N	NonSmok	N	N	N	N	N	Y	N	N	N	1383.24087	12031	2022002344	2-7TO9	1PhP	1SBR	N												2$50000-100000	2NHWHI
571	1$<25000	4>30	2-1 to 13 days	2-1 to 13 days	1-Zero days	4Fair	Y	N	N	45-64	1M	Alabama	1S	2HighSchool	1Y	1U	NonSmok	N	NonSmok	Y	Y	Y	N	Y	N	N	Y	N	388.6281923	12031	2022002345	2-7TO9	1PhP	1SBR	Y												1$<50000	3NHBLA
572	4$>100000	3-25-30		1-Zero days	1-Zero days	3Good	Y	N	N	45-64	2F	Alabama	2M	3college	2N	1U	ForSmok	N	NonSmok	N	N	N	Y	N	N	N	N	N	1204.177216	12031	2022002346	1-<7	1PhP	1SBR	Y												3$>100000	2NHWHI
573	3$50000-100000	3-25-30		1-Zero days	1-Zero days	2Very good	Y	N	Y	45-64	1M	Alabama	2M	3college	1Y	1U	NonSmok	N	NonSmok	Y	N	N	N	N	N	Y	Y	Y	311.9579053	12032	2022002347	2-7TO9	1PhP	1SBR	N													2NHWHI
574	3$50000-100000	4>30	1-Zero days			4Fair	Y	Y	N	35-44	2F	Alabama	2M	3college	1Y	1U	NonSmok	Y	NonSmok	N	N	N	Y	N	N	N	Y	N	486.1788898	12031	2022002349	1-<7	1PhP	1SBR	Y	N	Y	N	N	N	N	N	N	N	N	N	2$50000-100000	2NHWHI
575	2$25000-50000	3-25-30	2-1 to 13 days	2-1 to 13 days	1-Zero days	3Good	Y	N	N	64<	1M	Alabama	2M	3college	1Y	1U	NonSmok	N	NonSmok	N	N	N	Y	N	N	N	N	N	375.5016865	12032	2022002355	2-7TO9	2PhN	1SBR	Y												1$<50000	2NHWHI
576	3$50000-100000	2-18.5-25	1-Zero days	2-1 to 13 days	2-1 to 13 days	2Very good	Y	Y	N	45-64	2F	Alabama	2M	3college	2N	1U	NonSmok	N	NonSmok	N	N	N	N	N	N	N	Y	N	433.4728779	12031	2022002356	1-<7	1PhP	1SBR	N	N	N	N	N	N	N	N	N	N	N	Y	2$50000-100000	3NHBLA
577	4$>100000	2-18.5-25	1-Zero days	1-Zero days	2-1 to 13 days	1Excellent	Y	N	N	45-64	2F	Alabama	2M	3college	1Y	1U	NonSmok	Y	NonSmok	N	N	N	Y	N	N	N	N	N	785.0118774	12041	2022002358	2-7TO9	1PhP	1SBR	Y												3$>100000	2NHWHI
578	3$50000-100000	4>30		1-Zero days	1-Zero days	3Good	Y	N	N	45-64	2F	Alabama	2M	3college	1Y	1U	NonSmok	N	NonSmok	N	N	N	Y	N	N	N	N	N	1718.84957	12042	2022002359	2-7TO9	1PhP	1SBR	Y												2$50000-100000	2NHWHI
579	2$25000-50000	2-18.5-25		1-Zero days	1-Zero days	3Good	Y	N	N	45-64	1M	Alabama	2M	2HighSchool	2N	1U	NonSmok	N	NonSmok	N	N	N	N	N	N	N	Y	N	1051.928143	12042	2022002361	1-<7	1PhP	1SBR	N													2NHWHI
580	3$50000-100000	2-18.5-25		1-Zero days	1-Zero days	1Excellent	Y	N	N	64<	1M	Alabama	2M	2HighSchool	1Y	2A	NonSmok	N	ForSmok	N	N	N	N	N	N	N	N	N	774.559286	12041	2022002366	1-<7	1PhP	1SBR	N												2$50000-100000	2NHWHI
581	4$>100000	3-25-30		1-Zero days	1-Zero days	2Very good	Y	Y	N	64<	2F	Alabama	2M	3college	1Y	1U	NonSmok	N	NonSmok	N	N	N	N	N	N	N	Y	N	525.3859834	12041	2022002374	1-<7	1PhP	1SBR	N	N	N	N	N	N	N	N	N	N	Y	N		2NHWHI
582	4$>100000	4>30		1-Zero days	1-Zero days	3Good	Y	N	N	45-64	2F	Alabama	1S	3college	1Y	1U	NonSmok	N	NonSmok	Y	N	N	N	N	N	N	N	N	1156.578948	12042	2022002375	2-7TO9	1PhP	1SBR	N													2NHWHI
583	3$50000-100000	3-25-30	1-Zero days	1-Zero days	2-1 to 13 days	2Very good	Y	N	N	64<	2F	Alabama	2M	3college	1Y	1U	NonSmok	N	NonSmok	N	N	N	N	N	N	N	N	N	556.1341871	12041	2022002378	2-7TO9	1PhP	1SBR	N													2NHWHI
584	3$50000-100000	4>30	1-Zero days	2-1 to 13 days	1-Zero days	2Very good	Y	N	N	45-64	1M	Alabama	2M	2HighSchool	1Y	1U	NonSmok	N	NonSmok	N	Y	Y	N	N	N	N	Y	N	766.6036909	12051	2022002385	2-7TO9	2PhN	1SBR	N												2$50000-100000	2NHWHI
585	2$25000-50000	4>30		1-Zero days	1-Zero days	3Good	Y	N	N	45-64	2F	Alabama	1S	1NoSchool	1Y	1U	NonSmok	N	NonSmok	N	N	N	Y	N	N	N	N	N	1242.014087	12052	2022002390	2-7TO9	2PhN	1SBR	Y												1$<50000	3NHBLA
586	4$>100000	1<18.5			1-Zero days	3Good	Y	N	Y	64<	2F	Alabama	1S	3college	1Y	1U	NonSmok	N	NonSmok	N	N	N	N	N	N	N	Y	N	436.0954341	12051	2022002392	1-<7	2PhN	1SBR	N													2NHWHI
587	4$>100000	2-18.5-25		1-Zero days	1-Zero days	1Excellent	Y	Y	N	45-64	1M	Alabama	2M	3college	1Y	1U	NonSmok	N	NonSmok	N	N	N	N	N	N	N	N	N	405.0797653	12051	2022002393	2-7TO9	1PhP	1SBR	N	N	N	N	N	N	N	N	N	N	Y	N	3$>100000	2NHWHI
588	1$<25000	4>30	1-Zero days	1-Zero days	3-14+ days	2Very good	Y	N	N	18-34	1M	Alabama	1S	3college	1Y	2A	NonSmok	N	NonSmok	N	N	N	Y	N	N	N	N	N	2353.198859	12051	2022002395	1-<7	1PhP	1SBR	Y												1$<50000	3NHBLA
589	2$25000-50000	3-25-30		1-Zero days	1-Zero days	2Very good	Y	N	N	18-34	1M	Alabama	1S	3college	2N	1U	NonSmok	N	NonSmok	N	N	N	N	N	N	N	N	N	1047.455462	12051	2022002399	1-<7	1PhP	1SBR	N												1$<50000	2NHWHI
590	3$50000-100000	2-18.5-25		1-Zero days	1-Zero days	1Excellent	Y	Y	N	35-44	2F	Alabama	2M	2HighSchool	1Y	1U	NonSmok	N	NonSmok	N	N	N	N	N	N	N	N	N	1465.34069	12051	2022002406	1-<7	1PhP	1SBR	N	N	Y	N	N	N	N	N	N	N	N	N	2$50000-100000	3NHBLA
591	1$<25000	4>30		1-Zero days	1-Zero days	3Good	Y	N	N	64<	2F	Alabama	1S	3college	1Y	1U	NonSmok	N	NonSmok	N	N	N	N	N	N	N	Y	Y	327.8783406	12061	2022002412	2-7TO9	2PhN	1SBR	N												1$<50000	2NHWHI
592	4$>100000	2-18.5-25		1-Zero days	1-Zero days	1Excellent	Y	Y	N	64<	2F	Alabama	2M	3college		1U	NonSmok	N	NonSmok	N	N	N	N	N	N	N	Y	N	370.5995788	12061	2022002413	1-<7	1PhP	1SBR	N	N	N	N	N	Y	N	N	N	N	N	N	3$>100000	2NHWHI
593	1$<25000	4>30	3-14+ days		1-Zero days	2Very good	Y	Y	Y	45-64	1M	Alabama	2M	2HighSchool	1Y	2A	ForSmok	N	ForSmok	N	N	N	Y	Y	N	N	Y	N	530.7282451	12061	2022002415	2-7TO9	1PhP	1SBR	Y	Y	N	N	N	N	N	N	N	N	N	N	1$<50000	2NHWHI
594	4$>100000	3-25-30		1-Zero days	1-Zero days	3Good	Y	N	N	64<	2F	Alabama	2M	3college	1Y	1U	NonSmok	N	NonSmok	N	N	N	Y	N	Y	N	N	N	216.5654932	12061	2022002419	2-7TO9	1PhP	1SBR	Y												3$>100000	2NHWHI
595	3$50000-100000	2-18.5-25		1-Zero days	1-Zero days	3Good	Y	N	N	35-44	2F	Alabama	2M	3college	1Y	1U	NonSmok	N	NonSmok	N	N	N	N	N	N	N	Y	N	372.4222694	12062	2022002420	2-7TO9	1PhP	1SBR	N												2$50000-100000	3NHBLA
596	3$50000-100000	2-18.5-25	1-Zero days	1-Zero days	2-1 to 13 days	2Very good	Y	N	N	45-64	2F	Alabama	2M	3college	1Y	2A	NonSmok	N	NonSmok	N	N	N	N	N	Y	N	Y	N	264.4409547	12061	2022002423	2-7TO9	1PhP	1SBR	N													2NHWHI
597	4$>100000	4>30	3-14+ days	2-1 to 13 days	3-14+ days	3Good	Y	Y	N	45-64	2F	Alabama	2M	3college	1Y	2A	ForSmok	N	NonSmok	N	N	N	N	N	Y	N	Y	N	810.4546732	12061	2022002428	2-7TO9	1PhP	1SBR	N	N	N	N	N	N	N	N	N	N	Y	N	3$>100000	2NHWHI
598	3$50000-100000	4>30	1-Zero days	1-Zero days	2-1 to 13 days	3Good	Y	N	N	18-34	2F	Alabama	1S	2HighSchool	1Y	1U	NonSmok	N	ForSmok	N	N	N	Y	N	N	N	N	N	2276.406882	12062	2022002434	2-7TO9	1PhP	1SBR	Y												2$50000-100000	1HISPA
599	3$50000-100000	4>30	2-1 to 13 days	2-1 to 13 days	2-1 to 13 days	3Good	Y	N	N	45-64	1M	Alabama	2M	3college	1Y	1U	CurSmok	N	NonSmok	N	N	N	N	N	Y	N	Y	N	596.0085172	12071	2022002437	1-<7	1PhP	1SBR	N												2$50000-100000	2NHWHI
600	3$50000-100000	2-18.5-25	3-14+ days	3-14+ days	3-14+ days	2Very good	Y	N	N	64<	2F	Alabama	1S	2HighSchool	1Y	2A	ForSmok	N	NonSmok	N	N	N	N	N	N	N	Y	N	479.8199648	12072	2022002438	2-7TO9	2PhN	1SBR	N												2$50000-100000	2NHWHI
601	4$>100000	4>30		1-Zero days	1-Zero days	2Very good	Y	N	N	45-64	1M	Alabama	2M	3college	1Y	1U	NonSmok	N	NonSmok	N	N	N	N	N	N	N	N	N	921.791269	12071	2022002443	2-7TO9	1PhP	1SBR	N												3$>100000	2NHWHI
602	4$>100000	3-25-30	1-Zero days	2-1 to 13 days	2-1 to 13 days	2Very good	Y	Y	Y	64<	1M	Alabama	2M	2HighSchool	1Y	1U	NonSmok	N	NonSmok	Y	Y	Y	N	Y	N	N	Y	N	345.1981219	12072	2022002444	2-7TO9	1PhP	1SBR	Y	Y	N	N	N	N	N	N	N	N	N	N		2NHWHI
603	4$>100000	3-25-30		1-Zero days	1-Zero days	2Very good	Y	N	N	45-64	1M	Alabama	2M	2HighSchool	1Y	1U	ForSmok	N	ForSmok	N	N	N	N	N	N	N	N	N	1079.06696	12071	2022002448	2-7TO9	1PhP	1SBR	N												3$>100000	2NHWHI
604	4$>100000	2-18.5-25		1-Zero days	1-Zero days	1Excellent	Y	N	N	18-34	2F	Alabama	1S	3college	1Y	1U	NonSmok	N	NonSmok	N	N	N	N	N	Y	N	N	N	1101.924674	12071	2022002449	2-7TO9	1PhP	1SBR	N												3$>100000	2NHWHI
605	4$>100000	3-25-30		1-Zero days	1-Zero days	1Excellent	Y	Y	N	45-64	2F	Alabama	2M	3college	1Y	1U	NonSmok	N	NonSmok	N	N	N	N	N	N	N	N	N	368.7277102	12071	2022002452	2-7TO9	1PhP	1SBR	N	N	N	N	Y	N	N	N	N	N	N	N	3$>100000	2NHWHI
606	3$50000-100000	4>30	2-1 to 13 days	1-Zero days	2-1 to 13 days	3Good	Y	N	N	18-34	2F	Alabama	1S	3college	1Y	1U	NonSmok	N	NonSmok	N	N	N	N	N	N	N	N	N	923.2887314	12072	2022002453	1-<7	1PhP	1SBR	N												2$50000-100000	3NHBLA
607	4$>100000	3-25-30		1-Zero days	1-Zero days	2Very good	Y	N	N	45-64	1M	Alabama	2M	3college	1Y	2A	NonSmok	N	NonSmok	N	N	N	N	N	N	N	N	N	368.6700981	12071	2022002454	2-7TO9	1PhP	1SBR	N												3$>100000	2NHWHI
608	4$>100000	2-18.5-25		1-Zero days	1-Zero days	1Excellent	Y	N	N	64<	2F	Alabama	2M	3college	1Y	1U	NonSmok	N	NonSmok	N	N	N	N	N	N	N	N	N	236.3705188	12071	2022002455	1-<7	1PhP	1SBR	N													2NHWHI
609	4$>100000	3-25-30	3-14+ days	3-14+ days	1-Zero days	4Fair	Y	N	N	45-64	2F	Alabama	2M	3college	1Y	1U	NonSmok	N	CurSmok	N	N	N	N	N	Y	N	N	N	368.7277102	12071	2022002457	1-<7	1PhP	1SBR	N												3$>100000	2NHWHI
610	2$25000-50000	3-25-30		1-Zero days	1-Zero days	2Very good	Y	N	N	18-34	1M	Alabama	1S	2HighSchool	1Y	1U	NonSmok	N	CurSmok	N	N	N	N	N	N	N	N	N	2009.899388	12082	2022002465	2-7TO9	1PhP	1SBR	N												1$<50000	2NHWHI
611	2$25000-50000	4>30		1-Zero days	1-Zero days	2Very good	Y	N	N	45-64	1M	Alabama	2M	3college	1Y	1U	NonSmok	N	NonSmok	N	N	N	N	N	N	N	N	N	268.8405504	12081	2022002468	2-7TO9	1PhP	1SBR	N												1$<50000	3NHBLA
612	3$50000-100000	4>30	3-14+ days	2-1 to 13 days	1-Zero days	2Very good	Y	N	N	64<	1M	Alabama	2M	3college	1Y	1U	NonSmok	N	NonSmok	N	Y	Y	N	N	Y	Y	Y	N	280.9642423	12081	2022002473	2-7TO9	1PhP	1SBR	N												2$50000-100000	2NHWHI
613	1$<25000	4>30		1-Zero days	1-Zero days	3Good	Y	N	N	45-64	2F	Alabama	1S	3college	2N	1U	ForSmok	N	NonSmok	Y	N	N	Y	N	N	N	N	N	445.7087797	12082	2022002474	2-7TO9	1PhP	1SBR	Y												1$<50000	3NHBLA
614	2$25000-50000	3-25-30	1-Zero days	3-14+ days	3-14+ days	5Poor	Y	N	N	45-64	2F	Alabama	1S	3college	1Y	1U	ForSmok	N	NonSmok	N	N	N	N	N	N	Y	Y	N	767.9631042	12081	2022002476	1-<7	1PhP	1SBR	N												1$<50000	2NHWHI
615	1$<25000	4>30	3-14+ days	3-14+ days	3-14+ days	4Fair	Y	N	N	45-64	1M	Alabama	1S	3college	2N	1U	CurSmok	N	NonSmok	N	Y	Y	Y	Y	Y	N	Y	N	183.5853756	12081	2022002478	1-<7	1PhP	1SBR	Y												1$<50000	2NHWHI
616	1$<25000	4>30		1-Zero days	1-Zero days	4Fair	Y	N	N	45-64	2F	Alabama	1S	3college	1Y	1U	NonSmok	N	NonSmok	N	N	Y	N	N	N	Y	Y	N	309.2308931	12081	2022002479	2-7TO9	2PhN	1SBR	N												1$<50000	3NHBLA
617	1$<25000	2-18.5-25		1-Zero days	1-Zero days	3Good	Y	Y	N	45-64	2F	Alabama	1S	3college	1Y	1U	NonSmok	N	NonSmok	Y	N	N	Y	Y	N	N	N	Y	592.8122803	12011	2022002486	2-7TO9	1PhP	1SBR	Y	N	N	N	N	N	N	N	N	N	N	Y	1$<50000	3NHBLA
618	4$>100000	4>30		1-Zero days	1-Zero days	1Excellent	Y	N	N	35-44	2F	Alabama	2M	2HighSchool	1Y	1U	NonSmok	N	NonSmok	N	N	N	N	N	N	N	N	N	5098.357888	12011	2022002489	2-7TO9	1PhP	1SBR	N													1HISPA
619	3$50000-100000	4>30	3-14+ days	3-14+ days	1-Zero days	3Good	Y	N	N	45-64	2F	Alabama	2M	2HighSchool	1Y	1U	ForSmok	N	CurSmok	N	N	N	N	N	N	N	N	N	3316.241604	12011	2022002494	1-<7	1PhP	1SBR	N												2$50000-100000	2NHWHI
620	2$25000-50000	3-25-30		1-Zero days	1-Zero days	4Fair	Y	N	N	18-34	1M	Alabama	1S	3college	1Y	1U	CurSmok	Y	CurSmok	N	N	N	Y	N	N	N	N	N	4053.955322	12011	2022002497	1-<7	1PhP	1SBR	Y												1$<50000	7NHMUL
621	4$>100000	4>30		1-Zero days	1-Zero days	3Good	Y	N	N	35-44	2F	Alabama	2M	3college	1Y	1U	NonSmok	N	NonSmok	N	N	N	N	N	N	N	N	N	1242.242222	12011	2022002498	1-<7	2PhN	1SBR	N												3$>100000	3NHBLA
622	3$50000-100000	4>30		1-Zero days	1-Zero days	3Good	Y	Y	N	45-64	1M	Alabama	2M	3college	1Y	1U	NonSmok	N	NonSmok	N	N	Y	N	N	N	Y	Y	N	1237.585831	12012	2022002502	2-7TO9	1PhP	1SBR	N	Y	N	N	N	N	N	N	N	N	N	N		2NHWHI
623	3$50000-100000	3-25-30	2-1 to 13 days	3-14+ days	2-1 to 13 days	5Poor	Y	N	N	64<	1M	Alabama	2M	3college	1Y	1U	NonSmok	N	NonSmok	N	Y	Y	N	N	N	N	Y	N	1105.115351	12012	2022002504	2-7TO9	1PhP	1SBR	N												2$50000-100000	2NHWHI
624	3$50000-100000	2-18.5-25	1-Zero days	3-14+ days	1-Zero days	2Very good	Y	Y	N	45-64	2F	Alabama	2M	3college	1Y	1U	NonSmok	N	NonSmok	N	N	N	N	N	N	N	N	N	1749.88866	12011	2022002505	1-<7	1PhP	1SBR	N	N	N	N	N	N	N	N	N	N	Y	N	2$50000-100000	2NHWHI
625	4$>100000	4>30	2-1 to 13 days	2-1 to 13 days	2-1 to 13 days	3Good	Y	N	N	35-44	1M	Alabama	2M	3college	1Y	1U	NonSmok	N	NonSmok	N	N	N	N	N	N	N	N	N	1721.396518	12011	2022002506	1-<7	1PhP	1SBR	N												3$>100000	2NHWHI
626	1$<25000	3-25-30	3-14+ days	3-14+ days	3-14+ days	5Poor	Y	Y	Y	45-64	1M	Alabama	1S	3college	1Y	1U	NonSmok	N	NonSmok	N	Y	Y	Y	N	Y	Y	N	Y	730.3048727	12011	2022002509		2PhN	1SBR	Y	Y	N	N	N	N	N	N	N	N	N	N	1$<50000	2NHWHI
627	3$50000-100000	4>30	3-14+ days	3-14+ days	3-14+ days	5Poor	Y	N	N	45-64	2F	Alabama	2M	1NoSchool	1Y	1U	ForSmok	N	ForSmok	Y	N	N	N	N	Y	Y	Y	N	2949.563017	12011	2022002511	2-7TO9	2PhN	1SBR	N												2$50000-100000	2NHWHI
628	4$>100000	4>30	3-14+ days	3-14+ days	1-Zero days	3Good	Y	Y		45-64	2F	Alabama		3college	1Y	1U	NonSmok	N	NonSmok	N	N	N	N	N	N	N	Y	N	674.8352645	12021	2022002513	1-<7	1PhP	1SBR	N	Y	N	N	N	N	N	N	N	N	N	N		2NHWHI
629	4$>100000	4>30	1-Zero days	3-14+ days	1-Zero days	5Poor	Y	N	N	45-64	2F	Alabama	2M	3college	1Y	1U	NonSmok	N	NonSmok	Y	N	N	N	N	N	N	N	Y	674.8352645	12021	2022002514	2-7TO9	2PhN	1SBR	N												3$>100000	2NHWHI
630	3$50000-100000	4>30		1-Zero days	1-Zero days	3Good	Y	N	N	45-64	2F	Alabama	2M	3college	1Y	2A	NonSmok	N	NonSmok	N	N	N	N	N	N	N	N	N	1154.8177	12021	2022002517	2-7TO9	1PhP	1SBR	N												2$50000-100000	2NHWHI
631	3$50000-100000	2-18.5-25		1-Zero days	1-Zero days	3Good	Y	N	Y	64<	1M	Alabama	2M	3college	1Y	1U	ForSmok	N	NonSmok	Y	N	N	N	N	N	N	Y	N	444.7579535	12021	2022002524	2-7TO9	1PhP	1SBR	N												2$50000-100000	2NHWHI
632	1$<25000	2-18.5-25	2-1 to 13 days	2-1 to 13 days	3-14+ days	3Good	Y	N	N	18-34	2F	Alabama	1S	3college	1Y	1U	ForSmok	N	CurSmok	N	N	N	N	N	Y	N	N	N	1675.67116	12021	2022002525	1-<7	1PhP	1SBR	N												1$<50000	3NHBLA
633	1$<25000	3-25-30	3-14+ days	3-14+ days	3-14+ days	5Poor	Y	Y	N	45-64	1M	Alabama	2M	1NoSchool	1Y	1U	NonSmok	N	NonSmok	Y	N	N	Y	N	Y	N	Y	N	1833.823897	12021	2022002528	1-<7	2PhN	1SBR	Y	N	N	N	N	N	N	N	N	N	N	Y	1$<50000	2NHWHI
634	4$>100000	3-25-30	2-1 to 13 days	2-1 to 13 days	1-Zero days	3Good	Y	Y	Y	45-64	2F	Alabama	2M	3college	1Y	1U	NonSmok	N	NonSmok	N	N	N	N	N	N	N	Y	Y	581.5080096	12021	2022002529	1-<7	1PhP	1SBR	N	N	N	Y	N	N	N	N	N	N	N	N	3$>100000	3NHBLA
635	4$>100000	4>30		1-Zero days	1-Zero days	3Good	Y	N	N	35-44	2F	Alabama	1S	3college	1Y	1U	NonSmok	N	NonSmok	N	N	N	N	N	N	N	N	Y	644.6827196	12021	2022002533	2-7TO9	1PhP	1SBR	N												3$>100000	2NHWHI
636	4$>100000	2-18.5-25	1-Zero days	1-Zero days	2-1 to 13 days	2Very good	Y	Y	N	45-64	2F	Alabama	2M	3college	1Y	1U	NonSmok	N	NonSmok	N	N	N	N	N	N	N	N	N	1154.8177	12021	2022002535	2-7TO9	1PhP	1SBR	N	N	N	N	N	N	N	N	N	N	Y	N	3$>100000	2NHWHI
637	2$25000-50000	3-25-30	3-14+ days	3-14+ days	1-Zero days	4Fair	Y	N	N	64<	1M	Alabama	2M	3college	1Y	1U	NonSmok	N	NonSmok	Y	N	N	N	N	Y	N	N	N	647.8851091	12021	2022002537	2-7TO9	1PhP	1SBR	N													2NHWHI
638	3$50000-100000	3-25-30	1-Zero days	2-1 to 13 days	1-Zero days	3Good	Y	Y	N	64<	2F	Alabama	2M	3college	1Y	1U	ForSmok	N	NonSmok	Y	N	N	Y	N	N	N	N	N	482.7089472	12021	2022002538	1-<7	2PhN	1SBR	Y	Y	N	N	N	N	N	N	N	N	N	N	2$50000-100000	2NHWHI
639	1$<25000	4>30	1-Zero days	3-14+ days	1-Zero days	4Fair	Y	Y	N	45-64	2F	Alabama	1S	2HighSchool	1Y	1U	NonSmok	N	NonSmok	Y	N	N	N	N	Y	N	Y	N	1030.611479	12022	2022002540	1-<7	2PhN	1SBR	N	N	N	N	N	N	N	N	N	N	Y	N	1$<50000	3NHBLA
640	4$>100000	2-18.5-25		1-Zero days	1-Zero days	3Good	Y	N	N	45-64	1M	Alabama	2M	2HighSchool	1Y	1U	NonSmok	N	NonSmok	Y	N	N	N	N	N	N	N	N	815.9474678	12021	2022002542	2-7TO9	2PhN	1SBR	N												3$>100000	2NHWHI
641	2$25000-50000	3-25-30		1-Zero days	1-Zero days	2Very good	Y	N	N	18-34	2F	Alabama	1S	3college	1Y	1U	NonSmok	N	NonSmok	N	N	N	N	N	N	N	N	N	830.569913	12021	2022002546	1-<7	1PhP	1SBR	N												1$<50000	4NHASI
642	2$25000-50000	4>30		1-Zero days	1-Zero days	1Excellent	Y	N	N	35-44	2F	Alabama	1S	2HighSchool	1Y	1U	CurSmok	N	NonSmok	N	N	N	N	N	N	N	Y	N	1244.896017	12021	2022002550	2-7TO9	2PhN	1SBR	N												1$<50000	3NHBLA
643	4$>100000	4>30		1-Zero days	1-Zero days	2Very good	Y	N	N	45-64	1M	Alabama	2M	3college	1Y	1U	NonSmok	N	NonSmok	Y	N	N	Y	N	N	N	N	N	1328.604507	12021	2022002552	2-7TO9	1PhP	1SBR	Y												3$>100000	2NHWHI
644	2$25000-50000	4>30	2-1 to 13 days	2-1 to 13 days	3-14+ days	3Good	Y	N	N	35-44	2F	Alabama	2M	2HighSchool	1Y	2A	CurSmok	N	ForSmok	N	N	N	Y	Y	Y	N	Y	N	820.8946387	12022	2022002554	1-<7	1PhP	1SBR	Y												1$<50000	2NHWHI
645	2$25000-50000	4>30	2-1 to 13 days	1-Zero days	3-14+ days	4Fair	Y	N	N	35-44	2F	Alabama	1S	2HighSchool	1Y	1U	NonSmok	N	NonSmok	N	N	N	N	N	N	N	N	N	411.2317781	12031	2022002556	1-<7	2PhN	1SBR	N												1$<50000	3NHBLA
646	1$<25000	3-25-30	2-1 to 13 days	1-Zero days	2-1 to 13 days	3Good	Y	N	N	18-34	2F	Alabama	1S	2HighSchool	1Y	1U	CurSmok	N	CurSmok	N	N	N	N	N	Y	N	Y	N	1475.727934	12032	2022002557	2-7TO9	1PhP	1SBR	N												1$<50000	2NHWHI
647	2$25000-50000	4>30	3-14+ days	3-14+ days	3-14+ days	5Poor	Y	Y	N	45-64	2F	Alabama	2M	1NoSchool	1Y	1U	CurSmok	N	NonSmok	Y	N	N	N	N	N	N	Y	N	797.3005538	12031	2022002558	1-<7	2PhN	1SBR	N	N	N	N	N	N	N	N	N	N	N	Y	1$<50000	2NHWHI
648	3$50000-100000	3-25-30		1-Zero days	1-Zero days	2Very good	Y	N	N	64<	2F	Alabama	2M	3college	1Y	1U	NonSmok	N	NonSmok	N	N	N	N	N	N	N	N	N	325.1555383	12032	2022002562	1-<7	1PhP	1SBR	N												2$50000-100000	2NHWHI
649	3$50000-100000	2-18.5-25		1-Zero days	1-Zero days	2Very good	Y	N	N	18-34	2F	Alabama	2M	3college	1Y	1U	NonSmok	N	NonSmok	N	N	N	N	N	N	N	N	N	484.8272069	12032	2022002563	2-7TO9	1PhP	1SBR	N												2$50000-100000	3NHBLA
650	3$50000-100000	2-18.5-25	1-Zero days	3-14+ days	3-14+ days	1Excellent	Y	N	N	18-34	1M	Alabama	1S	3college	2N	1U	NonSmok		NonSmok	N	N	N	N	N	Y	Y	Y	N	1749.243099	12032	2022002569	1-<7	1PhP	1SBR	N												2$50000-100000	2NHWHI
651	4$>100000	4>30	1-Zero days	1-Zero days	2-1 to 13 days	2Very good	Y	N	N	18-34	2F	Alabama	2M	3college	1Y	1U	NonSmok	N	NonSmok	N	N	N	N	N	N	N	N	N	631.6827953	12031	2022002574	2-7TO9	1PhP	1SBR	N												3$>100000	3NHBLA
652	2$25000-50000	4>30	1-Zero days	1-Zero days	2-1 to 13 days	3Good	Y	N	N	18-34	2F	Alabama	2M	3college	1Y	2A	NonSmok	N	NonSmok	N	N	N	N	N	N	N	N	N	1585.195889	12032	2022002575	2-7TO9	1PhP	1SBR	N												1$<50000	2NHWHI
653	3$50000-100000	3-25-30	2-1 to 13 days	2-1 to 13 days	2-1 to 13 days	2Very good	Y	N	N	45-64	1M	Alabama			1Y	1U	NonSmok	N	ForSmok	N	N	N	N	N	N	N	N	N	440.713351	12032	2022002578	2-7TO9	1PhP	1SBR	N													2NHWHI
654	2$25000-50000	2-18.5-25		1-Zero days	1-Zero days	4Fair	Y	N	N	45-64	2F	Alabama	1S	2HighSchool	1Y	1U	CurSmok	N	NonSmok	N	N	N	N	N	N	N	N	N	268.7677437	12032	2022002581	3->9	2PhN	1SBR	N												1$<50000	3NHBLA
655	4$>100000	2-18.5-25		1-Zero days	1-Zero days	3Good	Y	N	N	64<	2F	Alabama	2M	3college	1Y	2A	NonSmok	N	NonSmok	Y	N	Y	N	N	N	N	Y	N	354.1849699	12031	2022002589	2-7TO9	1PhP	1SBR	N													2NHWHI
656	1$<25000	4>30	3-14+ days	3-14+ days	1-Zero days	5Poor	Y	N	N	18-34	2F	Alabama	1S	3college	1Y	1U	ForSmok	N	NonSmok	Y	N	N	N	N	Y	N	Y	N	797.4341103	12042	2022002593	2-7TO9	2PhN	1SBR	N												1$<50000	3NHBLA
657	2$25000-50000	4>30		1-Zero days	1-Zero days	4Fair	Y	N	N	64<	2F	Alabama	2M	2HighSchool	1Y	1U	NonSmok	N	NonSmok	Y	N	N	N	N	N	N	Y	N	457.77826	12041	2022002600	3->9	2PhN	1SBR	N													3NHBLA
658	1$<25000	2-18.5-25	1-Zero days		1-Zero days	4Fair	Y	N	N	64<	1M	Alabama	1S	2HighSchool	1Y	1U	ForSmok	N	NonSmok	N	Y	Y	Y	N	N	Y	N	Y	1433.842558	12041	2022002602	1-<7	2PhN	1SBR	Y													2NHWHI
659	1$<25000	4>30	2-1 to 13 days	2-1 to 13 days	2-1 to 13 days	4Fair	Y	Y	Y	18-34	2F	Alabama	1S	2HighSchool	1Y	1U	ForSmok	N	NonSmok	N	N	N	N	N	N	N	N	N	1821.523671	12041	2022002603	1-<7	1PhP	1SBR	N	N	N	N	N	N	N	N	N	N	N	Y	1$<50000	3NHBLA
660	3$50000-100000	4>30	3-14+ days	3-14+ days	3-14+ days	4Fair	Y	N	Y	64<	2F	Alabama	2M	3college	1Y	1U	NonSmok	N	NonSmok	Y	N	N	N	N	Y	Y	Y	N	333.9378662	12041	2022002608	2-7TO9	2PhN	1SBR	N												2$50000-100000	2NHWHI
661	2$25000-50000	2-18.5-25		1-Zero days	1-Zero days	2Very good	Y	Y	N	64<	2F	Alabama	1S	2HighSchool	1Y	1U	NonSmok	N	NonSmok	N	Y	Y	N	N	N	N	Y	N	718.6996993	12042	2022002610	2-7TO9	1PhP	1SBR	N	Y	N	N	N	N	N	N	N	N	N	N	1$<50000	2NHWHI
662	2$25000-50000	4>30	2-1 to 13 days	2-1 to 13 days	2-1 to 13 days	2Very good	Y	N	N	45-64	2F	Alabama	2M	2HighSchool	1Y	1U	ForSmok	N	NonSmok	N	N	N	N	N	N	N	Y	N	1485.616055	12041	2022002613	2-7TO9	1PhP	1SBR	N												1$<50000	2NHWHI
663	1$<25000	4>30	1-Zero days	1-Zero days	2-1 to 13 days	4Fair	Y	N	N	35-44	1M	Alabama	1S	2HighSchool	1Y	1U	NonSmok	N	NonSmok	N	N	N	N	N	N	N	N	N	1663.055087	12041	2022002614	1-<7	2PhN	1SBR	N												1$<50000	3NHBLA
664	3$50000-100000	2-18.5-25	1-Zero days	2-1 to 13 days	2-1 to 13 days	2Very good	Y	Y	N	18-34	2F	Alabama	1S	2HighSchool	1Y	1U	NonSmok	N	NonSmok	N	N	N	N	N	N	N	N	N	7691.440727	12042	2022002616	2-7TO9	1PhP	1SBR	N	N	N	N	N	Y	N	N	N	N	N	N	2$50000-100000	1HISPA
665	2$25000-50000	4>30	2-1 to 13 days	1-Zero days	2-1 to 13 days	4Fair	Y	N	N	45-64	2F	Alabama	1S	2HighSchool	2N	1U	NonSmok	N	NonSmok	Y	N	N	N	N	N	N	N	N	579.8774426	12042	2022002617	1-<7	2PhN	1SBR	N												1$<50000	3NHBLA
666	3$50000-100000	4>30	1-Zero days	2-1 to 13 days	1-Zero days	3Good	Y	N	N	45-64	2F	Alabama	1S	3college	1Y	1U	NonSmok	N	NonSmok	Y	N	N	N	N	N	N	Y	N	325.7353286	12041	2022002622	2-7TO9	1PhP	1SBR	N													3NHBLA
667	3$50000-100000	3-25-30		1-Zero days	1-Zero days	2Very good	Y	N	N	45-64	1M	Alabama	2M	3college	1Y	1U	ForSmok	N	NonSmok	N	N	N	N	N	N	N	N	N	663.0212781	12041	2022002623	2-7TO9	1PhP	1SBR	N												2$50000-100000	2NHWHI
668	2$25000-50000	4>30	3-14+ days	3-14+ days	3-14+ days	5Poor	Y	Y	N	45-64	2F	Alabama	1S	3college	1Y	1U	ForSmok	N	ForSmok	N	N	N	N	N	Y	Y	Y	Y	429.6051544	12041	2022002624	1-<7	1PhP	1SBR	N	N	N	N	N	N	N	N	N	N	N	Y	1$<50000	2NHWHI
669	1$<25000	1<18.5	3-14+ days	2-1 to 13 days	3-14+ days	5Poor	Y	N	Y	45-64	2F	Alabama	1S	3college	1Y	1U	CurSmok	Y	ForSmok	N	N	Y	Y	N	Y	N	N	N	609.0662965	12041	2022002627	1-<7	2PhN	1SBR	Y												1$<50000	3NHBLA
670	1$<25000	4>30	2-1 to 13 days			4Fair	Y	Y	N	45-64	2F	Alabama	1S	3college	1Y	1U	ForSmok	N	ForSmok	N	N	N	Y	Y	N	N	N	N	786.1410209	12041	2022002628		2PhN	1SBR	Y	N	N	Y	N	N	N	N	N	N	N	N	1$<50000	3NHBLA
671	3$50000-100000	2-18.5-25	2-1 to 13 days	2-1 to 13 days	1-Zero days	3Good	Y	N	N	45-64	2F	Alabama	2M	3college	1Y	1U	ForSmok	N	ForSmok	N	N	N	N	N	N	N	Y	N	621.3090159	12041	2022002629	2-7TO9	1PhP	1SBR	N												2$50000-100000	2NHWHI
672	3$50000-100000	4>30	1-Zero days	1-Zero days	2-1 to 13 days	2Very good	Y	N	N	45-64	2F	Alabama	1S	3college	1Y	1U	NonSmok	N	NonSmok	N	N	N	N	N	N	N	Y	N	319.7645835	12041	2022002630	2-7TO9	1PhP	1SBR	N												2$50000-100000	3NHBLA
673	4$>100000	2-18.5-25	1-Zero days	1-Zero days	2-1 to 13 days	3Good	Y	N	N	35-44	1M	Alabama	1S	3college	2N	1U	CurSmok	N	ForSmok	N	N	N	N	N	N	N	N	N	2141.258481	12041	2022002632	1-<7	1PhP	1SBR	N													1HISPA
674	4$>100000	4>30	1-Zero days	2-1 to 13 days	1-Zero days	3Good	Y	N	N	35-44	1M	Alabama	2M	3college	1Y	1U	NonSmok	N	NonSmok	Y	N	N	Y	N	N	Y	N	N	763.1733615	12042	2022002637	2-7TO9	1PhP	1SBR	Y												3$>100000	3NHBLA
675	2$25000-50000	2-18.5-25	1-Zero days	1-Zero days	3-14+ days	3Good	Y	Y	N	18-34	1M	Alabama	1S	3college	1Y	1U	ForSmok	N	ForSmok	N	N	N	Y	N	N	N	N	N	1578.293996	12042	2022002639	2-7TO9	1PhP	1SBR	Y	N	N	N	N	N	N	N	N	N	Y	N	1$<50000	3NHBLA
676	3$50000-100000	3-25-30		1-Zero days	1-Zero days	3Good	Y	Y	N	64<	2F	Alabama	2M	3college	1Y	2A	NonSmok	N	NonSmok	N	N	N	N	N	N	N	Y	Y	465.6639542	12051	2022002641	1-<7	1PhP	1SBR	N	N	N	N	N	N	N	N	N	N	Y	N	2$50000-100000	2NHWHI
678	2$25000-50000	3-25-30	1-Zero days	1-Zero days	2-1 to 13 days	3Good	Y	N	N	35-44	2F	Alabama	1S	3college	1Y	1U	NonSmok	N	NonSmok	Y	N	N	N	N	N	N	N	N	738.6720636	12051	2022002645	1-<7	1PhP	1SBR	N												1$<50000	3NHBLA
679	2$25000-50000	4>30	2-1 to 13 days	2-1 to 13 days	3-14+ days	3Good	Y	Y	N	35-44	2F	Alabama	1S	3college	1Y	1U	ForSmok	N	CurSmok	Y	N	N	N	N	Y	N	N	N	908.2299771	12052	2022002646	1-<7	2PhN	1SBR	N	N	N	N	N	N	N	N	N	N	Y	N	1$<50000	3NHBLA
680	2$25000-50000	4>30	1-Zero days	1-Zero days	2-1 to 13 days	3Good	Y	N	N	35-44	2F	Alabama	1S	3college	1Y	1U	NonSmok	N	NonSmok	N	N	N	N	N	N	N	Y	N	1240.888711	12051	2022002649	1-<7	1PhP	1SBR	N												1$<50000	3NHBLA
681	2$25000-50000	4>30	2-1 to 13 days	1-Zero days	2-1 to 13 days	2Very good	Y	N	N	18-34	2F	Alabama	1S	3college	1Y	1U	NonSmok	N	NonSmok	N	N	N		Y	N	N	N	N	1175.859649	12052	2022002653	1-<7	1PhP	1SBR	Y													3NHBLA
682	3$50000-100000	4>30	3-14+ days	3-14+ days	2-1 to 13 days	4Fair	Y	Y	N	18-34	2F	Alabama	2M	3college	1Y	2A	ForSmok	N	ForSmok	N	N	N	Y	N		N	Y	N	1456.515001	12051	2022002654	2-7TO9	2PhN	1SBR	Y	N	N	N	N	N	N	N	N	N	Y	N	2$50000-100000	2NHWHI
683	2$25000-50000	2-18.5-25		1-Zero days	1-Zero days	2Very good	Y	N	N	18-34	2F	Alabama	1S	2HighSchool	1Y	1U	NonSmok	Y	NonSmok	N	N	N	N	N	N	N	N	N	2144.690355	12052	2022002655	1-<7	1PhP	1SBR	N													3NHBLA
684	3$50000-100000	4>30	2-1 to 13 days	2-1 to 13 days	2-1 to 13 days	3Good	Y	N	N	45-64	1M	Alabama	2M	3college	1Y	1U	ForSmok	N	NonSmok	Y	N	N	Y	Y	N	N	Y	N	405.0797653	12051	2022002657	1-<7	1PhP	1SBR	Y												2$50000-100000	2NHWHI
685	3$50000-100000	4>30		1-Zero days	1-Zero days	2Very good	Y	N	N	45-64	1M	Alabama	1S	3college	1Y	1U	CurSmok	N	CurSmok	N	N	N	N	N	N	N	N	N	646.1291215	12051	2022002658	1-<7	2PhN	1SBR	N												2$50000-100000	3NHBLA
686	3$50000-100000	2-18.5-25	2-1 to 13 days	2-1 to 13 days	2-1 to 13 days	2Very good	Y	N	N	45-64	2F	Alabama	2M	3college	1Y	1U	NonSmok	N	NonSmok	N	N	N	Y	N	Y	N	N	N	1768.405622	12051	2022002665	2-7TO9	1PhP	1SBR	Y												2$50000-100000	2NHWHI
687	4$>100000	3-25-30	2-1 to 13 days	2-1 to 13 days	2-1 to 13 days	4Fair	Y	N	N	18-34	1M	Alabama	2M	3college	1Y	1U	ForSmok	N	NonSmok	N	N	N	N	N	Y	Y	Y	N	1380.820944	12052	2022002667	1-<7	1PhP	1SBR	N												3$>100000	2NHWHI
688	3$50000-100000	3-25-30	2-1 to 13 days	2-1 to 13 days	2-1 to 13 days	3Good	Y	Y	N	45-64	2F	Alabama	1S	3college	1Y	1U	NonSmok	N	NonSmok	N	N	N	N	N	Y	N	Y	N	485.5902685	12051	2022002668	1-<7	1PhP	1SBR	N	Y	N	N	N	N	N	N	N	N	N	N	2$50000-100000	2NHWHI
689	4$>100000	2-18.5-25	1-Zero days	1-Zero days	2-1 to 13 days	1Excellent	Y	N	N	45-64	2F	Alabama	2M	3college	1Y	1U	NonSmok	N	NonSmok	N	N	N	N	N	N	N	N	N	639.2219399	12052	2022002672	2-7TO9	1PhP	1SBR	N												3$>100000	2NHWHI
690	4$>100000	2-18.5-25		1-Zero days	1-Zero days	2Very good	Y	N	N	64<	1M	Alabama	2M	3college	1Y	1U	NonSmok	N	NonSmok	N	N	Y	N	N	N	N	Y	N	307.9262649	12051	2022002673	2-7TO9	1PhP	1SBR	N												3$>100000	2NHWHI
691	3$50000-100000	4>30		1-Zero days	1-Zero days	3Good	Y	N	N	35-44	2F	Alabama	2M	3college	1Y	1U	NonSmok	N	NonSmok	N	N	N	N	N	N	N	N	N	1251.765001	12051	2022002679	1-<7	1PhP	1SBR	N												2$50000-100000	3NHBLA
692	1$<25000	2-18.5-25	1-Zero days	1-Zero days	2-1 to 13 days	2Very good	Y	N	Y	35-44	2F	Alabama	1S	1NoSchool	1Y	1U	CurSmok	N	NonSmok	N	N	N	N	N	Y	N	Y	N	1419.584182	12052	2022002680	2-7TO9	2PhN	1SBR	N												1$<50000	2NHWHI
693	3$50000-100000	3-25-30	1-Zero days	1-Zero days	2-1 to 13 days	3Good	Y	N	N	64<	2F	Alabama	2M	3college	1Y	1U	NonSmok	N		Y	N	N	N	N	N	N	N	N	796.8714807	12052	2022002681	3->9	2PhN	1SBR	N													2NHWHI
694	2$25000-50000	4>30		1-Zero days	1-Zero days	2Very good	Y	N	N	64<	2F	Alabama	2M	3college	1Y	1U	ForSmok	N	NonSmok	N	Y	Y	N	N	N	N	Y	N	2307.324276	12061	2022002686	2-7TO9	1PhP	1SBR	N												1$<50000	7NHMUL
695	3$50000-100000	3-25-30	1-Zero days	1-Zero days	3-14+ days	3Good	Y	N	N	45-64	2F	Alabama	1S	3college	1Y	1U		N	NonSmok	N	N	N	Y	N	Y	N	Y	N	423.7925296	12061	2022002691	2-7TO9	2PhN	1SBR	Y													2NHWHI
696	1$<25000	4>30	3-14+ days	2-1 to 13 days	3-14+ days	3Good	Y	Y	N	45-64	2F	Alabama	1S	2HighSchool	1Y	2A	CurSmok	N	NonSmok	N	N	Y	Y	N	Y	N	Y	N	440.0011068	12061	2022002693	1-<7	2PhN	1SBR	Y	N	N	Y	N	N	N	N	N	N	N	N	1$<50000	3NHBLA
697	2$25000-50000	2-18.5-25		1-Zero days	1-Zero days	2Very good	Y	N	N	64<	2F	Alabama	2M	2HighSchool	1Y	2A	NonSmok	N	NonSmok	N	N	N	N	N	N	N	Y	N	701.3507691	12062	2022002694	1-<7	2PhN	1SBR	N												1$<50000	2NHWHI
698	2$25000-50000	4>30	2-1 to 13 days	2-1 to 13 days	1-Zero days	4Fair	Y	Y	N	45-64	1M	Alabama	2M	2HighSchool	1Y	1U	NonSmok	N	NonSmok	N	N	N	N	N	N	N	N	N	908.213313	12061	2022002696	2-7TO9	1PhP	1SBR	N	N	N	N	N	N	N	N	N	N	Y	N	1$<50000	2NHWHI
699	2$25000-50000	3-25-30	1-Zero days	3-14+ days	3-14+ days	4Fair	Y	Y	N	45-64	2F	Alabama	2M	3college	1Y	1U	NonSmok	N	NonSmok	N	N	N	Y	Y	Y	N	Y	N	291.7370855	12061	2022002697	1-<7	2PhN	1SBR	Y	N	N	Y	N	N	N	N	N	N	N	N	1$<50000	3NHBLA
700	4$>100000	4>30	1-Zero days	2-1 to 13 days	2-1 to 13 days	4Fair	Y	N	N	35-44	2F	Alabama	1S	2HighSchool	2N	2A	NonSmok	N	NonSmok	Y	N	N	N	N	N	N	N	N	572.2932833	12061	2022002698	1-<7	1PhP	1SBR	N												3$>100000	3NHBLA
701	3$50000-100000	4>30	2-1 to 13 days	1-Zero days	3-14+ days	2Very good	Y	Y	N	35-44	1M	Alabama	1S	3college	1Y	1U	ForSmok	N	NonSmok	Y	N	N	N	N	N	N	Y	N	812.9884502	12071	2022002703	1-<7	1PhP	1SBR	N	Y	N	N	N	N	N	N	N	N	N	N	2$50000-100000	3NHBLA
702	3$50000-100000	4>30	2-1 to 13 days	1-Zero days	3-14+ days	3Good	Y	N	N	18-34	1M	Alabama	2M	3college	2N	1U	CurSmok	N	CurSmok	N	N	Y	N	N	N	N	N	N	1602.94958	12071	2022002707	2-7TO9	2PhN	1SBR	N												2$50000-100000	2NHWHI
703	2$25000-50000	4>30		1-Zero days	1-Zero days	2Very good	Y	N	N	35-44	2F	Alabama	2M	2HighSchool	1Y	2A	NonSmok	N	NonSmok	N	N	N	N	N	N	N	N	N	611.3168408	12072	2022002711	2-7TO9	1PhP	1SBR	N												1$<50000	3NHBLA
704	4$>100000	2-18.5-25		1-Zero days	1-Zero days	1Excellent	Y	N	N	35-44	2F	Alabama	2M	3college	1Y	1U	ForSmok	N	NonSmok	N	N	N	N	N	N	N	N	Y	698.9820161	12071	2022002714	2-7TO9	1PhP	1SBR	N												3$>100000	2NHWHI
705	4$>100000	2-18.5-25		1-Zero days	1-Zero days	1Excellent	Y	N	N	45-64	2F	Alabama	2M	3college	1Y	1U	NonSmok	N	NonSmok	N	N	N	N	N	N	N	N	N	368.7277102	12071	2022002718	1-<7	1PhP	1SBR	N												3$>100000	2NHWHI
706	3$50000-100000	4>30	2-1 to 13 days	2-1 to 13 days	2-1 to 13 days	2Very good	Y	Y	N	45-64	2F	Alabama	2M	3college	1Y	1U	ForSmok	N	ForSmok	N	N	N	N	N	Y	N	N	N	1108.094771	12071	2022002719	2-7TO9	1PhP	1SBR	N	Y	N	N	N	N	N	N	N	N	N	N	2$50000-100000	2NHWHI
707	3$50000-100000	4>30	2-1 to 13 days	2-1 to 13 days	3-14+ days	5Poor	Y	Y	Y	45-64	2F	Alabama	2M	3college	1Y	2A	ForSmok	N	ForSmok	Y	Y	Y	N	Y	Y	Y	Y	Y	596.1016555	12072	2022002722	1-<7	2PhN	1SBR	Y	Y	N	N	N	N	N	N	N	N	N	N		2NHWHI
708	4$>100000	2-18.5-25	1-Zero days	1-Zero days	2-1 to 13 days	2Very good	Y	N	N	35-44	1M	Alabama	2M	3college	1Y	1U	ForSmok	N	NonSmok	N	N	N	Y	N	N	N	N	N	724.7877639	12081	2022002728	2-7TO9	1PhP	1SBR	Y												3$>100000	2NHWHI
709	3$50000-100000	3-25-30	1-Zero days	1-Zero days	2-1 to 13 days	2Very good	Y	N	N	45-64	2F	Alabama	1S	3college	1Y	1U	NonSmok	N	NonSmok	N	N	N	Y	Y	N	N	N	N	499.9164484	12081	2022002730	2-7TO9	1PhP	1SBR	Y												2$50000-100000	3NHBLA
710	4$>100000	4>30		1-Zero days	1-Zero days	3Good	Y	N	N	45-64	1M	Alabama	2M	3college	1Y	1U	ForSmok	N	NonSmok	N	N	Y	N	N	N	N	N	N	295.1258602	12081	2022002734	2-7TO9	1PhP	1SBR	N												3$>100000	2NHWHI
711	4$>100000	2-18.5-25		1-Zero days	1-Zero days	1Excellent	Y	Y	N	45-64	2F	Alabama	2M	2HighSchool	1Y	1U	NonSmok	N	ForSmok	N	N	N	N	N	N	N	N	N	1336.037804	12081	2022002737	2-7TO9	1PhP	1SBR	N	N	N	N	N	N	N	N	N	N	Y	N		2NHWHI
712	4$>100000	4>30	2-1 to 13 days	1-Zero days	2-1 to 13 days	3Good	Y	Y	N	45-64	2F	Alabama	1S	3college	1Y	1U	NonSmok	N	CurSmok	N	N	N	N	N	Y	N	Y	N	309.2308931	12081	2022002739	1-<7	1PhP	1SBR	N	N	N	Y	N	N	N	N	N	N	N	N	3$>100000	3NHBLA
713	2$25000-50000	4>30	2-1 to 13 days	2-1 to 13 days	3-14+ days	2Very good	Y	Y	N	18-34	2F	Alabama	1S	2HighSchool	2N	1U	CurSmok	N	CurSmok	N	N	N	N	N	Y	N	N	N	792.626064	12082	2022002741	3->9	1PhP	1SBR	N	N	N	Y	N	N	N	N	N	N	N	N	1$<50000	3NHBLA
714	4$>100000	4>30		1-Zero days	1-Zero days	2Very good	Y	N	N	35-44	1M	Alabama	2M	3college	1Y	1U	ForSmok	Y	NonSmok	N	N	N	N	N	N	N	N	N	724.7877639	12081	2022002742	2-7TO9	1PhP	1SBR	N												3$>100000	2NHWHI
715	2$25000-50000	3-25-30	1-Zero days	1-Zero days	3-14+ days	1Excellent	Y	Y	N	45-64	1M	Alabama	2M	3college	1Y	1U	ForSmok	N	NonSmok	N	N	Y	N	N	N	N	Y	N	710.7692095	12081	2022002749	1-<7	1PhP	1SBR	N	Y	N	N	N	N	N	N	N	N	N	N	1$<50000	1HISPA
716	1$<25000	3-25-30		1-Zero days	1-Zero days	2Very good	Y	N	N	18-34	2F	Alabama	1S	2HighSchool	1Y	1U	CurSmok	Y	NonSmok	N	N	N	N	N	N	N	N	N	792.626064	12081	2022002751	2-7TO9	2PhN	1SBR	N												1$<50000	3NHBLA
717	3$50000-100000	2-18.5-25	1-Zero days	2-1 to 13 days	3-14+ days	1Excellent	Y	N	N	35-44	2F	Alabama	1S	2HighSchool	1Y	1U	ForSmok	Y	CurSmok	N	N	N	N	N	N	N	N	N	1348.706839	12081	2022002752	1-<7	1PhP	1SBR	N												2$50000-100000	2NHWHI
718	2$25000-50000	3-25-30	1-Zero days	1-Zero days	3-14+ days	2Very good	Y	N	N	18-34	2F	Alabama	1S	2HighSchool	1Y	1U	NonSmok	N	NonSmok	N	N	N	N	N	Y	N	N	N	1148.808936	12081	2022002757	1-<7	1PhP	1SBR	N												1$<50000	2NHWHI
719	4$>100000	2-18.5-25		1-Zero days	1-Zero days	2Very good	Y	N	N	45-64	1M	Alabama	2M	3college	1Y	1U	NonSmok	N	NonSmok	N	N	N	N	N	N	N	N	N	295.1258602	12081	2022002761	2-7TO9	1PhP	1SBR	N												3$>100000	2NHWHI
720	2$25000-50000	4>30	1-Zero days	1-Zero days	2-1 to 13 days	3Good	Y	N	N	35-44	1M	Alabama	2M	3college	1Y	1U	ForSmok	N	NonSmok	N	N	N	N	N	N	N	N	N	1171.724213	12081	2022002763	1-<7	1PhP	1SBR	N												1$<50000	2NHWHI
721	2$25000-50000	4>30		1-Zero days	1-Zero days	3Good	Y	N	N	64<	1M	Alabama	2M	3college	1Y	1U	ForSmok	N	NonSmok	N	N	N	N	N	N	N	Y	N	415.9101255	12081	2022002765	2-7TO9	2PhN	1SBR	N												1$<50000	2NHWHI
722	4$>100000	4>30		1-Zero days	1-Zero days	2Very good	Y	N	N	45-64	2F	Alabama	2M	2HighSchool	1Y	1U	NonSmok	Y	ForSmok	N	N	N	N	N	N	N	N	N	840.9622091	12081	2022002767	1-<7	1PhP	1SBR	N												3$>100000	2NHWHI
723	3$50000-100000	2-18.5-25		1-Zero days	1-Zero days	2Very good	Y	N	N	18-34	1M	Alabama	1S	2HighSchool		1U	NonSmok	N	CurSmok	N	N	N	N	N	Y	N	Y	N	3629.972789	12011	2022002770	3->9	1PhP	1SBR	N												2$50000-100000	2NHWHI
724	3$50000-100000	4>30	2-1 to 13 days	2-1 to 13 days	1-Zero days	3Good	Y	Y	N	45-64	1M	Alabama	2M	2HighSchool	1Y	1U	CurSmok	N	NonSmok	N	N	N	N	N	N	N	N	N	3741.55821	12011	2022002773	1-<7	1PhP	1SBR	N	N	N	Y	N	N	N	N	N	N	N	N	2$50000-100000	2NHWHI
725	4$>100000	3-25-30	2-1 to 13 days	2-1 to 13 days	3-14+ days	2Very good	Y	Y	N	35-44	1M	Alabama	2M	3college	1Y	1U	NonSmok	Y	CurSmok	N	N	N	N	N	Y	N	N	N	1458.296005	12011	2022002774	2-7TO9	1PhP	1SBR	N	Y	N	N	N	N	N	N	N	N	N	N	3$>100000	4NHASI
726	3$50000-100000	4>30	3-14+ days	3-14+ days	1-Zero days	1Excellent	Y	N	N	45-64	2F	Alabama	2M	3college	1Y	1U	NonSmok	N	NonSmok	N	N	N	N	N	N	N	N	Y	1022.574019	12012	2022002777	2-7TO9	2PhN	1SBR	N												2$50000-100000	2NHWHI
727	3$50000-100000	4>30		1-Zero days	1-Zero days	2Very good	Y	N	N	45-64	1M	Alabama	1S	3college	2N	1U	ForSmok	N	ForSmok	N	N	N	N	N	N	N	N	N	1916.142364	12011	2022002782	2-7TO9	1PhP	1SBR	N												2$50000-100000	3NHBLA
728	1$<25000	3-25-30	1-Zero days	2-1 to 13 days	1-Zero days	2Very good	Y	N	N	64<	1M	Alabama	2M	3college	1Y	1U	ForSmok	N	NonSmok	Y	Y	Y	N	Y	N	N	Y	N	1044.014428	12011	2022002784	2-7TO9	1PhP	1SBR	Y												1$<50000	2NHWHI
729	3$50000-100000	2-18.5-25	2-1 to 13 days	2-1 to 13 days	2-1 to 13 days	1Excellent	Y	N	N	18-34	2F	Alabama	2M	3college	1Y	1U	NonSmok	N	NonSmok	N	N	N	Y	N	N	N	N	N	3696.630479	12011	2022002785	1-<7	1PhP	1SBR	Y												2$50000-100000	2NHWHI
730	4$>100000	3-25-30	1-Zero days	1-Zero days	2-1 to 13 days	1Excellent	Y	N	N	45-64	1M	Alabama	2M	2HighSchool	1Y	1U	NonSmok	N	NonSmok	N	N	N	N	N	N	N	N	N	2186.436374	12011	2022002788	1-<7	1PhP	1SBR	N												3$>100000	2NHWHI
731	4$>100000	4>30		1-Zero days	1-Zero days	2Very good	Y	N	N	45-64	2F	Alabama			1Y	1U	NonSmok	N	NonSmok	N	N	N	N	N	N	N	N	N	2832.894223	12011	2022002791	2-7TO9	1PhP	1SBR	N													2NHWHI
732	1$<25000	2-18.5-25		1-Zero days	1-Zero days	1Excellent	Y	N	N	35-44	2F	Alabama	2M	3college	1Y	1U	NonSmok	N	NonSmok	N	N	N	Y	N	N	N	Y	N	1854.613078	12011	2022002794	2-7TO9	1PhP	1SBR	Y												1$<50000	2NHWHI
733	3$50000-100000	3-25-30		1-Zero days	1-Zero days	2Very good	Y	N	N	45-64	1M	Alabama	2M	2HighSchool	1Y	1U	ForSmok	N	NonSmok	N	N	N	N	N	N	N	N	N	1448.742275	12011	2022002798	2-7TO9	1PhP	1SBR	N												2$50000-100000	2NHWHI
734	1$<25000	3-25-30	3-14+ days	1-Zero days	3-14+ days	4Fair	Y	N	Y	45-64	1M	Alabama	1S	2HighSchool	1Y	1U	ForSmok	N	NonSmok	N	N	N	N	N		N	Y	N	1126.766632	12021	2022002799	1-<7	2PhN	1SBR	N													2NHWHI
735	3$50000-100000	4>30		1-Zero days	1-Zero days	2Very good	Y	N	N	45-64	1M	Alabama	2M	3college	1Y	1U	NonSmok	N	NonSmok	Y	N	Y	Y	N	N	N	Y	N	1027.801517	12021	2022002801	2-7TO9	1PhP	1SBR	Y												2$50000-100000	2NHWHI
736	3$50000-100000	2-18.5-25	1-Zero days	1-Zero days	2-1 to 13 days	1Excellent	Y	N	N	18-34	2F	Alabama	2M	3college	1Y	1U	NonSmok	N	NonSmok	N	N	N	N	N	N	N	N	N	1490.326161	12021	2022002804	2-7TO9	1PhP	1SBR	N												2$50000-100000	2NHWHI
737	4$>100000	4>30	1-Zero days	1-Zero days	3-14+ days	3Good	Y	N	N	45-64	2F	Alabama	2M	3college	1Y	1U	NonSmok	N	NonSmok	N	N	N	N	N	N	N	N	N	905.3674051	12021	2022002805	2-7TO9	1PhP	1SBR	N												3$>100000	3NHBLA
738	2$25000-50000	3-25-30	3-14+ days	2-1 to 13 days	3-14+ days	2Very good	Y	Y	N	18-34	2F	Alabama	1S	2HighSchool	2N	1U	ForSmok	N	ForSmok	N	N	N	N	N	Y	N	N	N	5426.687509	12022	2022002809	2-7TO9	1PhP	1SBR	N	Y	N	N	N	N	N	N	N	N	N	N		3NHBLA
739	4$>100000	2-18.5-25		1-Zero days	1-Zero days	2Very good	Y	N	N	64<	1M	Alabama	2M	3college	1Y	1U	ForSmok	N	ForSmok	N	N	N	N	N	N	N	Y	N	719.0155364	12021	2022002810	2-7TO9	1PhP	1SBR	N												3$>100000	2NHWHI
740	4$>100000	4>30		1-Zero days	1-Zero days	2Very good	Y	N	N	45-64	1M	Alabama	2M	3college	1Y	1U	NonSmok	N	NonSmok	N	N	N	N	N	N	N	N	N	1027.801517	12021	2022002812	2-7TO9	1PhP	1SBR	N												3$>100000	2NHWHI
741	1$<25000	4>30		1-Zero days	1-Zero days	3Good	Y	Y	N	64<	2F	Alabama	1S	2HighSchool	1Y	1U	NonSmok	N	NonSmok	N	N	N	N	N	N	N	N	Y	529.1881024	12022	2022002822	1-<7	1PhP	1SBR	N	Y	N	N	N	N	N	N	N	N	N	N	1$<50000	2NHWHI
742	3$50000-100000	4>30		1-Zero days	1-Zero days	2Very good	Y	N	N	35-44	2F	Alabama	1S	3college	1Y	1U	NonSmok	N	NonSmok	N	N	N	N	N	N	N	N	N	792.665921	12022	2022002825	1-<7	2PhN	1SBR	N													2NHWHI
743	4$>100000	2-18.5-25		1-Zero days	1-Zero days	3Good	Y	N	N	64<	2F	Alabama	2M	3college	1Y	1U	ForSmok	N	NonSmok	N	N	N	N	N	Y	N	Y	Y	275.962027	12021	2022002828	2-7TO9	1PhP	1SBR	N												3$>100000	2NHWHI
744	3$50000-100000	2-18.5-25	3-14+ days	3-14+ days	1-Zero days	4Fair	Y	N	N	64<	1M	Alabama	2M	3college	1Y	1U		N		N	N	N	N	N	N	N	N	N	782.8356401	12021	2022002830	2-7TO9	1PhP	1SBR	N												2$50000-100000	2NHWHI
745	1$<25000	4>30	3-14+ days	3-14+ days	3-14+ days	5Poor	Y	Y	N	35-44	2F	Alabama	2M	2HighSchool	1Y	1U	NonSmok	N	CurSmok	Y	N	N	N	N	Y	Y	Y	Y	1302.769155	12021	2022002831	1-<7	1PhP	1SBR	N	N	N	N	N	N	N	N	N	N	N	Y	1$<50000	2NHWHI
746	3$50000-100000	4>30		1-Zero days	1-Zero days	3Good	Y	N	N	45-64	2F	Alabama	2M	2HighSchool	1Y	1U	ForSmok	N	NonSmok	N	N	N	N	N	N	N	Y	N	1409.633494	12032	2022002837	1-<7	1PhP	1SBR	N												2$50000-100000	2NHWHI
747	2$25000-50000	4>30	3-14+ days	3-14+ days	2-1 to 13 days	4Fair	Y	Y	Y	45-64	2F	Alabama	1S	2HighSchool	1Y	1U	NonSmok	N	NonSmok	Y	N	N	Y	Y	N	N	Y	N	1320.125221	12031	2022002838	1-<7	1PhP	1SBR	Y	N	N	N	N	N	N	N	N	N	Y	N	1$<50000	2NHWHI
748	1$<25000	2-18.5-25	3-14+ days	2-1 to 13 days	3-14+ days	3Good	Y	Y	N	35-44	1M	Alabama	1S	2HighSchool	1Y	2A	CurSmok	N	NonSmok	N	N	N	Y	Y	Y	N	Y	N	1607.490638	12031	2022002841	2-7TO9	2PhN	1SBR	Y	Y	N	N	N	N	N	N	N	N	N	N	1$<50000	5NHALA
749	2$25000-50000	4>30		1-Zero days	1-Zero days	2Very good	Y	N	N	45-64	2F	Alabama	1S	2HighSchool	1Y	1U	NonSmok	N	NonSmok	N	N	N	N	N	N	N	N	Y	565.5056725	12032	2022002850	1-<7	1PhP	1SBR	N												1$<50000	3NHBLA
750	3$50000-100000	4>30		1-Zero days	1-Zero days	3Good	Y	N	N	45-64	2F	Alabama	1S	3college	1Y	1U	NonSmok	N	NonSmok	Y	N	N	N	N	N	N	Y	Y	405.9484124	12031	2022002852	2-7TO9	2PhN	1SBR	N												2$50000-100000	3NHBLA
751	2$25000-50000	4>30		1-Zero days	1-Zero days	3Good	Y	N	N	18-34	2F	Alabama	1S	3college	1Y	2A	NonSmok	Y	NonSmok	N	N	N	N	N	N	N	N	N	591.5724857	12032	2022002854	2-7TO9	1PhP	1SBR	N												1$<50000	3NHBLA
752	2$25000-50000	3-25-30	1-Zero days	1-Zero days	2-1 to 13 days	2Very good	Y	N	Y	45-64	1M	Alabama	2M	3college	1Y	1U	ForSmok	N	NonSmok	N	N	Y	N	N	Y	N	N	N	533.8406714	12031	2022002855	2-7TO9	1PhP	1SBR	N												1$<50000	2NHWHI
753	3$50000-100000	4>30	2-1 to 13 days	2-1 to 13 days	3-14+ days	3Good	Y	Y	N	18-34	2F	Alabama	1S	3college	1Y	1U	NonSmok	N	NonSmok	N	N	N	N	N	Y	N	N	N	458.3234476	12031	2022002856	1-<7	1PhP	1SBR	N	N	Y	N	N	N	N	N	N	N	N	N	2$50000-100000	3NHBLA
754	2$25000-50000	3-25-30	1-Zero days	2-1 to 13 days	1-Zero days	2Very good	Y	N	Y	35-44	2F	Alabama	2M	3college	1Y	1U	NonSmok	N	ForSmok	N	N	N	N	N	N	N	Y	N	486.1788898	12031	2022002857	1-<7	1PhP	1SBR	N												1$<50000	2NHWHI
755	2$25000-50000	3-25-30	1-Zero days	1-Zero days	2-1 to 13 days	3Good	Y	N	N	35-44	2F	Alabama	1S	3college	1Y	1U	NonSmok	N	NonSmok	N	N	N	Y	N	N	N	N	N	957.998515	12031	2022002861	2-7TO9	2PhN	1SBR	Y													2NHWHI
756	1$<25000	3-25-30	3-14+ days	3-14+ days	3-14+ days	3Good	Y	N	N	45-64	2F	Alabama	2M	3college	1Y	1U	CurSmok	N	NonSmok	N	N	N	N	N	Y	N	Y	N	905.1637533	12041	2022002863	1-<7	1PhP	1SBR	N												1$<50000	3NHBLA
757	4$>100000	4>30		1-Zero days	1-Zero days	2Very good	Y	N	Y	45-64	1M	Alabama	2M	3college	1Y	1U	ForSmok	N	NonSmok	N	N	N	N	N	N	N	N	N	951.1989903	12041	2022002865	2-7TO9	2PhN	1SBR	N												3$>100000	2NHWHI
758	4$>100000	4>30	2-1 to 13 days	2-1 to 13 days	2-1 to 13 days	3Good	Y	N	N	45-64	1M	Alabama	2M	3college	1Y	1U	NonSmok	N	NonSmok	N	N	N	N	N	N	N	N	Y	663.0212781	12042	2022002868	1-<7	1PhP	1SBR	N												3$>100000	2NHWHI
759	1$<25000	4>30		1-Zero days	1-Zero days	4Fair	Y	N	Y	45-64	2F	Alabama	1S	1NoSchool	1Y	1U	NonSmok	N	NonSmok	Y	Y	Y	Y	Y	Y	N	Y	N	1968.106979	12042	2022002877	2-7TO9	2PhN	1SBR	Y												1$<50000	2NHWHI
760	4$>100000	3-25-30		1-Zero days	1-Zero days	2Very good	Y	N	N	45-64	1M	Alabama	2M	3college	1Y	1U	NonSmok	N	NonSmok	N	N	N	N	N	N	N	N	N	555.8475786	12041	2022002880	2-7TO9	1PhP	1SBR	N												3$>100000	2NHWHI
761	3$50000-100000	4>30	2-1 to 13 days	2-1 to 13 days	1-Zero days	3Good	Y	N	N	18-34	1M	Alabama	1S	3college	1Y	1U	NonSmok	N	NonSmok	N	N	N	N	N	N	N	N	N	2700.869291	12042	2022002881	1-<7	1PhP	1SBR	N													3NHBLA
762	2$25000-50000	4>30		1-Zero days	1-Zero days	4Fair	Y	N	N	64<	1M	Alabama	2M	3college	1Y	1U	ForSmok	N	NonSmok	Y	N	Y	N	N	N		Y	N	497.4146749	12042	2022002884	2-7TO9	1PhP	1SBR	N													2NHWHI
763	4$>100000	2-18.5-25	1-Zero days	1-Zero days	2-1 to 13 days	1Excellent	Y	N	N	35-44	2F	Alabama	1S	3college	1Y	1U	ForSmok	N	NonSmok	N	N	N	N	N	Y	N	N	N	679.1808216	12041	2022002886	1-<7	1PhP	1SBR	N												3$>100000	2NHWHI
764	2$25000-50000	2-18.5-25	1-Zero days	1-Zero days	3-14+ days	1Excellent	Y	N	N	35-44	2F	Alabama	2M	2HighSchool	1Y	1U	ForSmok	N		N	N	N	N	N	Y	N	N	N	1761.120022	12041	2022002888	3->9	1PhP	1SBR	N													1HISPA
765	3$50000-100000	2-18.5-25	2-1 to 13 days	1-Zero days	2-1 to 13 days	1Excellent	Y	N	N	18-34	1M	Alabama	2M	2HighSchool	1Y	1U	NonSmok	N	NonSmok	N	N	N	N	N	N	N	N	N	4437.64844	12041	2022002890	1-<7	1PhP	1SBR	N												2$50000-100000	2NHWHI
766	3$50000-100000	3-25-30		1-Zero days	1-Zero days	3Good	Y	N	N	64<	1M	Alabama	2M	3college	1Y	1U	NonSmok	N	NonSmok	Y	N	Y	N	N	N	Y	N	Y	804.1427399	12042	2022002891	1-<7	1PhP	1SBR	N												2$50000-100000	2NHWHI
767	3$50000-100000	4>30	2-1 to 13 days	2-1 to 13 days	2-1 to 13 days	2Very good	Y	Y	N	45-64	2F	Alabama	2M	3college	1Y	1U	ForSmok	N	NonSmok	N	N	N	Y	N	Y	N	N	N	1004.435855	12041	2022002894	2-7TO9	1PhP	1SBR	Y	Y	N	N	N	N	N	N	N	N	N	N	2$50000-100000	2NHWHI
768	2$25000-50000	4>30	3-14+ days	1-Zero days	3-14+ days	3Good	Y	N	N	64<	1M	Alabama	1S	3college	1Y	1U	ForSmok	N	NonSmok	N	N	N	N	N	N	N	Y	N	819.9254715	12042	2022002895	2-7TO9	1PhP	1SBR	N												1$<50000	2NHWHI
769	3$50000-100000	4>30	2-1 to 13 days	2-1 to 13 days	1-Zero days	1Excellent	Y	Y	N	45-64	2F	Alabama	2M	3college	1Y	1U	ForSmok	N	NonSmok	N	N	N	N	N	N	N	N	N	1093.874089	12051	2022002900	2-7TO9	1PhP	1SBR	N	Y	N	N	N	N	N	N	N	N	N	N	2$50000-100000	2NHWHI
770	2$25000-50000	2-18.5-25	1-Zero days	3-14+ days	3-14+ days	4Fair	Y	N	N	64<	2F	Alabama	2M	2HighSchool	1Y	2A	NonSmok	N	NonSmok	Y	N	N	N	N	Y	N	Y	N	926.8461615	12052	2022002902	2-7TO9	2PhN	1SBR	N												1$<50000	2NHWHI
771	2$25000-50000	2-18.5-25	3-14+ days	3-14+ days	3-14+ days	5Poor	Y	N	N	18-34	2F	Alabama	1S	2HighSchool	1Y	1U	NonSmok	N	ForSmok	N	N	N	N	N	Y	Y	N	Y	1237.097115	12052	2022002903	3->9	2PhN	1SBR	N													2NHWHI
772	1$<25000	4>30	2-1 to 13 days	2-1 to 13 days	3-14+ days	4Fair	Y	Y	Y	45-64	2F	Alabama	1S	2HighSchool	2N	1U	NonSmok	N	NonSmok	N	N	N	Y	N	Y	N	Y	N	1293.224731	12052	2022002908	1-<7	1PhP	1SBR	Y	N	N	N	N	N	N	N	N	N	N	Y	1$<50000	3NHBLA
773	2$25000-50000	4>30	1-Zero days	2-1 to 13 days	1-Zero days	4Fair	Y	Y	Y	45-64	2F	Alabama	1S	2HighSchool	1Y	1U	CurSmok	N	CurSmok	N			Y	Y	N	N	N	Y	1132.898357	12051	2022002911	1-<7	1PhP	1SBR	Y	N	N	N	N	N	N	N	N	N	N	Y	1$<50000	2NHWHI
774	1$<25000	4>30	2-1 to 13 days	1-Zero days	2-1 to 13 days	2Very good	Y	N	N	18-34	2F	Alabama	2M	2HighSchool	1Y	1U	NonSmok	N	NonSmok	N	N	N	N	N	N	N	N	N	1897.135123	12052	2022002912	2-7TO9	1PhP	1SBR	N												1$<50000	3NHBLA
775	1$<25000	2-18.5-25		1-Zero days	1-Zero days	3Good	Y	N	N	35-44	2F	Alabama	1S	3college	1Y	1U	NonSmok	N	ForSmok	N	N	N	N	N	N	N	N	N	978.2659461	12051	2022002913	3->9	1PhP	1SBR	N												1$<50000	2NHWHI
776	1$<25000	3-25-30	1-Zero days	2-1 to 13 days	3-14+ days	4Fair	Y	N	Y	45-64	1M	Alabama	2M	1NoSchool	1Y	2A	ForSmok	N	NonSmok	Y	N	N	Y	N	Y	N	Y	N	3007.9051	12051	2022002916	1-<7	1PhP	1SBR	Y												1$<50000	2NHWHI
777	2$25000-50000	4>30	2-1 to 13 days	1-Zero days	2-1 to 13 days	2Very good	Y	Y	N	35-44	2F	Alabama	1S	3college	1Y	1U	NonSmok	N	NonSmok	N	N	N	N	N	N	N	N	N	561.7994124	12051	2022002919	1-<7	1PhP	1SBR	N	N	N	N	N	N	N	N	N	N	N	Y	1$<50000	3NHBLA
778	1$<25000	3-25-30		1-Zero days	1-Zero days	2Very good	Y	N	N	64<	1M	Alabama	1S	2HighSchool	1Y	1U	ForSmok	N	NonSmok	Y	Y	Y	N	N	N	N	N	N	504.4546651	12051	2022002920	2-7TO9	2PhN	1SBR	N												1$<50000	2NHWHI
779	4$>100000	4>30		1-Zero days	1-Zero days	3Good	Y	N	N	35-44	2F	Alabama	2M	3college	1Y	1U	NonSmok	N	NonSmok	N	N	N	N	N	Y	N	N	N	498.2472526	12052	2022002922	2-7TO9	1PhP	1SBR	N												3$>100000	2NHWHI
780	4$>100000	2-18.5-25	1-Zero days	2-1 to 13 days	1-Zero days	3Good	Y	N	Y	64<	1M	Alabama	1S	2HighSchool	1Y	1U	NonSmok	N	NonSmok	N	N	N	N	N	N	N	Y	N	377.9000041	12062	2022002926		2PhN	1SBR	N												3$>100000	2NHWHI
781	1$<25000	3-25-30	2-1 to 13 days	2-1 to 13 days	3-14+ days	2Very good	Y	N	N	35-44	1M	Alabama	2M	2HighSchool	1Y	1U	CurSmok	N	ForSmok	N	N	N	N	N	N	N	N	N	1417.068533	12062	2022002927	3->9	1PhP	1SBR	N												1$<50000	7NHMUL
782	2$25000-50000	4>30	2-1 to 13 days	2-1 to 13 days	1-Zero days	4Fair	Y	Y	N	45-64	2F	Alabama	1S	3college	1Y	1U	NonSmok	N	NonSmok	N	N	N	Y	N	N	N	Y	Y	85.61063177	12061	2022002929	1-<7	1PhP	1SBR	Y	N	N	Y	N	N	N	N	N	N	N	N	1$<50000	3NHBLA
783	3$50000-100000	3-25-30		1-Zero days	1-Zero days	3Good	Y	N	N	64<	1M	Alabama	2M	3college	1Y	2A	ForSmok	N	ForSmok	N	N	N	N	N	N	N	Y	N	213.2247541	12061	2022002930	2-7TO9	1PhP	1SBR	N												2$50000-100000	2NHWHI
784	1$<25000	4>30	1-Zero days	3-14+ days	1-Zero days	4Fair	Y	Y	N	45-64	2F	Alabama	1S	2HighSchool	1Y	1U	NonSmok	N	NonSmok	N	N	N	N	N	N	N	Y	N	839.3678733	12061	2022002931	2-7TO9	1PhP	1SBR	N	N	Y	N	N	N	N	N	N	N	N	N	1$<50000	2NHWHI
785	1$<25000	4>30	3-14+ days	2-1 to 13 days	3-14+ days	5Poor	Y	N	N	45-64	1M	Alabama	1S	1NoSchool	1Y	2A	ForSmok	N	NonSmok	Y	Y	Y	N	N	Y	N	Y	N	542.6877143	12061	2022002936	1-<7	1PhP	1SBR	N												1$<50000	3NHBLA
786	4$>100000	3-25-30	2-1 to 13 days	2-1 to 13 days	1-Zero days	2Very good	Y	N	N	45-64	2F	Alabama	2M	3college	1Y	2A	NonSmok	N	NonSmok	N	N	N	N	N	N	N	Y	N	473.601499	12061	2022002938	2-7TO9	1PhP	1SBR	N												3$>100000	2NHWHI
787	4$>100000	4>30	1-Zero days	2-1 to 13 days	1-Zero days	2Very good	Y	N	N	45-64	1M	Alabama	2M	3college	1Y	1U	ForSmok	N	NonSmok	N	N	N	N	N	N	N	Y	N	715.097741	12062	2022002943	2-7TO9	1PhP	1SBR	N												3$>100000	2NHWHI
788	2$25000-50000	2-18.5-25	2-1 to 13 days	3-14+ days	3-14+ days	2Very good	Y	N	N	35-44	2F	Alabama	1S	3college	1Y	1U	NonSmok	N	ForSmok	N	N	N	N	N	Y	N	N	N	420.9729732	12061	2022002951	1-<7	1PhP	1SBR	N												1$<50000	3NHBLA
789	2$25000-50000	3-25-30		1-Zero days	1-Zero days	3Good	Y	Y	N	35-44	1M	Alabama	2M	1NoSchool	1Y	1U	CurSmok	N	ForSmok	N	N	N	Y	N	N	N	Y	N	2292.950628	12061	2022002958	1-<7	1PhP	1SBR	Y	N	N	N	N	N	N	N	N	N	Y	N	1$<50000	2NHWHI
790	2$25000-50000	3-25-30		1-Zero days	1-Zero days	3Good	Y	N	N	64<	1M	Alabama	2M	3college	1Y	2A	NonSmok	N	NonSmok	Y	N	N	N	N	N	N	N	N	218.9061208	12072	2022002963	2-7TO9	1PhP	1SBR	N												1$<50000	3NHBLA
791	3$50000-100000	4>30	1-Zero days	1-Zero days	2-1 to 13 days	3Good	Y	Y	N	35-44	2F	Alabama	1S	3college	1Y	1U	NonSmok	N	NonSmok	N	N	N	N	N	N	N	N	N	1018.392718	12071	2022002969	1-<7	1PhP	1SBR	N	N	N	N	N	Y	N	N	N	N	N	N	2$50000-100000	3NHBLA
792	2$25000-50000	3-25-30	1-Zero days	1-Zero days	2-1 to 13 days	2Very good	Y	N	N	18-34	1M	Alabama	1S	3college	1Y	1U	NonSmok	N	NonSmok	N	N	N	N	N	N	N	N	N	1092.026592	12071	2022002972	2-7TO9	1PhP	1SBR	N												1$<50000	2NHWHI
793	3$50000-100000	3-25-30	2-1 to 13 days	2-1 to 13 days	3-14+ days	3Good	Y	Y	N	45-64	2F	Alabama	1S	3college	1Y	1U	NonSmok	N	NonSmok	N	N	N	N	N	N	N	Y	N	497.9577659	12071	2022002974	2-7TO9	1PhP	1SBR	N	N	Y	N	N	N	N	N	N	N	N	N	2$50000-100000	3NHBLA
794	3$50000-100000	4>30	1-Zero days	2-1 to 13 days	2-1 to 13 days	2Very good	Y	N	N	64<	1M	Alabama	2M	3college	1Y	2A	NonSmok	N	NonSmok	N	N	N	N	N	N	N	N	N	200.7259327	12071	2022002975	1-<7	1PhP	1SBR	N												2$50000-100000	2NHWHI
795	3$50000-100000	2-18.5-25	1-Zero days	1-Zero days	3-14+ days	4Fair	Y	Y	N	45-64	2F	Alabama	1S	2HighSchool	1Y	1U	CurSmok	Y	ForSmok	N	N	N	N	N	Y	N	N	N	889.1286956	12071	2022002976	2-7TO9	1PhP	1SBR	N	N	N	N	N	N	N	N	N	N	Y	N	2$50000-100000	2NHWHI
796	4$>100000	3-25-30	2-1 to 13 days	1-Zero days	2-1 to 13 days	2Very good	Y	N	N	18-34	1M	Alabama	1S	2HighSchool	1Y	1U	NonSmok	N	CurSmok	N	N	N	N	N	N	N	N	N	2096.978827	12082	2022002992	1-<7	1PhP	1SBR	N													7NHMUL
797	2$25000-50000	2-18.5-25	2-1 to 13 days	2-1 to 13 days	2-1 to 13 days	2Very good	Y	N	N	64<	2F	Alabama	2M	3college	1Y	1U	NonSmok	N	NonSmok	Y	N	N	N	N	N	N	Y	N	591.8832455	12081	2022002993	1-<7	1PhP	1SBR	N													2NHWHI
798	3$50000-100000	3-25-30		1-Zero days	1-Zero days	2Very good	Y	N	N	45-64	1M	Alabama	2M	2HighSchool	1Y	1U	NonSmok	N	NonSmok	N	N	N	N	N	N	N	Y	N	508.774261	12081	2022002995	1-<7	1PhP	1SBR	N												2$50000-100000	3NHBLA
799	3$50000-100000	4>30		1-Zero days	1-Zero days	3Good	Y	N	N	45-64	1M	Alabama	1S	2HighSchool	1Y	1U	NonSmok	N	ForSmok	N	N	N	Y	N	N	N	N	N	1067.825726	12081	2022002999	1-<7	1PhP	1SBR	Y												2$50000-100000	3NHBLA
800	4$>100000	3-25-30	3-14+ days		3-14+ days	3Good	Y	N	N	45-64	1M	Alabama	1S	3college	1Y	1U	CurSmok	N	CurSmok	N	N	N	N	N	N	N	Y	N	879.6304061	12082	2022003000		1PhP	1SBR	N													2NHWHI
801	1$<25000	4>30	3-14+ days	3-14+ days	2-1 to 13 days	5Poor	Y	N	Y	64<	1M	Alabama	2M	2HighSchool	1Y	1U	ForSmok	N	NonSmok	N	N	N	N	N	N	N	Y	N	531.7180556	12082	2022003001	1-<7	2PhN	1SBR	N												1$<50000	2NHWHI
802	2$25000-50000	4>30	3-14+ days	3-14+ days	2-1 to 13 days	4Fair	Y	Y	Y	64<	2F	Alabama	1S	3college	1Y	1U	NonSmok	N	NonSmok	N	N	N	N	N	N	N	Y	Y	554.3001098	12081	2022003002	1-<7	1PhP	1SBR	N	Y	N	N	N	N	N	N	N	N	N	N		2NHWHI
803	2$25000-50000	3-25-30	2-1 to 13 days		1-Zero days	4Fair	Y	N	N	64<	1M	Alabama	1S	2HighSchool	1Y	1U	ForSmok	N	NonSmok	N	N	N	N	N	N	N	Y	N	430.747837	12081	2022003009	1-<7	1PhP	1SBR	N												1$<50000	2NHWHI
804	1$<25000	2-18.5-25	2-1 to 13 days	3-14+ days	3-14+ days	4Fair	Y	Y	N	18-34	1M	Alabama	1S	2HighSchool	1Y	1U	NonSmok	N	NonSmok	N	N	N	Y	Y	Y	N	N	N	1863.969079	12082	2022003010	2-7TO9	1PhP	1SBR	Y	N	N	N	N	N	N	N	N	N	Y	N	1$<50000	2NHWHI
805	3$50000-100000	3-25-30	1-Zero days	1-Zero days	2-1 to 13 days	2Very good	Y	Y	N	35-44	2F	Alabama	2M	3college	1Y	1U	CurSmok	N	NonSmok	N	N	N	N	N	N	N	N	N	356.3084074	12082	2022003011	1-<7	1PhP	1SBR	N	N	N	N	N	N	N	N	N	N	N	Y	2$50000-100000	3NHBLA
806	3$50000-100000	3-25-30	1-Zero days	1-Zero days	2-1 to 13 days	2Very good	Y	Y	N	18-34	2F	Alabama	1S	2HighSchool	1Y	1U	NonSmok	Y	CurSmok	N	N	N	N	N	N	N	N	N	1412.511404	12081	2022003018	2-7TO9	1PhP	1SBR	N	Y	N	N	N	N	N	N	N	N	N	N	2$50000-100000	2NHWHI
807	3$50000-100000	2-18.5-25		1-Zero days	1-Zero days	1Excellent	Y	N	N	35-44	1M	Alabama	2M	3college	1Y	1U	CurSmok	N	CurSmok	N	N	N	N	N	N	N	N	N	4762.238417	12011	2022003020	2-7TO9	1PhP	1SBR	N												2$50000-100000	2NHWHI
808	3$50000-100000	3-25-30		1-Zero days	1-Zero days	2Very good	Y	N	N	18-34	1M	Alabama	1S	3college	1Y	1U	NonSmok	N	ForSmok	N	N	N	N	N	N	N	N	N	2005.386956	12011	2022003023	2-7TO9	1PhP	1SBR	N												2$50000-100000	2NHWHI
809	3$50000-100000	3-25-30		1-Zero days	1-Zero days	2Very good	Y	N	N	64<	1M	Alabama	2M	3college	1Y	1U	NonSmok	N	NonSmok	N	N	N	Y	N	N	N	Y	N	666.060127	12011	2022003024	2-7TO9	1PhP	1SBR	Y												2$50000-100000	2NHWHI
810	1$<25000	3-25-30	3-14+ days	3-14+ days	3-14+ days	5Poor	Y	N	Y	45-64	1M	Alabama	1S	2HighSchool	1Y	1U	CurSmok	N	CurSmok	Y	N	Y	Y	Y	N	N	Y	N	1343.923776	12011	2022003026		1PhP	1SBR	Y												1$<50000	5NHALA
811	3$50000-100000	4>30		1-Zero days	1-Zero days	3Good	Y	N	N	64<	2F	Alabama	1S	2HighSchool	1Y	1U	NonSmok		NonSmok	N	N	N	N	N	N	N	N	N	2505.002519	12011	2022003027	2-7TO9	2PhN	1SBR	N												2$50000-100000	2NHWHI
812	1$<25000	3-25-30		1-Zero days	1-Zero days	3Good	Y	N	N	45-64	2F	Alabama	1S	3college	1Y	1U	NonSmok	N	NonSmok	N	N	N	N	N	N	N	N	N	2055.433291	12011	2022003029	1-<7	1PhP	1SBR	N												1$<50000	2NHWHI
813	4$>100000	3-25-30		1-Zero days	1-Zero days	2Very good	Y	Y	N	45-64	1M	Alabama	2M	3college	1Y	1U	CurSmok	N	CurSmok	N	N	N	N	N	N	N	N	N	1237.585831	12012	2022003031	2-7TO9	1PhP	1SBR	N	N	N	N	N	N	N	N	N	N	N	Y	3$>100000	2NHWHI
814	3$50000-100000	4>30		1-Zero days	1-Zero days	2Very good	Y	N	N	45-64	1M	Alabama	2M	3college	1Y	1U	ForSmok	N	NonSmok	N	N	N	N	N	N	N	Y	N	1237.585831	12012	2022003033	2-7TO9	1PhP	1SBR	N												2$50000-100000	2NHWHI
815	4$>100000	3-25-30		1-Zero days	1-Zero days	2Very good	Y	N	N	18-34	1M	Alabama	1S	2HighSchool	1Y	1U	ForSmok	N	CurSmok	N	N	N	N	N	N	N	N	N	6244.102944	12011	2022003034	1-<7	1PhP	1SBR	N												3$>100000	2NHWHI
816	2$25000-50000	2-18.5-25	1-Zero days	1-Zero days	3-14+ days	3Good	Y	N	N	64<	2F	Alabama	1S	2HighSchool	1Y	1U	CurSmok	N	CurSmok	N	N	N	Y	Y	Y	N	N	N	759.1667591	12012	2022003035	2-7TO9	1PhP	1SBR	Y												1$<50000	2NHWHI
817	3$50000-100000	3-25-30		1-Zero days	1-Zero days	3Good	Y	N	N	45-64	1M	Alabama	1S	3college	1Y	1U	NonSmok	N	NonSmok	Y	N	N	N	N	N	N	Y	N	1159.002163	12011	2022003036	2-7TO9	1PhP	1SBR	N												2$50000-100000	2NHWHI
818	3$50000-100000	3-25-30		1-Zero days	1-Zero days	2Very good	Y	N	N	64<	1M	Alabama	2M	2HighSchool	1Y	1U	ForSmok	N	NonSmok	N	N	N	N	N	N	N	Y	Y	2091.404162	12012	2022003037	1-<7	1PhP	1SBR	N												2$50000-100000	2NHWHI
819	3$50000-100000	2-18.5-25	1-Zero days	1-Zero days	2-1 to 13 days	1Excellent	Y	Y	N	45-64	2F	Alabama	2M	3college	2N	1U	NonSmok	N	NonSmok	N	N	N	N	N	N	N	N	N	391.5558547	12011	2022003038	2-7TO9	1PhP	1SBR	N	N	N	N	N	N	N	N	N	N	N	Y	2$50000-100000	3NHBLA
820	3$50000-100000	3-25-30	2-1 to 13 days	3-14+ days	3-14+ days	4Fair	Y	N	N	45-64	1M	Alabama	2M	2HighSchool	1Y	1U	NonSmok	N	NonSmok	N	N	N	N	N	N	N	N	N	1448.742275	12011	2022003039	1-<7	2PhN	1SBR	N												2$50000-100000	2NHWHI
821	2$25000-50000	4>30	3-14+ days	3-14+ days	2-1 to 13 days	5Poor	Y	Y	N	45-64	2F	Alabama	1S	3college	1Y	1U	NonSmok	N	NonSmok	N	N	N	Y	Y	Y	N	Y	N	1810.200784	12011	2022003040	2-7TO9	1PhP	1SBR	Y	N	N	Y	N	N	N	N	N	N	N	N	1$<50000	3NHBLA
822	2$25000-50000	2-18.5-25		1-Zero days	1-Zero days	2Very good	Y	N	N	45-64	1M	Alabama	2M	3college	1Y	1U	ForSmok	N	NonSmok	N	N	N	N	N	N	N	N	N	1439.708079	12021	2022003046	1-<7	1PhP	1SBR	N												1$<50000	3NHBLA
823	4$>100000	4>30	1-Zero days	1-Zero days	2-1 to 13 days	3Good	Y	N	N	45-64	1M	Alabama	2M	3college	1Y	1U	NonSmok	N	NonSmok	N	N	N	N	N	N	N	N	N	1328.604507	12021	2022003047	1-<7	1PhP	1SBR	N													2NHWHI
824	3$50000-100000	4>30		1-Zero days	1-Zero days	3Good	Y	N	N	45-64	2F	Alabama	2M	3college	1Y	1U	NonSmok	N	ForSmok	Y	N	N	Y	N	N	N	Y	N	352.8826087	12021	2022003049	2-7TO9	1PhP	1SBR	Y												2$50000-100000	3NHBLA
825	4$>100000	3-25-30		1-Zero days	1-Zero days	2Very good	Y	N	N	45-64	2F	Alabama	2M	1NoSchool	1Y	1U	NonSmok	N	NonSmok	N	N	N	N	N	N	N	Y	N	949.5659014	12022	2022003052	2-7TO9	2PhN	1SBR	N													3NHBLA
826	3$50000-100000	3-25-30	3-14+ days	3-14+ days	1-Zero days	3Good	Y	Y	N	64<	2F	Alabama	2M	2HighSchool	1Y	1U	NonSmok	N	NonSmok	N	N	N	N	N	N	N	N	N	565.0685721	12021	2022003053	2-7TO9	1PhP	1SBR	N	N	Y	N	N	N	N	N	N	N	N	N	2$50000-100000	2NHWHI
827	3$50000-100000	2-18.5-25	3-14+ days	3-14+ days	1-Zero days	2Very good	Y	Y	N	35-44	2F	Alabama	2M	3college	1Y	1U	ForSmok	N	NonSmok	N	N	N	N	N	N	N	N	N	688.3940552	12021	2022003055	3->9	2PhN	1SBR	N	N	N	N	N	N	N	N	N	N	N	Y		2NHWHI
828	3$50000-100000	4>30	1-Zero days	2-1 to 13 days	2-1 to 13 days	4Fair	Y	N	N	45-64	1M	Alabama	2M	3college	1Y	1U	NonSmok	N	NonSmok	Y	N	N	N	N	Y	N	N	Y	2273.585986	12021	2022003058	2-7TO9	1PhP	1SBR	N												2$50000-100000	2NHWHI
829	2$25000-50000	4>30	1-Zero days	1-Zero days	3-14+ days	3Good	Y	N	N	18-34	2F	Alabama	1S	3college	1Y	1U	NonSmok	N	ForSmok	N	N	N	N	N	N	N	N	N	1738.641493	12021	2022003061	1-<7	1PhP	1SBR	N												1$<50000	3NHBLA
830	2$25000-50000	3-25-30	2-1 to 13 days	1-Zero days	2-1 to 13 days	1Excellent	Y	N	N	35-44	2F	Alabama	1S	3college	1Y	1U	NonSmok	N	NonSmok	N	N	N	N	N	Y	N	N	N	499.4708405	12022	2022003062	1-<7	1PhP	1SBR	N												1$<50000	2NHWHI
831	4$>100000	3-25-30		1-Zero days	1-Zero days	4Fair	Y	N	N	35-44	1M	Alabama	1S	3college	1Y	1U	NonSmok	N	NonSmok	Y	N	N	N	N	N	N	N	N	1820.184479	12021	2022003067	1-<7	1PhP	1SBR	N												3$>100000	2NHWHI
832	1$<25000	4>30	2-1 to 13 days	2-1 to 13 days	2-1 to 13 days	4Fair	Y	N	N	64<	1M	Alabama	2M	3college	1Y	1U	NonSmok	N	ForSmok	Y	N	Y	Y	Y	N	Y	Y	N	719.0155364	12021	2022003073	2-7TO9	1PhP	1SBR	Y												1$<50000	2NHWHI
833	4$>100000	4>30		1-Zero days	1-Zero days	2Very good	Y	N	N	64<	1M	Alabama	2M	3college	1Y	1U	NonSmok	N	NonSmok	N	N	N	N	N	N	N	N	N	444.7579535	12021	2022003074	2-7TO9	1PhP	1SBR	N												3$>100000	2NHWHI
834	3$50000-100000	2-18.5-25		1-Zero days	1-Zero days	3Good	Y	Y	N	45-64	1M	Alabama	2M	2HighSchool	1Y	2A	ForSmok	N	NonSmok	N	N	N	N	N	N	N	N	Y	1203.164638	12022	2022003076	2-7TO9	1PhP	1SBR	N	N	N	Y	N	N	N	N	N	N	N	N	2$50000-100000	2NHWHI
835	2$25000-50000	4>30		1-Zero days	1-Zero days	3Good	Y	Y	Y	64<	2F	Alabama	1S	3college	1Y	1U	ForSmok	N	NonSmok	Y	N	N	N	N	Y	N	Y	Y	452.0581119	12021	2022003077	3->9	2PhN	1SBR	N	Y	N	N	N	N	N	N	N	N	N	N	1$<50000	2NHWHI
836	3$50000-100000	3-25-30		1-Zero days	1-Zero days	1Excellent	Y	N	N	45-64	1M	Alabama	2M	2HighSchool	1Y	1U	ForSmok	N	NonSmok	N	N	N	N	N	N	N	N	N	1555.290524	12022	2022003079	1-<7	1PhP	1SBR	N												2$50000-100000	2NHWHI
837	4$>100000	4>30	2-1 to 13 days	2-1 to 13 days	2-1 to 13 days	2Very good	Y	N	N	45-64	2F	Alabama	2M	3college	1Y	2A	NonSmok	N	NonSmok	N	N	N	N	N	N	Y	N	Y	743.2766876	12021	2022003080	1-<7	1PhP	1SBR	N												3$>100000	2NHWHI
838	1$<25000	2-18.5-25	3-14+ days	3-14+ days	3-14+ days	5Poor	Y	Y	N	45-64	1M	Alabama	2M	3college	1Y	1U	CurSmok	N	ForSmok	Y	N	N	N	N	Y	N	N	N	1328.604507	12022	2022003081	1-<7	2PhN	1SBR	N	N	N	Y	N	N	N	N	N	N	N	N	1$<50000	2NHWHI
839	4$>100000	2-18.5-25	2-1 to 13 days	3-14+ days	1-Zero days	3Good	Y	Y	N	35-44	2F	Alabama	1S	3college	1Y	2A	ForSmok	N	NonSmok	N	N	N		N	Y	N	N	N	644.6827196	12021	2022003082	3->9	2PhN	1SBR		N	N	Y	N	N	N	N	N	N	N	N	3$>100000	2NHWHI
840	3$50000-100000	3-25-30		1-Zero days	1-Zero days	2Very good	Y	N	N	35-44	2F	Alabama	2M	3college	1Y	2A	NonSmok	N	NonSmok	Y	N	N	Y	N	N	N	N	N	1112.888521	12021	2022003084	2-7TO9	1PhP	1SBR	Y												2$50000-100000	2NHWHI
841	2$25000-50000	2-18.5-25	2-1 to 13 days	3-14+ days	2-1 to 13 days	3Good	Y	Y	N	18-34	2F	Alabama	1S	2HighSchool	1Y	1U	CurSmok	N	NonSmok	N	N	N	Y	N	Y	N	N	N	3782.595086	12021	2022003086	2-7TO9	1PhP	1SBR	Y	N	N	N	N	N	N	N	N	N	N	Y	1$<50000	7NHMUL
842	2$25000-50000	4>30		1-Zero days	1-Zero days	2Very good	Y	Y	N	64<	2F	Alabama	2M	3college	1Y	1U	NonSmok	N	NonSmok	N	N	N	N	Y	N	N	N	N	482.7089472	12021	2022003090	1-<7	1PhP	1SBR	Y	Y	N	N	N	N	N	N	N	N	N	N	1$<50000	2NHWHI
843	1$<25000	4>30	2-1 to 13 days	3-14+ days	3-14+ days	5Poor	Y	Y	N	45-64	2F	Alabama	1S	3college	1Y	1U	NonSmok	N	NonSmok	Y	N	N	N	N	Y	N	Y	N	1323.390108	12022	2022003091	1-<7	1PhP	1SBR	N	Y	N	N	N	N	N	N	N	N	N	N	1$<50000	2NHWHI
844	1$<25000	1<18.5		1-Zero days	1-Zero days	4Fair	Y	N	N	45-64	1M	Alabama	1S	3college	1Y	1U	NonSmok	N	NonSmok	N	N	Y	N	N	N	Y	N	N	698.5191517	12031	2022003093	2-7TO9	1PhP	1SBR	N												1$<50000	3NHBLA
845	1$<25000	2-18.5-25	1-Zero days	1-Zero days	2-1 to 13 days	3Good	Y	N	N	35-44	2F	Alabama	1S	3college	1Y	2A	CurSmok	N	ForSmok	N	N	N	N	N	N	N	Y	N	285.7108315	12032	2022003095	2-7TO9	1PhP	1SBR	N												1$<50000	3NHBLA
846	2$25000-50000	4>30	1-Zero days	2-1 to 13 days	3-14+ days	4Fair	Y	N	N	45-64	2F	Alabama	2M	2HighSchool	1Y	1U	ForSmok	N	CurSmok	Y	N	Y	Y	N	Y	Y	Y	N	823.7407444	12031	2022003099	1-<7	2PhN	1SBR	Y												1$<50000	2NHWHI
847	2$25000-50000	3-25-30	1-Zero days	1-Zero days	2-1 to 13 days	3Good	Y	N	N	45-64	2F	Alabama	2M	1NoSchool	2N	1U	NonSmok	N	NonSmok	N	N	N	N	N	N	N	N	N	437.4221752	12031	2022003109	2-7TO9	1PhP	1SBR	N												1$<50000	3NHBLA
848	1$<25000	4>30	1-Zero days	1-Zero days		4Fair	Y	N	Y	45-64	1M	Alabama	1S	3college	1Y	1U	NonSmok	N	NonSmok	N	N	Y	N	Y	Y		Y	N	416.0145682	12031	2022003111		2PhN	1SBR	Y												1$<50000	3NHBLA
849	3$50000-100000	4>30	1-Zero days	2-1 to 13 days	1-Zero days	3Good	Y	Y	N	64<	2F	Alabama	2M	3college	1Y	1U	ForSmok	N	NonSmok	Y	N	N	Y	N	N	N	Y	N	178.3897454	12031	2022003118	1-<7	1PhP	1SBR	Y	Y	N	N	N	N	N	N	N	N	N	N	2$50000-100000	3NHBLA
850	2$25000-50000	4>30		1-Zero days	1-Zero days	4Fair	Y	N	N	64<	1M	Alabama	2M	1NoSchool	1Y	1U	NonSmok	N	NonSmok	N	N	Y	N	N	N	N	Y	N	1206.941524	12031	2022003119	1-<7	2PhN	1SBR	N												1$<50000	2NHWHI
851	2$25000-50000	4>30		1-Zero days	1-Zero days	3Good	Y	N	N	45-64	2F	Alabama	1S	2HighSchool	1Y	1U	NonSmok	N	NonSmok	N	N	N	N	N	Y	N	Y	N	1442.339604	12042	2022003124	2-7TO9	1PhP	1SBR	N												1$<50000	2NHWHI
852	2$25000-50000	3-25-30		1-Zero days	1-Zero days	3Good	Y	N	Y	64<	2F	Alabama	1S	3college	1Y	1U	ForSmok	N	NonSmok	N	N	N	Y	Y	N	N	Y	N	310.0325926	12041	2022003126	1-<7	2PhN	1SBR	Y													2NHWHI
853	4$>100000	4>30		1-Zero days	1-Zero days	3Good	Y	N	N	18-34	1M	Alabama	1S	2HighSchool	1Y	1U	NonSmok	N	NonSmok	N	N	N	N	N	Y	N	N	N	3856.046779	12042	2022003133	1-<7	1PhP	1SBR	N												3$>100000	2NHWHI
854	4$>100000	2-18.5-25		1-Zero days	1-Zero days	2Very good	Y	N	N	45-64	2F	Alabama	2M	3college	1Y	1U	ForSmok	N	NonSmok	N	N	N	N	N	N	N	N	N	458.7336148	12041	2022003139	1-<7	1PhP	1SBR	N												3$>100000	2NHWHI
855	3$50000-100000	4>30		1-Zero days	1-Zero days	3Good	Y	N	N	18-34	2F	Alabama	1S	2HighSchool	1Y	1U	NonSmok	N	NonSmok	N	N	N	N	N	N	N	N	N	1147.769741	12042	2022003141	2-7TO9	2PhN	1SBR	N												2$50000-100000	3NHBLA
856	4$>100000	3-25-30	1-Zero days	1-Zero days	2-1 to 13 days	2Very good	Y	N	N	35-44	1M	Alabama	2M	3college	1Y	1U	NonSmok	N	NonSmok	N	N	N	N	N	Y	N	N	N	699.338896	12041	2022003142	2-7TO9	1PhP	1SBR	N												3$>100000	2NHWHI
857	4$>100000	4>30		1-Zero days	1-Zero days	2Very good	Y	N	N	45-64	2F	Alabama	2M	3college	1Y	1U	NonSmok	N	NonSmok	N	N	N	N	N	N	N	N	N	621.3090159	12041	2022003143	2-7TO9	1PhP	1SBR	N												3$>100000	2NHWHI
858	3$50000-100000	3-25-30	1-Zero days	2-1 to 13 days	1-Zero days	2Very good	Y	N	N	64<	2F	Alabama	1S	3college	1Y	1U	ForSmok	N	NonSmok	N	N	N	N	Y	Y	N	Y	N	410.0054619	12041	2022003144	2-7TO9	1PhP	1SBR	Y													7NHMUL
859	4$>100000	4>30		1-Zero days	1-Zero days	3Good	Y	N	N	35-44	2F	Alabama	1S	3college	1Y	1U	NonSmok	N	NonSmok	N	N	N	N	N	N	N	N	N	697.9091701	12041	2022003147	2-7TO9	2PhN	1SBR	N												3$>100000	3NHBLA
860	4$>100000	3-25-30	1-Zero days	3-14+ days	1-Zero days	2Very good	Y	N	N	45-64	1M	Alabama	2M	3college	1Y	1U	ForSmok	N	NonSmok	N	N	N	N	N	N	N	Y	N	555.8475786	12041	2022003152	1-<7	2PhN	1SBR	N												3$>100000	2NHWHI
861	4$>100000	3-25-30	1-Zero days	1-Zero days		3Good	Y	N	N	64<	2F	Alabama	1S	3college	1Y	1U	NonSmok	N	CurSmok	N	N	N	N	N	N	N	Y	N	613.9480982	12042	2022003155		2PhN	1SBR	N													2NHWHI
862	4$>100000	2-18.5-25		1-Zero days	1-Zero days	1Excellent	Y	N	N	18-34	2F	Alabama	2M	2HighSchool	1Y	1U	NonSmok	N	NonSmok	N	N	N	N	N	N	N	N	N	2702.710143	12041	2022003160	2-7TO9	1PhP	1SBR	N												3$>100000	2NHWHI
863	3$50000-100000	4>30		1-Zero days	1-Zero days	2Very good	Y	Y	N	64<	1M	Alabama	1S	2HighSchool	1Y	1U	ForSmok	N	ForSmok	N	N	N	N	N	N	Y	Y	Y	959.8208571	12041	2022003161	2-7TO9	2PhN	1SBR	N	Y	N	N	N	N	N	N	N	N	N	N	2$50000-100000	2NHWHI
864	3$50000-100000	4>30	1-Zero days	2-1 to 13 days	2-1 to 13 days	2Very good	Y	N	N	45-64	2F	Alabama	1S	3college	1Y	1U	NonSmok	N	NonSmok	N	N	N	N	N	Y	N	N	N	240.8656884	12051	2022003170	1-<7	1PhP	1SBR	N												2$50000-100000	2NHWHI
865	4$>100000	3-25-30	2-1 to 13 days	2-1 to 13 days	1-Zero days	2Very good	Y	N	N	35-44	1M	Alabama	2M	3college	1Y	1U	NonSmok	N	NonSmok	N	N	N	N	N	N	N	N	N	1045.34566	12051	2022003173	2-7TO9	1PhP	1SBR	N												3$>100000	2NHWHI
866	3$50000-100000	3-25-30	2-1 to 13 days	1-Zero days	3-14+ days	2Very good	Y	N	N	45-64	2F	Alabama	2M	2HighSchool	1Y	1U	CurSmok	N	NonSmok	N	N	Y	N		Y	N	N	N	774.2981367	12051	2022003178	2-7TO9	1PhP	1SBR													2$50000-100000	2NHWHI
867	4$>100000	3-25-30	1-Zero days	1-Zero days	2-1 to 13 days	2Very good	Y	N	N	45-64	2F	Alabama	2M	3college	1Y	1U	NonSmok	N	NonSmok	N	N	N	N	N	N	N	N	N	593.4587933	12052	2022003179	2-7TO9	1PhP	1SBR	N												3$>100000	3NHBLA
868	3$50000-100000	4>30	1-Zero days	2-1 to 13 days	3-14+ days	4Fair	Y	N	N	35-44	1M	Alabama	2M	2HighSchool	2N	1U	NonSmok	N	NonSmok	N		Y	N	N	N	N	N	N	1246.551509	12052	2022003180	1-<7	1PhP	1SBR	N												2$50000-100000	2NHWHI
869	4$>100000	4>30	1-Zero days	2-1 to 13 days	1-Zero days	1Excellent	Y	N	N	35-44	2F	Alabama	2M	3college	1Y	1U	ForSmok	N	NonSmok	N	N	N	N	N	N	N	N	N	1427.200599	12051	2022003182	1-<7	1PhP	1SBR	N												3$>100000	2NHWHI
870	2$25000-50000	3-25-30	2-1 to 13 days	1-Zero days	3-14+ days	2Very good	Y	N	N	45-64	2F	Alabama	2M	2HighSchool	1Y	1U	NonSmok	N	NonSmok	Y	N	N	N	N	N	N	N	N	1093.005955	12051	2022003184	1-<7	1PhP	1SBR	N													3NHBLA
871	4$>100000	4>30		1-Zero days	1-Zero days	2Very good	Y	N	N	45-64	1M	Alabama	2M	3college	1Y	1U	ForSmok	N	NonSmok	Y	Y	Y	N	N	N	Y	N	Y	903.2029822	12051	2022003187	1-<7	1PhP	1SBR	N												3$>100000	2NHWHI
872	4$>100000	1<18.5		1-Zero days	1-Zero days	2Very good	Y	N	N	35-44	2F	Alabama	2M	1NoSchool	2N	1U	NonSmok	N	NonSmok	N	N	N	N	N	N	N	N	N	2745.804	12052	2022003192	1-<7	2PhN	1SBR	N													1HISPA
873	2$25000-50000	4>30	2-1 to 13 days	2-1 to 13 days	1-Zero days	3Good	Y	N	N	45-64	2F	Alabama	1S	3college	1Y	1U	NonSmok	N	NonSmok	Y	N	N	N	N	N	N	Y	N	316.0715653	12052	2022003193	2-7TO9	1PhP	1SBR	N												1$<50000	3NHBLA
874	4$>100000	3-25-30	1-Zero days	1-Zero days	2-1 to 13 days	2Very good	Y	N	N	45-64	1M	Alabama	2M	3college	1Y	1U	NonSmok	N	NonSmok	N	N	N	N	N	N	N	N	N	903.2029822	12052	2022003197	2-7TO9	1PhP	1SBR	N												3$>100000	2NHWHI
875	3$50000-100000	4>30	1-Zero days	1-Zero days	2-1 to 13 days	3Good	Y	N	N	45-64	1M	Alabama	2M	1NoSchool	1Y	1U	NonSmok	N	NonSmok	N	N	N	N	N	N	N	N	N	1168.432086	12052	2022003198	2-7TO9	1PhP	1SBR	N												2$50000-100000	2NHWHI
876	3$50000-100000	2-18.5-25	2-1 to 13 days	2-1 to 13 days	3-14+ days	3Good	Y	N	N	64<	1M	Alabama	2M	3college	1Y	1U	NonSmok	N	NonSmok	Y	N		N	N	N	N	Y	N	919.7580019	12051	2022003199	2-7TO9	1PhP	1SBR	N												2$50000-100000	3NHBLA
877	4$>100000	3-25-30	2-1 to 13 days	3-14+ days	1-Zero days	4Fair	Y	Y	Y	45-64	1M	Alabama		3college	1Y	1U	ForSmok	N	NonSmok	Y	Y	Y	N	N	N	N	N	N	522.0468411	12061	2022003208	1-<7	2PhN	1SBR	N	N	N	Y	N	N	N	N	N	N	N	N		2NHWHI
878	3$50000-100000	4>30	2-1 to 13 days	2-1 to 13 days	1-Zero days	3Good	Y	Y	N	18-34	1M	Alabama	1S	3college	1Y	1U	NonSmok	N	ForSmok	N	N	N	Y	N	N	N	N	N	825.6693318	12062	2022003213	2-7TO9	1PhP	1SBR	Y	N	N	Y	N	N	N	N	N	N	N	N		2NHWHI
879	3$50000-100000	3-25-30		1-Zero days	1-Zero days	2Very good	Y	N	N	45-64	1M	Alabama	2M	3college	1Y	2A	CurSmok	N	NonSmok	N	N	N	N	N	N	N	N	N	442.3345417	12061	2022003215	2-7TO9	1PhP	1SBR	N												2$50000-100000	2NHWHI
880	4$>100000	4>30	1-Zero days	2-1 to 13 days	3-14+ days	3Good	Y	Y	N	18-34	2F	Alabama	2M	3college	1Y	1U	NonSmok	N	NonSmok	N	N	N	N	N	Y	N	N	N	1074.402232	12062	2022003220	2-7TO9	1PhP	1SBR	N	N	N	Y	N	N	N	N	N	N	N	N	3$>100000	2NHWHI
881	3$50000-100000	4>30		1-Zero days	1-Zero days	2Very good	Y	N	N	35-44	1M	Alabama	1S	3college	1Y	1U	ForSmok	N	CurSmok	N	N	N	Y	N	N	N	N	N	598.8050508	12061	2022003225	1-<7	1PhP	1SBR	Y												2$50000-100000	3NHBLA
882	4$>100000	3-25-30	1-Zero days	2-1 to 13 days	2-1 to 13 days	2Very good	Y	N	N	18-34	1M	Alabama	1S	3college	1Y	1U	NonSmok	Y	CurSmok	N	N	N	N	N	N	N	N	N	1276.719621	12061	2022003228	1-<7	1PhP	1SBR	N												3$>100000	2NHWHI
883	1$<25000	3-25-30	1-Zero days	2-1 to 13 days	1-Zero days	4Fair	Y	Y	N	45-64	2F	Alabama	1S	3college	1Y	1U	ForSmok	N	CurSmok	N	N	N	N	N	Y	N	Y	N	400.3613877	12061	2022003229	1-<7	2PhN	1SBR	N	N	Y	N	N	N	N	N	N	N	N	N	1$<50000	2NHWHI
884	2$25000-50000	2-18.5-25	2-1 to 13 days	3-14+ days	1-Zero days	2Very good	Y	N	N	64<	2F	Alabama	2M	3college	1Y	1U	NonSmok	N	NonSmok	Y	N	N	Y	N	N	N	N	Y	599.1278016	12061	2022003232	1-<7	1PhP	1SBR	Y												1$<50000	2NHWHI
885	4$>100000	4>30	1-Zero days	3-14+ days	3-14+ days	4Fair	Y	N	Y	45-64	2F	Alabama	2M	1NoSchool	1Y	1U	CurSmok	N	ForSmok	N	N	N	N	N	Y	N	N	N	762.766553	12061	2022003236	2-7TO9	2PhN	1SBR	N													2NHWHI
886	3$50000-100000	3-25-30		1-Zero days	1-Zero days	2Very good	Y	N	N	64<	1M	Alabama	2M	3college	1Y	1U	NonSmok	N	NonSmok	N	N	N	N	Y	N	N	N	N	177.2282188	12061	2022003239	1-<7	1PhP	1SBR	Y												2$50000-100000	3NHBLA
887	1$<25000	4>30	3-14+ days	3-14+ days	1-Zero days	3Good	Y	N	N	45-64	2F	Alabama	2M	2HighSchool	1Y	1U	NonSmok	N	ForSmok	N	N	N	N	N	N	Y	Y	N	552.1054017	12062	2022003241	2-7TO9	1PhP	1SBR	N												1$<50000	3NHBLA
888	2$25000-50000	3-25-30	2-1 to 13 days	2-1 to 13 days	3-14+ days	3Good	Y	Y	N	35-44	2F	Alabama	1S	3college	1Y	1U	NonSmok	N	NonSmok	N	N	N	N	N	Y	N	Y	N	1537.664894	12061	2022003243	2-7TO9	1PhP	1SBR	N	Y	N	N	N	N	N	N	N	N	N	N		2NHWHI
889	3$50000-100000	3-25-30	1-Zero days	1-Zero days	2-1 to 13 days	2Very good	Y	N	N	18-34	2F	Alabama	1S	3college	1Y	1U	NonSmok	N	ForSmok	N	N	N	N	N	N	N	N	N	1534.461767	12061	2022003244	2-7TO9	2PhN	1SBR	N												2$50000-100000	3NHBLA
890	3$50000-100000	4>30	2-1 to 13 days	2-1 to 13 days	3-14+ days	2Very good	Y	Y	Y	35-44	2F	Alabama	2M	3college	1Y	1U	NonSmok	N	NonSmok	N	Y	Y	Y	N	Y	N	N	N	1130.00549	12071	2022003247	1-<7	1PhP	1SBR	Y	Y	N	N	N	N	N	N	N	N	N	N	2$50000-100000	2NHWHI
891	1$<25000	4>30	3-14+ days	3-14+ days	1-Zero days	4Fair	Y	Y	N	45-64	2F	Alabama	1S	3college	1Y	1U	CurSmok	N	ForSmok	N	N	N	Y	N	N	N	N	N	781.6293737	12072	2022003253	1-<7	2PhN	1SBR	Y	N	N	N	N	N	N	N	N	N	Y	N	1$<50000	3NHBLA
892	2$25000-50000	3-25-30		1-Zero days	1-Zero days	3Good	Y	Y	N	64<	2F	Alabama	2M	3college	1Y	1U	NonSmok	N	NonSmok	Y	N	N	N	N	N	N	N	N	437.6768657	12072	2022003258	2-7TO9	1PhP	1SBR	N	Y	N	N	N	N	N	N	N	N	N	N		2NHWHI
893	1$<25000	4>30	2-1 to 13 days	2-1 to 13 days	2-1 to 13 days	4Fair	Y	Y	N	45-64	2F	Alabama	1S	3college	1Y	2A	ForSmok	N	NonSmok	Y	N	N	N	N	Y	Y	Y	N	432.5072139	12072	2022003260	1-<7	2PhN	1SBR	N	Y	N	N	N	N	N	N	N	N	N	N	1$<50000	2NHWHI
894	2$25000-50000	4>30	1-Zero days	2-1 to 13 days	2-1 to 13 days	2Very good	Y	N	N	35-44	2F	Alabama	2M	3college	1Y	2A	CurSmok	N	ForSmok	N	N	N	N	N	Y	N	N	N	698.9820161	12071	2022003261	1-<7	1PhP	1SBR	N												1$<50000	2NHWHI
895	1$<25000	4>30			1-Zero days	3Good	Y	Y	N	64<	2F	Alabama	2M	2HighSchool	1Y	2A	NonSmok		NonSmok	Y	N	N	N	N	N	N	Y	N	504.0938699	12071	2022003266	2-7TO9	1PhP	1SBR	N	N	N	N	N	N	N	N	N	N	Y	N	1$<50000	3NHBLA
896	1$<25000	2-18.5-25	3-14+ days	2-1 to 13 days	3-14+ days	4Fair	Y	N	N	35-44	2F	Alabama	1S	2HighSchool	2N	1U	CurSmok	N	NonSmok	N	N	N	Y	N	N	N	N	N	630.0883972	12072	2022003268	1-<7	1PhP	1SBR	Y												1$<50000	3NHBLA
897	4$>100000	3-25-30		1-Zero days	1-Zero days	2Very good	Y	N	N	45-64	1M	Alabama	2M	3college	1Y	1U	NonSmok	N	ForSmok	N	N	N	N	N	N	N	N	N	975.7390838	12071	2022003269	2-7TO9	1PhP	1SBR	N												3$>100000	2NHWHI
898	2$25000-50000	2-18.5-25	3-14+ days	3-14+ days	1-Zero days	4Fair	Y	N	N	45-64	1M	Alabama	2M	3college	1Y	1U	ForSmok	N	ForSmok	Y	Y	Y	N	N	N	N	Y	Y	311.1065914	12081	2022003273	1-<7	2PhN	1SBR	N													2NHWHI
899	3$50000-100000	2-18.5-25		1-Zero days	1-Zero days	2Very good	Y	N	N	35-44	1M	Alabama	1S	2HighSchool	1Y	1U	NonSmok	N	NonSmok	N	N	N	N	N	N	N	N	N	2622.430375	12082	2022003274	2-7TO9	1PhP	1SBR	N													3NHBLA
900	2$25000-50000	2-18.5-25		1-Zero days	1-Zero days	2Very good	Y	N	N	64<	2F	Alabama	1S	3college		1U	NonSmok	N	NonSmok	N	N	N	N	N	N	N	N	N	896.1062701	12081	2022003275	1-<7	1PhP	1SBR	N												1$<50000	2NHWHI
901	4$>100000	3-25-30	1-Zero days	2-1 to 13 days	1-Zero days	2Very good	Y	Y	N	18-34	2F	Alabama	2M	3college	1Y	1U	NonSmok	N	NonSmok	N	N	N	N	N	Y	N	N	N	648.19926	12081	2022003281	1-<7	1PhP	1SBR	N	N	N	Y	N	N	N	N	N	N	N	N	3$>100000	2NHWHI
902	2$25000-50000	2-18.5-25		1-Zero days	1-Zero days	2Very good	Y	N	N	18-34	1M	Alabama	1S	3college	1Y	1U	ForSmok	N	ForSmok	N	N	N	Y	N	N	N	N	N	1173.559937	12082	2022003283	2-7TO9	1PhP	1SBR	Y												1$<50000	2NHWHI
903	3$50000-100000	2-18.5-25		1-Zero days	1-Zero days	2Very good	Y	Y	N	64<	2F	Alabama	2M	2HighSchool	1Y	1U	ForSmok	N	NonSmok	N	N	N	N	N	N	N	N	N	654.5619264	12081	2022003288	2-7TO9	1PhP	1SBR	N	Y	N	N	N	N	N	N	N	N	N	N	2$50000-100000	2NHWHI
904	3$50000-100000	4>30	1-Zero days	1-Zero days	2-1 to 13 days	3Good	Y	N	N	45-64	2F	Alabama	2M	3college	1Y	1U	CurSmok	N	NonSmok	N	N	N	N	N	Y	N	Y	N	444.3714246	12082	2022003291	1-<7	2PhN	1SBR	N												2$50000-100000	2NHWHI
905	2$25000-50000	3-25-30	2-1 to 13 days	2-1 to 13 days	2-1 to 13 days	4Fair	Y	N	N	45-64	2F	Alabama	2M	3college	1Y	1U	NonSmok	N	NonSmok	Y	N	N	N	N	Y	N	Y	N	412.5463301	12081	2022003294	1-<7	1PhP	1SBR	N												1$<50000	2NHWHI
906	3$50000-100000	4>30		1-Zero days	1-Zero days	3Good	Y	N	N	45-64	1M	Alabama	2M	3college	1Y	1U	NonSmok	Y	NonSmok	N	N	N	N	N	N	N	N	N	462.9305444	12081	2022003296	2-7TO9	1PhP	1SBR	N													3NHBLA
907	3$50000-100000	3-25-30	1-Zero days	2-1 to 13 days	1-Zero days	3Good	Y	N	Y	64<	1M	Alabama	2M	3college	1Y	1U	ForSmok	N	NonSmok	Y	N	Y	N	Y	N	N	N	Y	415.4820612	12081	2022003298	2-7TO9	1PhP	1SBR	Y												2$50000-100000	3NHBLA
908	3$50000-100000	3-25-30		1-Zero days	1-Zero days	2Very good	Y	N	N	45-64	1M	Alabama	2M	2HighSchool	1Y	1U	ForSmok	N	NonSmok	N	N	N	N	N	N	N	N	N	1448.742275	12012	2022003300	2-7TO9	1PhP	1SBR	N												2$50000-100000	2NHWHI
909	4$>100000	3-25-30	2-1 to 13 days	2-1 to 13 days	2-1 to 13 days	3Good	Y	Y	N	45-64	2F	Alabama	2M	3college	1Y	1U	NonSmok	N	NonSmok	N	N	N	N	N	N	N		N	2832.894223	12011	2022003301	2-7TO9	1PhP	1SBR	N	N	N	N	Y	N	N	N	N	N	N	N	3$>100000	2NHWHI
910	3$50000-100000	3-25-30	1-Zero days	1-Zero days	2-1 to 13 days	1Excellent	Y	N	N	35-44	2F	Alabama	2M	3college	1Y	1U	NonSmok	N	NonSmok	N	N	N	N	N	N	N	N	N	1820.617926	12012	2022003302	2-7TO9	1PhP	1SBR	N												2$50000-100000	2NHWHI
911	4$>100000	3-25-30		1-Zero days	1-Zero days	3Good	Y	Y	N	35-44	2F	Alabama	2M	3college	1Y	1U	NonSmok	N	NonSmok	N	N	N	Y	N	N	N	N	N	3115.548218	12012	2022003304	2-7TO9	2PhN	1SBR	Y	N	N	Y	N	N	N	N	N	N	N	N	3$>100000	2NHWHI
912	1$<25000	3-25-30	1-Zero days	1-Zero days	2-1 to 13 days	3Good	Y	Y	N	18-34	2F	Alabama	1S	3college	1Y	1U	NonSmok	N	CurSmok	N	N	N	N	N	N	N	N	N	2682.125329	12011	2022003310	2-7TO9	2PhN	1SBR	N	N	N	N	N	N	N	N	N	N	N	Y	1$<50000	2NHWHI
913	4$>100000	4>30	2-1 to 13 days	1-Zero days	2-1 to 13 days	3Good	Y	N	N	64<	1M	Alabama	2M	3college	1Y	1U	CurSmok	N	NonSmok	Y	N	N	N	N	N	N	Y	N	904.4286277	12011	2022003317	2-7TO9	1PhP	1SBR	N												3$>100000	3NHBLA
914	4$>100000	4>30	2-1 to 13 days	2-1 to 13 days	1-Zero days	4Fair	Y	N	N	45-64	1M	Alabama	2M	3college	1Y	1U	NonSmok	N	NonSmok	N	N	N	N	N	N	N	N	N	1155.331162	12011	2022003319	1-<7	1PhP	1SBR	N												3$>100000	2NHWHI
915	2$25000-50000	3-25-30		1-Zero days	1-Zero days	3Good	Y	N	N	18-34	1M	Alabama	1S	2HighSchool	1Y	1U	CurSmok	N	CurSmok	N	N	N	N	N	N	N	N	N	8628.623347	12011	2022003321	1-<7	1PhP	1SBR	N												1$<50000	1HISPA
916	4$>100000	3-25-30	1-Zero days	2-1 to 13 days	1-Zero days	1Excellent	Y	N	N	45-64	1M	Alabama	2M	3college	1Y	1U	ForSmok	N	NonSmok	N	N	N	N	N	N	N	N	N	978.7488246	12011	2022003322	2-7TO9	1PhP	1SBR	N												3$>100000	4NHASI
917	2$25000-50000	3-25-30	1-Zero days	2-1 to 13 days	2-1 to 13 days	4Fair	Y	N	N	64<	1M	Alabama	1S	3college	1Y	1U	NonSmok	Y	CurSmok	N	Y	Y	N	N	Y	N	Y	N	2121.762286	12011	2022003323	1-<7	2PhN	1SBR	N												1$<50000	2NHWHI
918	3$50000-100000	4>30		1-Zero days	1-Zero days	4Fair	Y	N	N	35-44	1M	Alabama	1S	3college	1Y	1U	ForSmok	Y	NonSmok	N	N	N	N	N	N	N	N	N	1015.803699	12011	2022003324	1-<7	2PhN	1SBR	N												2$50000-100000	2NHWHI
919	3$50000-100000	4>30		1-Zero days	1-Zero days	2Very good	Y	N	N	45-64	2F	Alabama	2M	2HighSchool	1Y	1U	NonSmok	N	NonSmok	N	N	N	N	N	N	N	N	N	1935.196682	12011	2022003330	1-<7	1PhP	1SBR	N												2$50000-100000	2NHWHI
920	3$50000-100000	4>30		1-Zero days	1-Zero days	2Very good	Y	N	N	18-34	1M	Alabama	1S	2HighSchool	1Y	1U	NonSmok	N	NonSmok	N	N	N	N	N	N	N	N	N	1944.931616	12012	2022003332	1-<7	2PhN	1SBR	N												2$50000-100000	2NHWHI
921	3$50000-100000	2-18.5-25		1-Zero days	1-Zero days	2Very good	Y	N	N	64<	2F	Alabama	1S	3college	1Y	1U	NonSmok	N	NonSmok	N	N	N	Y	N	N	N	N	N	648.517021	12011	2022003334	3->9	1PhP	1SBR	Y													2NHWHI
922	2$25000-50000	3-25-30	2-1 to 13 days	1-Zero days	2-1 to 13 days	2Very good	Y	Y	N	35-44	2F	Alabama	1S	3college	1Y	1U	NonSmok	N	NonSmok	N	N	N	N	N	N	N	Y	N	792.665921	12022	2022003340	1-<7	1PhP	1SBR	N	N	N	Y	N	N	N	N	N	N	N	N		2NHWHI
923	3$50000-100000	3-25-30	2-1 to 13 days	3-14+ days	3-14+ days	4Fair	Y	N	N	35-44	2F	Alabama	2M	3college	1Y	1U	NonSmok	N	NonSmok	N	N	N	N	N	Y	N	N	Y	688.3940552	12021	2022003341	2-7TO9	2PhN	1SBR	N												2$50000-100000	2NHWHI
924	4$>100000	4>30	1-Zero days	2-1 to 13 days	1-Zero days	3Good	Y	N	N	35-44	2F	Alabama	2M	3college	1Y	1U	NonSmok	N	NonSmok	N	N	N	N	N	N	N	N	N	688.3940552	12021	2022003343	2-7TO9	1PhP	1SBR	N												3$>100000	2NHWHI
925	3$50000-100000	4>30		1-Zero days	1-Zero days	3Good	Y	N	N	18-34	1M	Alabama	1S	2HighSchool	1Y	1U	NonSmok	N	CurSmok	N	N	N	Y	N	N	N	N	N	2841.394241	12022	2022003349	1-<7	1PhP	1SBR	Y													3NHBLA
926	4$>100000	4>30	1-Zero days	2-1 to 13 days	1-Zero days	3Good	Y	N	N	45-64	2F	Alabama	2M	3college	1Y	1U	NonSmok	N	NonSmok	N	N	N	Y	N	Y	N	N	N	1090.968775	12021	2022003352	1-<7	1PhP	1SBR	Y												3$>100000	2NHWHI
927	2$25000-50000	4>30	1-Zero days	1-Zero days	2-1 to 13 days	3Good	Y	N	N	18-34	2F	Alabama	1S	2HighSchool		1U	NonSmok	N	NonSmok	N	N	N	N	N	N	N	N	N	1811.844779	12021	2022003355	2-7TO9	1PhP	1SBR	N													3NHBLA
928	2$25000-50000	4>30	1-Zero days	2-1 to 13 days	1-Zero days	3Good	Y	N	N	45-64	2F	Alabama	1S	3college	1Y	2A	NonSmok	N	NonSmok	N	N	N	Y	N	N	N	N	N	454.2727088	12021	2022003357	2-7TO9	1PhP	1SBR	Y												1$<50000	3NHBLA
929	2$25000-50000	4>30	1-Zero days	2-1 to 13 days	2-1 to 13 days	4Fair	Y	Y	Y	64<	1M	Alabama	2M	3college	1Y	1U	CurSmok	N	ForSmok	N	Y	Y	N	N	Y	N	N	N	249.0818859	12031	2022003367	1-<7	2PhN	1SBR	N	N	N	N	N	N	N	N	N	N	N	Y	1$<50000	2NHWHI
930	3$50000-100000	2-18.5-25	1-Zero days	1-Zero days	3-14+ days	3Good	Y	N	N	18-34	2F	Alabama	1S	3college	1Y	1U	NonSmok	N	NonSmok	N	N	N	N	N	N	N	N	N	3537.769752	12031	2022003369	2-7TO9	1PhP	1SBR	N												2$50000-100000	3NHBLA
931	1$<25000	4>30	3-14+ days	3-14+ days	2-1 to 13 days	4Fair	Y	N	Y	64<	2F	Alabama	1S	3college	1Y	1U	NonSmok	N	NonSmok	Y	Y	Y	N	N	N	N	N	N	167.0624337	12031	2022003371	1-<7	1PhP	1SBR	N												1$<50000	3NHBLA
932	3$50000-100000	3-25-30		1-Zero days	1-Zero days	2Very good	Y	N	N	64<	2F	Alabama	1S	3college	1Y	1U	ForSmok	N	NonSmok	N	N	N	N	N	N	N	N	N	188.3586296	12031	2022003373	1-<7	1PhP	1SBR	N												2$50000-100000	2NHWHI
933	2$25000-50000	3-25-30	1-Zero days	3-14+ days	3-14+ days	4Fair	Y	N	N	45-64	1M	Alabama	1S	1NoSchool	1Y	1U	ForSmok	N	NonSmok	N	N	N	N	N	Y	N	Y	N	736.3995231	12031	2022003374	1-<7	2PhN	1SBR	N													2NHWHI
934	3$50000-100000	4>30	1-Zero days	2-1 to 13 days	3-14+ days	3Good	Y	N	N	35-44	1M	Alabama	1S	2HighSchool	1Y	1U	NonSmok	N	NonSmok	N	N	N	Y	N	N	N	N	N	765.3953007	12032	2022003375	1-<7	1PhP	1SBR	Y												2$50000-100000	3NHBLA
935	1$<25000	4>30	1-Zero days		1-Zero days	4Fair	Y	Y	N	64<	2F	Alabama	1S	1NoSchool	1Y	1U	CurSmok	N	NonSmok	N	N	N	N	Y	Y	N	Y	N	929.7455524	12031	2022003376	1-<7	2PhN	1SBR	Y												1$<50000	2NHWHI
936	2$25000-50000	4>30	1-Zero days		1-Zero days	2Very good	Y	Y	N	35-44	2F	Alabama	1S	3college	1Y	2A	NonSmok	N	NonSmok	N	N	N	N	N	N	N	N	N	915.7634187	12031	2022003378	2-7TO9	1PhP	1SBR	N	N	N	N	N	N	N	N	N	N	Y	N	1$<50000	2NHWHI
937	2$25000-50000	3-25-30	1-Zero days	2-1 to 13 days	1-Zero days	3Good	Y	Y	N	64<	2F	Alabama	2M	2HighSchool	1Y	1U	ForSmok	N	NonSmok	N	Y	Y	Y	N	N	N	Y	N	357.3562261	12032	2022003379	2-7TO9	1PhP	1SBR	Y	Y	N	N	N	N	N	N	N	N	N	N	1$<50000	3NHBLA
938	3$50000-100000	2-18.5-25	2-1 to 13 days	2-1 to 13 days	3-14+ days	2Very good	Y	N	N	35-44	2F	Alabama	1S	3college	1Y	1U	ForSmok	Y	NonSmok	N	N	N	N	N	N	N	N	N	455.3077217	12032	2022003384	2-7TO9	1PhP	1SBR	N												2$50000-100000	2NHWHI
939	3$50000-100000	4>30	1-Zero days	1-Zero days	2-1 to 13 days	1Excellent	Y	Y	N	18-34	2F	Alabama	1S	3college	1Y	1U	NonSmok	N	NonSmok	N	N	N	N	N	N	N	N	N	740.946119	12031	2022003388	2-7TO9	1PhP	1SBR	N	N	Y	N	N	N	N	N	N	N	N	N	2$50000-100000	3NHBLA
940	3$50000-100000	4>30	1-Zero days	2-1 to 13 days	2-1 to 13 days	4Fair	Y	N	N	45-64	1M	Alabama	2M	2HighSchool	1Y	2A	NonSmok	N	NonSmok	Y	N	N	Y	Y	N	N	N	Y	818.7514086	12031	2022003389	2-7TO9	1PhP	1SBR	Y												2$50000-100000	2NHWHI
941	2$25000-50000	4>30	1-Zero days	2-1 to 13 days	2-1 to 13 days	4Fair	Y	N	N	45-64	2F	Alabama	1S	3college	1Y	1U	NonSmok	N	NonSmok	Y	Y	Y	Y	N	N	N	Y	Y	499.13153	12032	2022003391	1-<7	1PhP	1SBR	Y												1$<50000	3NHBLA
942	3$50000-100000	4>30	3-14+ days	2-1 to 13 days	3-14+ days	4Fair	Y	Y	N	45-64	2F	Alabama	2M	3college	1Y	1U	NonSmok	N	NonSmok	N	N	N	N	N	Y	N	Y	N	446.8622752	12031	2022003402	1-<7	1PhP	1SBR	N	N	Y	N	N	N	N	N	N	N	N	N	2$50000-100000	2NHWHI
943	3$50000-100000	2-18.5-25	1-Zero days	1-Zero days	2-1 to 13 days	2Very good	Y	N	N	35-44	2F	Alabama	1S	3college	1Y	1U		N	CurSmok	N	N	N	N	N	N	N	N	N	679.1808216	12041	2022003406	2-7TO9	1PhP	1SBR	N												2$50000-100000	2NHWHI
944	3$50000-100000	4>30	2-1 to 13 days	3-14+ days	1-Zero days	2Very good	Y	N	N	64<	1M	Alabama	1S	3college	1Y	2A	ForSmok	N	NonSmok	N	N	N	N	N	N	N	Y	Y	979.2881557	12041	2022003407	2-7TO9	2PhN	1SBR	N												2$50000-100000	2NHWHI
945	4$>100000	2-18.5-25		1-Zero days	1-Zero days	2Very good	Y	N	N	64<	2F	Alabama	2M	2HighSchool	1Y	1U	NonSmok	N	NonSmok	N	N	N	N	N	N	N	N	N	1052.470543	12042	2022003409	2-7TO9	1PhP	1SBR	N												3$>100000	2NHWHI
946	3$50000-100000	3-25-30	1-Zero days	1-Zero days	2-1 to 13 days	2Very good	Y	N	N	45-64	1M	Alabama	2M	1NoSchool	2N	1U	NonSmok	N	NonSmok	N	N	N	N	N	N	N	N	N	2087.016634	12042	2022003413	1-<7	1PhP	1SBR	N													3NHBLA
947	4$>100000	4>30	1-Zero days	2-1 to 13 days	1-Zero days	3Good	Y	N	N	35-44	2F	Alabama	2M	3college	1Y	1U	NonSmok	N	NonSmok	N	N	N	Y	N	N	N	N	N	606.1021561	12042	2022003418	2-7TO9	1PhP	1SBR	Y													3NHBLA
948	4$>100000	4>30	1-Zero days	3-14+ days	1-Zero days	3Good	Y	N	N	45-64	2F	Alabama	2M	3college	1Y	1U	NonSmok	N	NonSmok	N	N	N	N	N	N	N	Y	N	839.4436347	12041	2022003420	1-<7	2PhN	1SBR	N												3$>100000	3NHBLA
949	1$<25000	4>30	2-1 to 13 days	1-Zero days	2-1 to 13 days	3Good	Y	N	Y	18-34	2F	Alabama	1S	3college	1Y	1U	CurSmok	N	ForSmok	N	N	N	N	N	Y	N	N	N	606.4910759	12041	2022003423	2-7TO9	1PhP	1SBR	N												1$<50000	3NHBLA
950	4$>100000	3-25-30		1-Zero days	1-Zero days	3Good	Y	Y	N	45-64	2F	Alabama	1S	3college	1Y	1U	NonSmok	N	NonSmok	N	N	N	N	N	Y	N	N	N	516.9456819	12041	2022003426	2-7TO9	2PhN	1SBR	N	N	N	N	N	N	N	Y	N	N	N	N	3$>100000	3NHBLA
951	3$50000-100000	4>30		1-Zero days	1-Zero days	4Fair	Y	Y	N	45-64	2F	Alabama	2M	3college	1Y	1U	NonSmok	N	NonSmok	Y	N	Y	N	N	N	N	Y	N	1269.0852	12041	2022003430	2-7TO9	2PhN	1SBR	N	Y	N	N	N	N	N	N	N	N	N	N	2$50000-100000	2NHWHI
952	1$<25000	2-18.5-25		1-Zero days	1-Zero days	5Poor	Y	N	N	64<	2F	Alabama	1S	2HighSchool	1Y	1U	NonSmok	N	NonSmok	N	N	N	N	N	N	N	Y	N	344.6699515	12042	2022003431	2-7TO9	2PhN	1SBR	N												1$<50000	2NHWHI
953	2$25000-50000	3-25-30	2-1 to 13 days	3-14+ days	1-Zero days	3Good	Y	Y	N	45-64	2F	Alabama	1S	2HighSchool	2N	1U	NonSmok	N	NonSmok	N	N	N	N	N	N	N	N	Y	813.6471069	12041	2022003433	1-<7	2PhN	1SBR	N	N	N	Y	N	N	N	N	N	N	N	N		2NHWHI
954	3$50000-100000	3-25-30	2-1 to 13 days	1-Zero days	2-1 to 13 days	3Good	Y	N	N	18-34	1M	Alabama	2M	3college	1Y	1U	NonSmok	N	NonSmok	N	N	N	N	N	Y	N	N	N	1028.812434	12041	2022003434	2-7TO9	1PhP	1SBR	N												2$50000-100000	2NHWHI
955	3$50000-100000	4>30	2-1 to 13 days	3-14+ days		5Poor	Y	Y	N	64<	2F	Alabama	2M	2HighSchool	1Y	1U		N	NonSmok	N	Y	Y	N	N	N	Y	Y	N	457.77826	12041	2022003435	1-<7	1PhP	1SBR	N	Y	N	N	N	N	N	N	N	N	N	N	2$50000-100000	3NHBLA
956	3$50000-100000	3-25-30	2-1 to 13 days	1-Zero days	2-1 to 13 days	3Good	Y	N	N	18-34	1M	Alabama	2M	3college	1Y	1U	CurSmok	N	ForSmok	N	N	N	N	N	N	N	N	N	1048.022744	12042	2022003437	2-7TO9	1PhP	1SBR	N												2$50000-100000	2NHWHI
957	4$>100000	4>30		1-Zero days	1-Zero days	3Good	Y	N	N	45-64	2F	Alabama	1S	3college	1Y	1U	ForSmok	N	CurSmok	Y	N	N	N	N	N	N	Y	N	430.3223144	12042	2022003438	1-<7	1PhP	1SBR	N												3$>100000	3NHBLA
958	2$25000-50000	3-25-30	3-14+ days		2-1 to 13 days	3Good	Y	N	N	45-64	2F	Alabama	2M	3college	1Y	1U	ForSmok	N	ForSmok	Y	N	N	Y	N	Y	N	Y	N	1177.853861	12042	2022003443	1-<7	2PhN	1SBR	Y												1$<50000	2NHWHI
959	2$25000-50000	4>30	1-Zero days	3-14+ days	2-1 to 13 days	4Fair	Y	Y	N	45-64	2F	Alabama	1S	3college	1Y	1U	NonSmok	N	NonSmok	N	N	N	Y	N	Y	N	Y	N	325.7353286	12041	2022003444	2-7TO9	1PhP	1SBR	Y	Y	N	N	N	N	N	N	N	N	N	N	1$<50000	3NHBLA
960	2$25000-50000	4>30		1-Zero days	1-Zero days	3Good	Y	Y	N	45-64	1M	Alabama	2M	2HighSchool	1Y	1U	ForSmok	N	NonSmok	N	N	N	N	N	N	N	Y	Y	1022.381866	12042	2022003445	2-7TO9	1PhP	1SBR	N	N	N	N	N	N	N	Y	N	N	N	N	1$<50000	3NHBLA
961	4$>100000	4>30		1-Zero days	1-Zero days	3Good	Y	N	N	45-64	1M	Alabama	2M	3college	1Y	1U	NonSmok	N	NonSmok	N	N	N	N	N	N	N	Y	N	723.5407332	12041	2022003447	2-7TO9	1PhP	1SBR	N												3$>100000	3NHBLA
962	4$>100000	2-18.5-25	3-14+ days	2-1 to 13 days	1-Zero days	3Good	Y	N	N	64<	2F	Alabama	1S	2HighSchool	1Y	1U	NonSmok	N	NonSmok	N	N	N	N	N	N	N	Y	N	685.4808955	12052	2022003450	2-7TO9	1PhP	1SBR	N													2NHWHI
963	3$50000-100000	3-25-30	1-Zero days	1-Zero days	2-1 to 13 days	1Excellent	Y	N	N	64<	2F	Alabama	1S	3college	1Y	1U	NonSmok	N	NonSmok	N	N	N	N	N	N	N	N	N	362.2138056	12051	2022003458	2-7TO9	1PhP	1SBR	N												2$50000-100000	2NHWHI
964	2$25000-50000	3-25-30		1-Zero days	1-Zero days	3Good	Y	N	N	35-44	2F	Alabama	1S	3college	1Y	2A	NonSmok	N	NonSmok	N	N	N	Y	N	N	N	N	N	2006.076014	12051	2022003471	1-<7	1PhP	1SBR	Y												1$<50000	3NHBLA
965	3$50000-100000	4>30		1-Zero days	1-Zero days	3Good	Y	N	N	64<	1M	Alabama	2M	3college	1Y	1U	NonSmok	N	NonSmok	N	N	Y	N	N	Y	N	Y	Y	526.9414918	12051	2022003473	2-7TO9	1PhP	1SBR	N												2$50000-100000	2NHWHI
966	2$25000-50000	2-18.5-25		1-Zero days	1-Zero days	4Fair	Y	N	N	45-64	2F	Alabama	2M	3college	2N	1U	NonSmok	N	NonSmok	Y	N		N	Y	N	N	Y	N	1014.039962	12051	2022003477	2-7TO9	2PhN	1SBR	Y													6NHHAP
967	1$<25000	4>30	2-1 to 13 days	1-Zero days	2-1 to 13 days	2Very good	Y	N	N	35-44	2F	Alabama	1S	3college	1Y	1U	NonSmok	N	NonSmok	N	N	N	N	N	N	N	N	N	561.7994124	12051	2022003478	2-7TO9	1PhP	1SBR	N												1$<50000	3NHBLA
968	2$25000-50000	2-18.5-25		1-Zero days	1-Zero days	1Excellent	Y	N	N	18-34	1M	Alabama	1S	3college	1Y	1U	ForSmok	N	ForSmok	N	N	N	Y	N	N	N	N	N	1913.045505	12062	2022003480	2-7TO9	1PhP	1SBR	Y												1$<50000	4NHASI
969	2$25000-50000	3-25-30	3-14+ days	3-14+ days	3-14+ days	4Fair	Y	Y	Y	64<	1M	Alabama	2M	2HighSchool	1Y	2A	NonSmok	N	NonSmok	Y	N	N	Y	Y	Y	N	Y	N	335.4001317	12062	2022003482	1-<7	1PhP	1SBR	Y	N	Y	N	N	N	N	N	N	N	N	N	1$<50000	3NHBLA
970	2$25000-50000	4>30	1-Zero days		3-14+ days	4Fair	Y	N	N	18-34	2F	Alabama	1S	3college	1Y	1U	NonSmok	N	NonSmok	Y	N	N	N	N	Y	N	Y	N	466.7220182	12061	2022003486	2-7TO9	1PhP	1SBR	N												1$<50000	2NHWHI
971	3$50000-100000	4>30	2-1 to 13 days	2-1 to 13 days	3-14+ days	4Fair	Y	Y	N	45-64	2F	Alabama	2M	3college	1Y	2A	NonSmok		NonSmok	Y	N	N	N	N	Y	N	N	Y	427.507037	12061	2022003487	2-7TO9	1PhP	1SBR	N	Y	N	N	N	N	N	N	N	N	N	N	2$50000-100000	2NHWHI
972	2$25000-50000	4>30	1-Zero days	2-1 to 13 days	3-14+ days	3Good	Y	N	N	64<	1M	Alabama	1S	3college	1Y	1U	NonSmok	N	NonSmok	Y	N	N	N	N	N	N	Y	N	284.0255786	12062	2022003490	2-7TO9	1PhP	1SBR	N												1$<50000	3NHBLA
973	4$>100000	2-18.5-25	1-Zero days	2-1 to 13 days	1-Zero days	1Excellent	Y	N	N	64<	1M	Alabama	2M	3college	1Y	1U	NonSmok	N	NonSmok	N	N	N	N	N	Y	N	Y	Y	329.3797397	12062	2022003494	2-7TO9	1PhP	1SBR	N													7NHMUL
974	2$25000-50000	4>30	1-Zero days	1-Zero days	3-14+ days	1Excellent	Y	N	N	45-64	2F	Alabama	1S	1NoSchool	1Y	1U	NonSmok	N	NonSmok	N	N	N	N	N	N	N	Y	N	610.5589367	12062	2022003501	1-<7	1PhP	1SBR	N												1$<50000	3NHBLA
975	4$>100000	3-25-30		1-Zero days	1-Zero days	3Good	Y	N	N	45-64	1M	Alabama	2M	3college	1Y	1U	NonSmok	N	NonSmok	N	N	N	N	N	N	N	N	N	570.187955	12071	2022003512	2-7TO9	1PhP	1SBR	N												3$>100000	2NHWHI
976	3$50000-100000	2-18.5-25		1-Zero days	1-Zero days	2Very good	Y	N	N	64<	2F	Alabama	2M	3college	1Y	2A	NonSmok	N	ForSmok	N	N	N	N	N	N	N	Y	N	653.9183468	12071	2022003513	2-7TO9	1PhP	1SBR	N												2$50000-100000	2NHWHI
977	4$>100000	4>30	1-Zero days	1-Zero days	2-1 to 13 days	3Good	Y	N	N	18-34	1M	Alabama	2M	2HighSchool	1Y	1U	CurSmok	N	ForSmok	N	N	N	N	N	N	N	N	N	1876.444254	12071	2022003515	1-<7	1PhP	1SBR	N												3$>100000	2NHWHI
978	2$25000-50000	3-25-30		1-Zero days	1-Zero days	3Good	Y	N	N	45-64	2F	Alabama	1S	2HighSchool	1Y	1U	NonSmok	N	NonSmok	N	N	N	N	N	N	N	N	N	333.4120174	12071	2022003516	1-<7	1PhP	1SBR	N												1$<50000	3NHBLA
979	3$50000-100000	2-18.5-25		1-Zero days	1-Zero days	1Excellent	Y	N	N	35-44	2F	Alabama	1S	3college	1Y	2A	NonSmok	N	NonSmok	N	N	N	N	N	N	N	N	N	819.8862086	12071	2022003517	1-<7	1PhP	1SBR	N												2$50000-100000	2NHWHI
980	4$>100000	3-25-30		1-Zero days	1-Zero days	1Excellent	Y	Y	N	64<	2F	Alabama	2M	3college	1Y	1U	NonSmok	N	NonSmok	N	N	N	Y	N	N	N	N	N	236.3705188	12071	2022003519	2-7TO9	1PhP	1SBR	Y	N	N	N	Y	N	N	N	N	N	N	N	3$>100000	2NHWHI
981	4$>100000	3-25-30	1-Zero days	2-1 to 13 days	3-14+ days	3Good	Y	N	N	45-64	2F	Alabama	2M	3college	1Y	1U	NonSmok	N	NonSmok	N	N	N	N	N	N	N	N	N	647.5320113	12071	2022003521	2-7TO9	1PhP	1SBR	N												3$>100000	2NHWHI
982	1$<25000	4>30	3-14+ days	2-1 to 13 days	2-1 to 13 days	5Poor	Y	N	N	45-64	2F	Alabama	2M	3college	1Y	2A	NonSmok	N	NonSmok	N	N	N	N	N	Y	N	Y	N	392.5476818	12072	2022003522	1-<7	1PhP	1SBR	N												1$<50000	3NHBLA
983	1$<25000	4>30	1-Zero days	3-14+ days	1-Zero days	4Fair	Y	N	N	45-64	1M	Alabama	1S	3college	1Y	1U	CurSmok		NonSmok	N	Y	Y	N	Y	N	N	Y	N	810.685554	12072	2022003523	1-<7	2PhN	1SBR	Y												1$<50000	1HISPA
984	1$<25000	4>30	3-14+ days	3-14+ days	3-14+ days	4Fair	Y	N	N	18-34	2F	Alabama	1S	2HighSchool	2N	1U	NonSmok	N	CurSmok	N	N	N	N	N		N		N	2290.364586	12071	2022003524	1-<7	1PhP	1SBR	N												1$<50000	2NHWHI
985	2$25000-50000	2-18.5-25	1-Zero days	3-14+ days	3-14+ days	1Excellent	Y	N	N	45-64	2F	Alabama	1S	3college	1Y	1U	NonSmok	N	NonSmok	N	N	N	N	N	N	N	N	N	558.2506611	12071	2022003525	1-<7	1PhP	1SBR	N												1$<50000	2NHWHI
986	1$<25000	2-18.5-25	2-1 to 13 days	3-14+ days	2-1 to 13 days	5Poor	Y	N	N	35-44	2F	Alabama	1S	3college	1Y	1U	CurSmok	N	CurSmok	N	N	N	N	N	Y	N	Y	Y	412.4723794	12071	2022003526	2-7TO9	2PhN	1SBR	N												1$<50000	2NHWHI
987	4$>100000	3-25-30		1-Zero days	1-Zero days	2Very good	Y	N	N	45-64	1M	Alabama	2M	3college	1Y	2A	NonSmok	N	NonSmok	N	N	N	N	N	N	N	Y	N	833.9067932	12072	2022003530	2-7TO9	1PhP	1SBR	N												3$>100000	5NHALA
988	1$<25000	3-25-30	3-14+ days	3-14+ days	3-14+ days	4Fair	Y	N	N	45-64	1M	Alabama	1S	3college	1Y	2A	CurSmok	N	NonSmok	N	N	N	N	N	N	N	Y	N	302.4263383	12071	2022003534	2-7TO9	1PhP	1SBR	N												1$<50000	3NHBLA
989	1$<25000	4>30	1-Zero days	2-1 to 13 days	1-Zero days	3Good	Y	N	N	45-64	2F	Alabama	1S	3college	1Y	2A	ForSmok	N	ForSmok	Y	Y	Y	N	N	N	N	N	N	452.0073458	12071	2022003535	2-7TO9	2PhN	1SBR	N												1$<50000	3NHBLA
990	1$<25000	3-25-30	3-14+ days	3-14+ days	3-14+ days	4Fair	Y	Y	Y	64<	1M	Alabama	2M	3college	1Y	1U	ForSmok	N	NonSmok	Y	N	Y	Y	Y	Y	Y	Y	Y	204.4739506	12071	2022003536	1-<7	1PhP	1SBR	Y	N	N	Y	N	N	N	N	N	N	N	N	1$<50000	2NHWHI
991	2$25000-50000	2-18.5-25	1-Zero days	3-14+ days	1-Zero days	3Good	Y	N	N	18-34	1M	Alabama	1S	3college	1Y	1U	CurSmok	N	ForSmok	N	N	N	N	N	N	N	N	N	672.2494084	12072	2022003537	1-<7	1PhP	1SBR	N												1$<50000	3NHBLA
992	4$>100000	4>30		1-Zero days	1-Zero days	3Good	Y	N	N	18-34	2F	Alabama	1S	2HighSchool	1Y	1U	NonSmok	N	ForSmok	N	N	N	N	N	N	N	N	N	792.626064	12082	2022003542	1-<7	1PhP	1SBR	N												3$>100000	3NHBLA
993	1$<25000	3-25-30	1-Zero days		1-Zero days	4Fair	Y	Y	N	45-64	1M	Alabama	1S	3college	1Y	1U	ForSmok	N	ForSmok	Y	N	N	Y	Y	Y	N	Y	N	471.0127704	12081	2022003544	1-<7	1PhP	1SBR	Y	Y	N	N	N	N	N	N	N	N	N	N	1$<50000	2NHWHI
994	3$50000-100000	4>30	2-1 to 13 days	2-1 to 13 days	2-1 to 13 days	4Fair	Y	Y	N	45-64	2F	Alabama	1S	2HighSchool	2N	1U	ForSmok	N	NonSmok	N	N	N	N	N	Y	Y	Y	Y	460.7145777	12081	2022003546	1-<7	1PhP	1SBR	N	Y	N	N	N	N	N	N	N	N	N	N		2NHWHI
995	2$25000-50000	4>30	2-1 to 13 days	2-1 to 13 days	1-Zero days	3Good	Y	N	N	45-64	2F	Alabama	2M	3college	1Y	1U	ForSmok	N	NonSmok	Y	N	Y	Y	Y	Y	N	Y	N	441.3739085	12082	2022003555	1-<7	2PhN	1SBR	Y												1$<50000	3NHBLA
996	3$50000-100000	4>30		1-Zero days	1-Zero days	2Very good	Y	Y	N	64<	2F	Alabama	1S	2HighSchool	1Y	1U	ForSmok	N	NonSmok	N	N	N	N	N	N	N	N	N	1048.999596	12081	2022003556	2-7TO9	1PhP	1SBR	N	Y	N	N	N	N	N	N	N	N	N	N	2$50000-100000	2NHWHI
997	2$25000-50000	4>30	2-1 to 13 days	3-14+ days	1-Zero days	4Fair	Y	N	N	64<	2F	Alabama	1S	2HighSchool	1Y	1U	NonSmok	N	NonSmok	Y	Y	Y	N	N	N	Y	Y	N	386.259888	12082	2022003558	1-<7	2PhN	1SBR	N												1$<50000	2NHWHI
998	2$25000-50000	4>30	1-Zero days	2-1 to 13 days	1-Zero days	3Good	Y	N	N	45-64	1M	Alabama	1S	2HighSchool	1Y	1U	ForSmok	N	ForSmok	Y	N	N	N	N	N	N	N	N	585.838903	12081	2022003559	2-7TO9	1PhP	1SBR	N												1$<50000	3NHBLA
999	4$>100000	3-25-30		1-Zero days	1-Zero days	3Good	Y	N	N	18-34	1M	Alabama	2M	3college	1Y	1U	NonSmok	Y	NonSmok	N	N	N	Y	N	N	N	N	N	313.3664993	12081	2022003564	2-7TO9	1PhP	1SBR	Y												3$>100000	2NHWHI
1000	2$25000-50000	2-18.5-25		1-Zero days	1-Zero days	1Excellent	Y	N	N	45-64	2F	Alabama	1S	3college	1Y	1U	NonSmok	N	NonSmok	N	N	N	N	N	N	N	N	N	563.3024387	12081	2022003566	2-7TO9	1PhP	1SBR	N												1$<50000	2NHWHI
1001	4$>100000	2-18.5-25	1-Zero days	1-Zero days	2-1 to 13 days	2Very good	Y	N	N	45-64	2F	Alabama	1S	3college	1Y	1U	NonSmok	N	NonSmok	N	N	N	N	N	N	N	N	N	2017.757095	12011	2022003570	2-7TO9	1PhP	1SBR	N												3$>100000	2NHWHI
1002	2$25000-50000	3-25-30	3-14+ days	3-14+ days	2-1 to 13 days	3Good	Y	N	N	64<	1M	Alabama	1S	3college	1Y	1U	ForSmok	N	NonSmok	N	N	N	N	N	N	N	N	N	1673.135374	12011	2022003571	2-7TO9	1PhP	1SBR	N												1$<50000	2NHWHI
1003	2$25000-50000	3-25-30	1-Zero days	2-1 to 13 days	2-1 to 13 days	2Very good	Y	Y	N	18-34	2F	Alabama	1S	3college	1Y	1U	NonSmok	N	NonSmok	N	N	N	N	N	Y	N	N	N	1659.069258	12011	2022003577	2-7TO9	1PhP	1SBR	N	N	N	Y	N	N	N	N	N	N	N	N		2NHWHI
1004	3$50000-100000	3-25-30	2-1 to 13 days	2-1 to 13 days	1-Zero days	2Very good	Y	N	N	18-34	1M	Alabama	1S	1NoSchool	1Y	1U	NonSmok	N	NonSmok	N	N	N	Y	N	N	N	N	N	5784.437201	12011	2022003580	2-7TO9	1PhP	1SBR	Y												2$50000-100000	2NHWHI
1005	3$50000-100000	3-25-30	1-Zero days	2-1 to 13 days	2-1 to 13 days	3Good	Y	N	N	18-34	1M	Alabama	2M	3college	1Y	1U	NonSmok	N	NonSmok	N	N	N	N	N	N	N	N	N	2815.526773	12012	2022003581	1-<7	1PhP	1SBR	N												2$50000-100000	2NHWHI
1006	4$>100000	3-25-30		1-Zero days	1-Zero days	2Very good	Y	N	N	35-44	1M	Alabama	2M	3college	1Y	1U	NonSmok	N	NonSmok	N	N	N	N	N	N	N	N	N	1721.396518	12011	2022003583	2-7TO9	2PhN	1SBR	N												3$>100000	2NHWHI
1007	3$50000-100000	2-18.5-25	1-Zero days	2-1 to 13 days	1-Zero days	2Very good	Y	N	N	64<	2F	Alabama	2M	3college	1Y	1U	NonSmok	N	NonSmok	N	N	N	N	N	N	N	N	N	1880.650837	12011	2022003584	2-7TO9	1PhP	1SBR	N												2$50000-100000	2NHWHI
1008	2$25000-50000	3-25-30	2-1 to 13 days	2-1 to 13 days	2-1 to 13 days	3Good	Y	N	N	18-34	2F	Alabama	1S	3college	1Y	1U	NonSmok	N	NonSmok	N	N	N	N	N	Y	N	N	N	1783.819812	12012	2022003587	1-<7	1PhP	1SBR	N												1$<50000	3NHBLA
1009	2$25000-50000	4>30		1-Zero days	1-Zero days	3Good	Y	N	N	64<	1M	Alabama	2M	2HighSchool	1Y	1U	NonSmok	N	NonSmok	Y	Y	Y	N	N	N	N	Y	N	1260.502734	12011	2022003588	1-<7	2PhN	1SBR	N												1$<50000	2NHWHI
1010	4$>100000	3-25-30		1-Zero days	1-Zero days	1Excellent	Y	N	N	64<	1M	Alabama	2M	3college	1Y	1U	NonSmok	N	NonSmok	N	N	N	N	N	N	N	N	N	1076.782497	12011	2022003589	2-7TO9	1PhP	1SBR	N												3$>100000	2NHWHI
1011	3$50000-100000	2-18.5-25	1-Zero days	2-1 to 13 days	1-Zero days	2Very good	Y	Y	N	64<	2F	Alabama	1S	3college	1Y	1U	NonSmok	N	NonSmok	N	N	N	N	N	N	N	N	N	1323.664162	12012	2022003590	2-7TO9	1PhP	1SBR	N	N	N	N	N	N	N	N	N	N	Y	N	2$50000-100000	2NHWHI
1012	2$25000-50000	3-25-30		1-Zero days		1Excellent	Y	N	Y	35-44	1M	Alabama	1S	3college	1Y	1U	ForSmok	N	ForSmok	N	N	N	N	N	N	N	N	N	3114.850247	12012	2022003592	1-<7	1PhP	1SBR	N												1$<50000	1HISPA
1013	1$<25000	4>30	3-14+ days	3-14+ days	3-14+ days	4Fair	Y	N	N	45-64	1M	Alabama	1S	3college	1Y	1U	ForSmok	N	CurSmok	Y	N	Y	N	N	Y	N	N	N	555.4357184	12011	2022003593	1-<7	1PhP	1SBR	N												1$<50000	2NHWHI
1014	1$<25000	4>30	3-14+ days	3-14+ days	1-Zero days	5Poor	Y	Y	N	45-64	1M	Alabama	1S	2HighSchool	1Y	2A	ForSmok	N	NonSmok	Y	N	N	N	N	Y	N	Y	N	1149.527517	12012	2022003597	1-<7	2PhN	1SBR	N	Y	N	N	N	N	N	N	N	N	N	N	1$<50000	3NHBLA
1015	2$25000-50000	3-25-30	1-Zero days	1-Zero days	3-14+ days	2Very good	Y	Y	N	45-64	2F	Alabama	1S	2HighSchool	1Y	1U	ForSmok	N	NonSmok	N	N	N	N	N	Y	N	N	N	3105.668389	12011	2022003604	1-<7	1PhP	1SBR	N	N	N	N	N	N	N	N	N	N	N	Y	1$<50000	2NHWHI
1016	3$50000-100000	1<18.5		1-Zero days	1-Zero days	3Good	Y	N	N	45-64	2F	Alabama	2M	3college	1Y	1U	CurSmok	N	NonSmok	N	N	N	N	N	N	N	N	N	1271.938679	12021	2022003607	1-<7	1PhP	1SBR	N												2$50000-100000	2NHWHI
1017	3$50000-100000	2-18.5-25	1-Zero days	3-14+ days	1-Zero days	1Excellent	Y	N	N	18-34	2F	Alabama	2M	2HighSchool	1Y	1U	NonSmok	N	NonSmok	N	N	N	N	N	N	N	N	N	1777.180883	12022	2022003610	1-<7	1PhP	1SBR	N												2$50000-100000	2NHWHI
1018	4$>100000	3-25-30		1-Zero days	1-Zero days	2Very good	Y	N	N	45-64	1M	Alabama	1S	3college	1Y	1U	NonSmok	N	NonSmok	N	N	N	N	N	N	N	N	N	1025.446403	12021	2022003611	1-<7	1PhP	1SBR	N												3$>100000	3NHBLA
1019	3$50000-100000	2-18.5-25	2-1 to 13 days	1-Zero days	3-14+ days	2Very good	Y	N	N	35-44	2F	Alabama	2M	3college	1Y	1U	ForSmok	Y	NonSmok	N	N	N	N	N	Y	N	N	N	1112.888521	12022	2022003613	2-7TO9	2PhN	1SBR	N												2$50000-100000	2NHWHI
1020	4$>100000	4>30		1-Zero days	1-Zero days	1Excellent	Y	N	N	18-34	1M	Alabama	1S	3college	1Y	1U	NonSmok	N	NonSmok	N	N	N	N	N	N	N	N	N	3135.364701	12021	2022003619	1-<7	1PhP	1SBR	N												3$>100000	3NHBLA
1021	1$<25000	4>30	2-1 to 13 days	2-1 to 13 days	2-1 to 13 days	3Good	Y	Y	N	35-44	2F	Alabama	2M	2HighSchool	1Y	1U	CurSmok	N	NonSmok	N	N	N	Y	N	Y	N	Y	N	1404.763071	12021	2022003620	1-<7	1PhP	1SBR	Y	Y	N	N	N	N	N	N	N	N	N	N	1$<50000	2NHWHI
1022	4$>100000	3-25-30	1-Zero days	1-Zero days	2-1 to 13 days	2Very good	Y	N	N	45-64	1M	Alabama	2M	3college	1Y	1U	NonSmok	N	NonSmok	N	N	N	N	N	N	N	N	N	821.8284466	12021	2022003623	2-7TO9	1PhP	1SBR	N												3$>100000	2NHWHI
1023	3$50000-100000	4>30	2-1 to 13 days	2-1 to 13 days	1-Zero days	2Very good	Y	N	N	45-64	1M	Alabama	2M			1U	NonSmok	N	NonSmok	N	N	N	N	N	N	N	N	N	1027.801517	12021	2022003625	2-7TO9	1PhP	1SBR	N													2NHWHI
1024	4$>100000	2-18.5-25		1-Zero days	1-Zero days	1Excellent	Y	N	N	35-44	2F	Alabama	2M	3college	1Y	1U	NonSmok	N	NonSmok	N	N	N	N	N	N	N	Y	N	1172.204305	12021	2022003626	1-<7	1PhP	1SBR	N												3$>100000	2NHWHI
1026	2$25000-50000	4>30	1-Zero days	3-14+ days	1-Zero days	4Fair	Y	N	N	64<	2F	Alabama	1S	3college	1Y	1U	ForSmok	N	NonSmok	Y	N	Y	N	Y	N	N	Y	N	714.9710521	12022	2022003628	2-7TO9	1PhP	1SBR	Y												1$<50000	2NHWHI
1027	2$25000-50000	3-25-30		1-Zero days	1-Zero days	3Good	Y	N	N	64<	2F	Alabama	2M	3college	1Y	1U	ForSmok	N	ForSmok	N	N	N	N	Y	N	N	Y	Y	298.5869325	12021	2022003629	2-7TO9	1PhP	1SBR	Y												1$<50000	2NHWHI
1028	3$50000-100000	4>30		1-Zero days	1-Zero days	2Very good	Y	N	N	45-64	1M	Alabama	2M	2HighSchool	1Y	1U	NonSmok	N	ForSmok	N	N	N	Y	Y	N	N	N	N	2058.925923	12021	2022003630	2-7TO9	1PhP	1SBR	Y												2$50000-100000	2NHWHI
1029	4$>100000	3-25-30		1-Zero days	1-Zero days	1Excellent	Y	N	N	45-64	1M	Alabama	2M	3college	1Y	1U	NonSmok	N	ForSmok	N	N	N	N	N	N	N	N	N	1328.604507	12021	2022003632	2-7TO9	1PhP	1SBR	N												3$>100000	2NHWHI
1030	2$25000-50000	3-25-30	2-1 to 13 days	3-14+ days	2-1 to 13 days	5Poor	Y	N	N	45-64	1M	Alabama	1S	2HighSchool		1U	CurSmok	N	NonSmok	N	N	N	N	N	N	N	Y	N	709.9927747	12022	2022003641	2-7TO9	1PhP	1SBR	N												1$<50000	2NHWHI
1032	3$50000-100000	4>30		1-Zero days	1-Zero days	2Very good	Y	Y	N	18-34	2F	Alabama	1S	3college	1Y	1U	NonSmok	N	NonSmok	N	N	N	N	N	Y	N	N	N	1592.762009	12031	2022003646	1-<7	1PhP	1SBR	N	Y	N	N	N	N	N	N	N	N	N	N	2$50000-100000	2NHWHI
1033	3$50000-100000	3-25-30		1-Zero days	1-Zero days	1Excellent	Y	N	N	45-64	1M	Alabama	1S	3college	1Y	1U	ForSmok	N	ForSmok	N	N	N	N	N	N	N	N	N	716.5014619	12032	2022003649	3->9	1PhP	1SBR	N												2$50000-100000	3NHBLA
1034	1$<25000	4>30	3-14+ days	3-14+ days	1-Zero days	4Fair	Y	N	Y	64<	2F	Alabama	1S	3college	1Y	1U	NonSmok	N	NonSmok	Y	Y	Y	N	N	Y	N	N	N	304.5089584	12031	2022003651	2-7TO9	2PhN	1SBR	N												1$<50000	2NHWHI
1035	2$25000-50000	3-25-30	2-1 to 13 days	1-Zero days	2-1 to 13 days	2Very good	Y	N	N	18-34	1M	Alabama	1S	2HighSchool	1Y	1U	CurSmok	N	NonSmok	N	N	N	N	N	Y	N	N	N	1348.997355	12032	2022003652	1-<7	1PhP	1SBR	N												1$<50000	2NHWHI
1036	1$<25000	3-25-30	3-14+ days	3-14+ days	2-1 to 13 days	3Good	Y	Y	N	35-44	2F	Alabama	1S	1NoSchool	1Y	1U	CurSmok	N	ForSmok	N	N	N	Y	N	Y	N	Y	N	1614.775302	12031	2022003654	1-<7	1PhP	1SBR	Y	N	N	N	N	N	N	N	N	N	N	Y	1$<50000	2NHWHI
1037	2$25000-50000	3-25-30		1-Zero days	1-Zero days	3Good	Y	Y	N	45-64	2F	Alabama	2M	3college	1Y	1U	NonSmok	N	NonSmok	N	N	N	N	N		N	Y	N	703.6792473	12032	2022003655	2-7TO9	2PhN	1SBR	N	N	N	N	N	N	N	N	N	N	Y	N	1$<50000	2NHWHI
1038	2$25000-50000	4>30	1-Zero days	2-1 to 13 days	1-Zero days	4Fair	Y	N	N	18-34	1M	Alabama	1S	2HighSchool	1Y	2A	NonSmok	N	NonSmok	N	N	N	N	N	N	N	N	N	2063.826195	12032	2022003657	2-7TO9	2PhN	1SBR	N													3NHBLA
1039	1$<25000	4>30	3-14+ days	3-14+ days	3-14+ days	5Poor	Y	N	N	45-64	2F	Alabama	1S	3college	2N	1U	CurSmok	N	CurSmok	Y	N		Y	Y	N	N	Y	N	653.8173264	12032	2022003658	1-<7	2PhN	1SBR	Y												1$<50000	2NHWHI
1040	3$50000-100000	2-18.5-25	1-Zero days	2-1 to 13 days	1-Zero days	2Very good	Y	N	N	45-64	1M	Alabama	2M	2HighSchool	1Y	1U	ForSmok	N	NonSmok	N	N	N	N	N	N	N	N	N	1010.280602	12031	2022003659	1-<7	1PhP	1SBR	N												2$50000-100000	2NHWHI
1041	1$<25000	2-18.5-25	1-Zero days	1-Zero days		3Good	Y	N	N	45-64	1M	Alabama	2M	1NoSchool	1Y	2A	NonSmok	N	NonSmok	N	N	N	N	N	Y		Y	N	900.463807	12032	2022003660	1-<7	2PhN	1SBR	N												1$<50000	2NHWHI
1042	3$50000-100000	4>30	3-14+ days	3-14+ days	1-Zero days	4Fair	Y	Y	N	45-64	1M	Alabama	2M	3college	1Y	1U	NonSmok	N	NonSmok	N	N	Y	N	N	N	N	N	N	504.3250579	12031	2022003664	2-7TO9	2PhN	1SBR	N	N	Y	N	N	N	N	N	N	N	N	N	2$50000-100000	2NHWHI
1043	1$<25000	4>30	2-1 to 13 days	3-14+ days	2-1 to 13 days	1Excellent	Y	N	N	18-34	2F	Alabama	1S	3college	1Y	1U	NonSmok	N	ForSmok	N	N	N	Y	Y	Y	N	Y	N	740.946119	12031	2022003665	1-<7	1PhP	1SBR	Y												1$<50000	3NHBLA
1044	3$50000-100000	2-18.5-25	2-1 to 13 days	2-1 to 13 days	2-1 to 13 days	3Good	Y	N	N	45-64	1M	Alabama	2M	3college	1Y	1U	NonSmok	N	NonSmok	N	Y	Y	N	N	Y	N	Y	Y	504.3250579	12031	2022003667	1-<7	1PhP	1SBR	N												2$50000-100000	2NHWHI
1045	3$50000-100000	3-25-30		1-Zero days	1-Zero days	3Good	Y	N	N	64<	1M	Alabama	2M	3college	1Y	1U	NonSmok	N	NonSmok	Y	Y	Y	N	N	N	Y	Y	N	269.0028049	12031	2022003669	1-<7	1PhP	1SBR	N												2$50000-100000	3NHBLA
1046	2$25000-50000	3-25-30	2-1 to 13 days	3-14+ days	3-14+ days	4Fair	Y	Y	Y	45-64	2F	Alabama	1S	3college	1Y	1U	NonSmok	N	NonSmok	N	N	Y	N	Y	Y	N	Y	N	810.2663792	12031	2022003671	1-<7	1PhP	1SBR	Y	N	Y	N	N	N	N	N	N	N	N	N	1$<50000	2NHWHI
1047	2$25000-50000	4>30	1-Zero days	1-Zero days	3-14+ days	4Fair	Y	Y	N	64<	1M	Alabama	1S	3college		1U	NonSmok	N	NonSmok	N	N	N	N	N	N	N	Y	N	455.1717178	12031	2022003674	2-7TO9	2PhN	1SBR	N	N	N	N	N	N	N	N	N	N	N	Y	1$<50000	2NHWHI
1048	4$>100000	4>30	3-14+ days	3-14+ days	1-Zero days	3Good	Y	Y	N	45-64	1M	Alabama	2M	2HighSchool	1Y	1U	CurSmok	N	ForSmok	N	N	N	N	N	N	N	Y	N	818.7514086	12032	2022003677	2-7TO9	2PhN	1SBR	N	Y	N	N	N	N	N	N	N	N	N	N	3$>100000	2NHWHI
1049	2$25000-50000	3-25-30	3-14+ days	2-1 to 13 days	3-14+ days	4Fair	Y	Y	N	35-44	2F	Alabama	1S	1NoSchool	2N	1U	CurSmok	N	CurSmok	N	Y	Y	N	N	Y	Y	N	N	608.2378976	12032	2022003679	3->9	1PhP	1SBR	N	N	Y	N	N	N	N	N	N	N	N	N	1$<50000	2NHWHI
1050	4$>100000	4>30	1-Zero days	3-14+ days	1-Zero days	2Very good	Y	N	N	45-64	1M	Alabama	1S	2HighSchool	2N	1U	NonSmok	N	NonSmok	N	N	N	N	N	N	N	N	N	290.8989159	12032	2022003680	2-7TO9	2PhN	1SBR	N													3NHBLA
1051	2$25000-50000	3-25-30	2-1 to 13 days	3-14+ days	1-Zero days	4Fair	Y	Y	N	64<	2F	Alabama	1S	3college	1Y	1U	ForSmok	N	ForSmok	Y	N	Y	N	Y	N	N	Y	Y	396.9634652	12032	2022003683	2-7TO9	2PhN	1SBR	Y	Y	N	N	N	N	N	N	N	N	N	N	1$<50000	2NHWHI
1052	3$50000-100000	4>30	1-Zero days	1-Zero days	2-1 to 13 days	2Very good	Y	Y	N	64<	2F	Alabama	2M	3college	1Y	1U	NonSmok	N	NonSmok	N	N	N	Y	N	Y	N	Y	N	201.1298845	12031	2022003684	1-<7	2PhN	1SBR	Y	N	N	Y	N	N	N	N	N	N	N	N	2$50000-100000	2NHWHI
1053	2$25000-50000	2-18.5-25	1-Zero days	1-Zero days	2-1 to 13 days	1Excellent	Y	N	N	18-34	2F	Alabama	1S	3college	1Y	2A	NonSmok	N	NonSmok	N	N	N	N	N	N	N	N	N	1133.301415	12031	2022003688	1-<7	1PhP	1SBR	N												1$<50000	3NHBLA
1054	2$25000-50000	4>30	1-Zero days	2-1 to 13 days	2-1 to 13 days	4Fair	Y	N	N	35-44	2F	Alabama	1S	3college	1Y	1U	CurSmok	N	NonSmok	N	N	N	Y	Y	Y	N	N	N	495.6606409	12031	2022003689	1-<7	2PhN	1SBR	Y												1$<50000	3NHBLA
1055	3$50000-100000	4>30	1-Zero days	1-Zero days	2-1 to 13 days	2Very good	Y	N	Y	45-64	1M	Alabama	2M	3college	1Y	1U	NonSmok	N	NonSmok	N	N	N	N	N	N	N	N	N	140.8188728	12032	2022003691	2-7TO9	2PhN	1SBR	N												2$50000-100000	3NHBLA
1056	2$25000-50000	3-25-30	1-Zero days	1-Zero days		4Fair	Y	Y	N	45-64	2F	Alabama	1S	3college	1Y	1U	NonSmok	N	NonSmok	N	N	N	N	N	N	N	Y	N	1882.407886	12042	2022003692	2-7TO9	2PhN	1SBR	N	N	N	Y	N	N	N	N	N	N	N	N	1$<50000	2NHWHI
1057	4$>100000	1<18.5		1-Zero days	1-Zero days	3Good	Y	N	N	64<	2F	Alabama	1S	3college	1Y	1U	NonSmok	N	NonSmok	N	N	N	N	N	N	N	N	N	379.7668977	12041	2022003698	2-7TO9	1PhP	1SBR	N												3$>100000	2NHWHI
1058	4$>100000	3-25-30		1-Zero days	1-Zero days	1Excellent	Y	N	N	64<	2F	Alabama	2M	3college	1Y	1U	NonSmok	N	NonSmok	N	N	N	N	N	N	N	N	N	324.9854599	12041	2022003701	2-7TO9	1PhP	1SBR	N												3$>100000	2NHWHI
1059	3$50000-100000	2-18.5-25		1-Zero days	1-Zero days	2Very good	Y	N	N	35-44	2F	Alabama	2M	3college	1Y	1U	NonSmok	Y	ForSmok	N	N	N	N	N	N	N	N	N	1172.441136	12041	2022003702	2-7TO9	1PhP	1SBR	N												2$50000-100000	2NHWHI
1060	3$50000-100000	4>30		1-Zero days	1-Zero days	1Excellent	Y	N	N	45-64	2F	Alabama	2M	3college	1Y	1U	NonSmok	N	NonSmok	N	N	N	N	N	N	N	N	N	519.2505782	12041	2022003703	2-7TO9	1PhP	1SBR	N												2$50000-100000	3NHBLA
1061	1$<25000	3-25-30	2-1 to 13 days	2-1 to 13 days	1-Zero days	5Poor	Y	N	N	45-64	1M	Alabama	1S	2HighSchool	1Y	1U	NonSmok	N	NonSmok	Y	N	N	N	N	N	Y	Y	Y	808.0201884	12042	2022003704	1-<7	1PhP	1SBR	N												1$<50000	3NHBLA
1062	4$>100000	4>30	2-1 to 13 days	2-1 to 13 days	1-Zero days	2Very good	Y	N	N	45-64	2F	Alabama	2M	3college	1Y	1U	NonSmok	N	NonSmok	N	N	N	Y	N	N	N	Y	N	514.1985301	12041	2022003705	2-7TO9	1PhP	1SBR	Y												3$>100000	2NHWHI
1063	2$25000-50000	2-18.5-25	1-Zero days	1-Zero days	2-1 to 13 days	2Very good	Y	N	N	45-64	2F	Alabama	1S	2HighSchool	1Y	1U	CurSmok	N	NonSmok	N	N	N	N	Y	Y	N	Y	N	579.8774426	12041	2022003707	2-7TO9	1PhP	1SBR	Y												1$<50000	3NHBLA
1064	3$50000-100000	4>30	1-Zero days	1-Zero days	2-1 to 13 days	3Good	Y	N	N	18-34	2F	Alabama	2M	3college	1Y	1U	NonSmok	N	NonSmok	N	N	N	N	N	N	N	N	N	835.8943453	12041	2022003708	2-7TO9	2PhN	1SBR	N												2$50000-100000	3NHBLA
1065	4$>100000	4>30	1-Zero days	2-1 to 13 days	2-1 to 13 days	3Good	Y	N	N	45-64	1M	Alabama	2M	3college	1Y	1U	CurSmok	N	CurSmok	N	N	N	Y	N	N	N	N	N	1485.903453	12042	2022003711	1-<7	1PhP	1SBR	Y												3$>100000	2NHWHI
1066	2$25000-50000	3-25-30	2-1 to 13 days	2-1 to 13 days	1-Zero days	5Poor	Y	N	N	45-64	2F	Alabama	1S	3college	2N	1U	NonSmok	N	NonSmok	N	N	N	N	N	N	N	Y	N	1156.578948	12041	2022003716	2-7TO9	2PhN	1SBR	N												1$<50000	2NHWHI
1067	2$25000-50000	4>30	1-Zero days	2-1 to 13 days	1-Zero days	2Very good	Y	N	N	35-44	2F	Alabama	1S	3college	1Y	1U	NonSmok	N	NonSmok	N	N	N	N	N	N	N	Y	N	439.763172	12041	2022003719	1-<7	1PhP	1SBR	N												1$<50000	3NHBLA
1068	3$50000-100000	3-25-30		1-Zero days	1-Zero days	1Excellent	Y	N	N	64<	2F	Alabama	2M	2HighSchool	1Y	1U	NonSmok	N	NonSmok	N	N	N	N	N	N	N	N	Y	615.0271487	12041	2022003722	2-7TO9	1PhP	1SBR	N												2$50000-100000	2NHWHI
1069	3$50000-100000	4>30		1-Zero days	1-Zero days	3Good	Y	N	Y	45-64	2F	Alabama	1S	3college	1Y	1U	CurSmok	N	CurSmok	N	N	N	N	N	N	N	Y	N	847.688073	12042	2022003725	1-<7	2PhN	1SBR	N													3NHBLA
1070	3$50000-100000	4>30	1-Zero days	2-1 to 13 days	2-1 to 13 days	4Fair	Y	N	N	45-64	2F	Alabama	1S	3college	1Y	1U	NonSmok	N	NonSmok	Y	N	N	Y	N	N	N	N	N	966.5951598	12042	2022003726	1-<7	1PhP	1SBR	Y												2$50000-100000	3NHBLA
1071	2$25000-50000	3-25-30	1-Zero days	1-Zero days	2-1 to 13 days	1Excellent	Y	N	N	18-34	2F	Alabama	2M	3college	1Y	1U	NonSmok	N	NonSmok	N	N	N	N	N	N	N	N	N	1627.535949	12042	2022003727	1-<7	1PhP	1SBR	N												1$<50000	3NHBLA
1072	4$>100000	4>30	2-1 to 13 days	2-1 to 13 days	2-1 to 13 days	2Very good	Y	N	N	18-34	2F	Alabama	1S	3college	2N	1U	CurSmok	N	CurSmok	N	N	N	N	N	N	N	Y	N	978.9060933	12041	2022003731	1-<7	1PhP	1SBR	N												3$>100000	2NHWHI
1073	2$25000-50000	2-18.5-25	2-1 to 13 days	1-Zero days	3-14+ days	2Very good	Y	Y	N	18-34	2F	Alabama	1S	2HighSchool	1Y	1U	CurSmok	N	CurSmok	N	N	N	Y	N	Y	N	N	N	3565.930595	12042	2022003734	1-<7	1PhP	1SBR	Y	N	N	N	N	N	N	N	N	N	Y	N	1$<50000	2NHWHI
1074	4$>100000	2-18.5-25	1-Zero days	2-1 to 13 days	2-1 to 13 days	2Very good	Y	N	N	18-34	2F	Alabama	2M	3college	1Y	1U	NonSmok	N	NonSmok	N	N	N	N	N	N	N	Y	N	834.552097	12041	2022003738	2-7TO9	1PhP	1SBR	N												3$>100000	2NHWHI
1075	3$50000-100000	2-18.5-25	1-Zero days	1-Zero days	2-1 to 13 days	1Excellent	Y	N	N	18-34	2F	Alabama	2M	3college	1Y	1U	NonSmok	N	NonSmok	N	N	N	N	N	N	N	Y	N	834.552097	12041	2022003741	1-<7	1PhP	1SBR	N												2$50000-100000	2NHWHI
1076	4$>100000	4>30	3-14+ days	2-1 to 13 days	3-14+ days	2Very good	Y	N	N	35-44	1M	Alabama	2M	3college	1Y	1U	NonSmok	N	ForSmok	N	N	N	N	N	Y	N	Y	N	1109.858805	12041	2022003750	1-<7	1PhP	1SBR	N												3$>100000	2NHWHI
1077	3$50000-100000	4>30		1-Zero days	1-Zero days	2Very good	Y	Y	N	64<	1M	Alabama	2M	3college	1Y	1U	NonSmok	N	NonSmok	N	N	N	N	Y	N	N	Y	N	307.9262649	12051	2022003752	2-7TO9	1PhP	1SBR	Y	N	Y	N	N	N	N	N	N	N	N	N	2$50000-100000	2NHWHI
1078	4$>100000	4>30	1-Zero days	2-1 to 13 days	1-Zero days	3Good	Y	N	N	35-44	2F	Alabama	2M	3college	1Y	1U	NonSmok	N	NonSmok	N	N	N	Y	N	N	N	N	Y	834.0063488	12051	2022003755	2-7TO9	1PhP	1SBR	Y												3$>100000	2NHWHI
1079	2$25000-50000	2-18.5-25		1-Zero days	1-Zero days	3Good	Y	N	N	45-64	1M	Alabama	2M	2HighSchool	1Y	1U	CurSmok	Y	NonSmok	N	N	N	N	N	N	N	N	N	766.6036909	12052	2022003757	1-<7	1PhP	1SBR	N												1$<50000	2NHWHI
1080	3$50000-100000	2-18.5-25	2-1 to 13 days	1-Zero days	2-1 to 13 days	2Very good	Y	N	N	18-34	2F	Alabama	2M	3college	1Y	1U	NonSmok	N	NonSmok	N	N	N	N	N	N	N	N	N	1456.515001	12051	2022003758	1-<7	1PhP	1SBR	N												2$50000-100000	2NHWHI
1081	3$50000-100000	4>30	3-14+ days	3-14+ days	2-1 to 13 days	4Fair	Y	Y	N	35-44	2F	Alabama	1S	3college	1Y	1U	CurSmok	Y	NonSmok	N	N	N	N	N	N	N	Y	N	1262.678618	12052	2022003759	1-<7	1PhP	1SBR	N	N	Y	N	N	N	N	N	N	N	N	N	2$50000-100000	2NHWHI
1082	4$>100000	4>30	3-14+ days	2-1 to 13 days	1-Zero days	4Fair	Y	Y	N	45-64	1M	Alabama	2M	2HighSchool	1Y	1U	NonSmok	Y	NonSmok	N	N	N	N	N	N	N	Y	N	766.6036909	12051	2022003760		2PhN	1SBR	N	N	N	N	N	N	N	N	N	N	N	Y	3$>100000	2NHWHI
1083	3$50000-100000	2-18.5-25		1-Zero days	1-Zero days	3Good	Y	Y	N	64<	2F	Alabama	2M	3college	1Y	1U	NonSmok	N	NonSmok	N	N	Y	N	N	N	N	Y	Y	386.7729395	12052	2022003763	1-<7	1PhP	1SBR	N	N	Y	N	N	N	N	N	N	N	N	N	2$50000-100000	2NHWHI
1084	3$50000-100000	4>30		1-Zero days	1-Zero days	2Very good	Y	N	N	45-64	1M	Alabama	2M	3college	1Y	2A	ForSmok	N	NonSmok	Y	Y	Y	N	N	N	N	N	N	1120.651982	12051	2022003764	2-7TO9	1PhP	1SBR	N												2$50000-100000	2NHWHI
1085	2$25000-50000	2-18.5-25	1-Zero days	1-Zero days	3-14+ days	3Good	Y	N	N	18-34	2F	Alabama	1S	2HighSchool	1Y	1U	NonSmok	N	ForSmok	N	N	N	N	N	N	N	N	N	3738.238472	12051	2022003765	2-7TO9	1PhP	1SBR	N												1$<50000	3NHBLA
1086	3$50000-100000	3-25-30	1-Zero days	3-14+ days	1-Zero days	4Fair	Y	N	N	64<	2F	Alabama	1S	3college	1Y	1U	NonSmok	N	NonSmok	N	N	N	N	N	N	N	N	N	436.0954341	12051	2022003768	2-7TO9	1PhP	1SBR	N												2$50000-100000	2NHWHI
1087	3$50000-100000	3-25-30	2-1 to 13 days	2-1 to 13 days	2-1 to 13 days	2Very good	Y	N	N	18-34	1M	Alabama	1S	3college	1Y	1U	NonSmok	N	ForSmok	N	N	N	N	N	N	N	N	N	660.0176015	12051	2022003770	2-7TO9	2PhN	1SBR	N												2$50000-100000	2NHWHI
1088	3$50000-100000	3-25-30	1-Zero days	1-Zero days	2-1 to 13 days	3Good	Y	N	N	45-64	1M	Alabama	2M	3college	1Y	1U	NonSmok	N	NonSmok	N	N	N	N	N	N	N	Y	Y	541.6082283	12052	2022003773	2-7TO9	1PhP	1SBR	N												2$50000-100000	3NHBLA
1089	3$50000-100000	2-18.5-25		1-Zero days	1-Zero days	1Excellent	Y	N	N	18-34	1M	Alabama	1S	3college	1Y	2A	ForSmok	N	CurSmok	N	N	N	N	N	N	N	N	N	712.6326412	12052	2022003775	2-7TO9	1PhP	1SBR	N												2$50000-100000	4NHASI
1090	2$25000-50000	3-25-30	1-Zero days	2-1 to 13 days	1-Zero days	3Good	Y	N	N	64<	2F	Alabama	1S	3college	1Y	1U	ForSmok	N	NonSmok	Y	N	N	N	Y	N	Y	Y	Y	445.3578963	12052	2022003777	2-7TO9	1PhP	1SBR	Y												1$<50000	2NHWHI
1091	2$25000-50000	4>30	2-1 to 13 days	3-14+ days	2-1 to 13 days	5Poor	Y	Y	N	64<	1M	Alabama	2M	2HighSchool	1Y	1U	ForSmok	N	NonSmok	N		Y	Y	Y	N	Y	Y	N	921.7834091	12052	2022003779	2-7TO9	1PhP	1SBR	Y	N	N	N	N	N	N	N	N	N	N	Y	1$<50000	2NHWHI
1092	3$50000-100000	3-25-30	1-Zero days	1-Zero days		2Very good	Y	N	N	45-64	2F	Alabama	2M	3college	1Y	1U	NonSmok	N	NonSmok	N	N	N	Y	N	N	N	N	N	337.5021231	12051	2022003784	2-7TO9	1PhP	1SBR	Y												2$50000-100000	3NHBLA
1093	3$50000-100000	3-25-30		1-Zero days	1-Zero days	1Excellent	Y	N	N	18-34	1M	Alabama	2M	3college	1Y	1U	NonSmok	N	ForSmok	N	N	N	N	N	N	N	N	N	1470.608397	12051	2022003786	1-<7	1PhP	1SBR	N												2$50000-100000	2NHWHI
1094	2$25000-50000	4>30	2-1 to 13 days		2-1 to 13 days	2Very good	Y	Y	N	18-34	2F	Alabama	1S	2HighSchool	1Y	1U	CurSmok		CurSmok	N	N	N	N	N	Y	N	N	N	3018.600309	12052	2022003789	3->9	1PhP	1SBR	N	N	N	N	N	N	N	N	N	N	N	Y	1$<50000	5NHALA
1095	2$25000-50000	3-25-30		1-Zero days	1-Zero days	3Good	Y	N	N	64<	1M	Alabama	1S	1NoSchool	1Y	2A	CurSmok		NonSmok	Y	N	N	N	N	N	N	N	N	565.8940864	12052	2022003795	2-7TO9	2PhN	1SBR	N												1$<50000	3NHBLA
1096	3$50000-100000	2-18.5-25	1-Zero days	3-14+ days	1-Zero days	5Poor	Y	N	N	64<	1M	Alabama	1S	1NoSchool	1Y	2A	NonSmok	N	NonSmok	N	Y	Y	N	N	N	N	N	Y	478.7455117	12062	2022003797	1-<7	2PhN	1SBR	N												2$50000-100000	3NHBLA
1097	2$25000-50000	4>30		1-Zero days	1-Zero days	1Excellent	Y	N	N	64<	2F	Alabama	2M	2HighSchool	1Y	1U	NonSmok	N	NonSmok	N	N	N	N	N	N	N	N	N	513.1242546	12061	2022003800	2-7TO9	1PhP	1SBR	N													2NHWHI
1098	2$25000-50000	2-18.5-25	1-Zero days	2-1 to 13 days	1-Zero days	3Good	Y	N	N	64<	1M	Alabama	2M	1NoSchool	1Y	1U	CurSmok	N	NonSmok	N	N	N	N	N	N	N	N	N	713.6076472	12061	2022003801	2-7TO9	1PhP	1SBR	N												1$<50000	2NHWHI
1099	1$<25000	2-18.5-25		1-Zero days	1-Zero days	5Poor	Y	N	N	64<	2F	Alabama	1S	1NoSchool	1Y	1U	NonSmok	N	NonSmok	N	N	N	N	N	N	N	N	Y	1001.098393	12061	2022003803	2-7TO9	1PhP	1SBR	N												1$<50000	2NHWHI
1100	2$25000-50000	3-25-30	1-Zero days	1-Zero days	2-1 to 13 days	2Very good	Y	N	N	18-34	1M	Alabama	1S	3college	1Y	2A	NonSmok	N	NonSmok	N	N	N	N	N	N	N	N	N	1230.747302	12062	2022003806	1-<7	1PhP	1SBR	N												1$<50000	3NHBLA
1101	3$50000-100000	3-25-30		1-Zero days	1-Zero days	2Very good	Y	N	N	45-64	2F	Alabama	2M	3college	1Y	1U	NonSmok	N	NonSmok	N	N	N	N	N	N	N	N	Y	264.4409547	12061	2022003807	2-7TO9	1PhP	1SBR	N												2$50000-100000	2NHWHI
1102	2$25000-50000	3-25-30	1-Zero days	2-1 to 13 days	3-14+ days	4Fair	Y	N	N	35-44	2F	Alabama	2M	3college	2N	1U	CurSmok	N	NonSmok	N	N	N	N	N	N	N	N	N	1011.419571	12061	2022003808	2-7TO9	1PhP	1SBR	N													3NHBLA
1103	4$>100000	3-25-30	1-Zero days	2-1 to 13 days	1-Zero days	3Good	Y	Y	N	45-64	1M	Alabama	2M	3college	1Y	1U	NonSmok	N	NonSmok	N	N	N	N	N	N	N	Y	N	442.3345417	12062	2022003809	1-<7	1PhP	1SBR	N	Y	N	N	N	N	N	N	N	N	N	N	3$>100000	2NHWHI
1104	4$>100000	2-18.5-25	2-1 to 13 days	2-1 to 13 days	1-Zero days	3Good	Y	N	N	45-64	1M	Alabama	2M	3college	1Y	1U	ForSmok	N	NonSmok	N	N	N	N	N	N	N	Y	N	280.4412182	12062	2022003814	2-7TO9	1PhP	1SBR	N												3$>100000	2NHWHI
1105	2$25000-50000	3-25-30	1-Zero days	1-Zero days	3-14+ days	3Good	Y	N	N	45-64	1M	Alabama	2M	3college	1Y	1U	NonSmok	N	NonSmok	Y	N	N	N	N	N	N	N	N	775.8398073	12061	2022003816	2-7TO9	1PhP	1SBR	N												1$<50000	2NHWHI
1106	1$<25000	4>30	1-Zero days	2-1 to 13 days	2-1 to 13 days	4Fair	Y	N	N	64<	2F	Alabama	1S	2HighSchool	1Y	1U	NonSmok	N	NonSmok	Y	Y	Y	N	N	Y	Y	Y	N	360.3415243	12062	2022003817	2-7TO9	2PhN	1SBR	N												1$<50000	3NHBLA
1107	2$25000-50000	4>30	1-Zero days	2-1 to 13 days	1-Zero days	4Fair	Y	N	N	64<	2F	Alabama	2M	3college	1Y	1U	ForSmok	N	NonSmok	N	N	N	N	N	N	N	Y	Y	350.1094316	12061	2022003818	2-7TO9	2PhN	1SBR	N												1$<50000	2NHWHI
1108	2$25000-50000	4>30	2-1 to 13 days	1-Zero days	2-1 to 13 days	4Fair	Y	Y	N	64<	2F	Alabama	2M	3college	1Y	1U	NonSmok	N	NonSmok	Y	N	N	N	N	N	N	Y	N	350.1094316	12061	2022003821	1-<7	1PhP	1SBR	N	N	N	N	N	N	N	N	N	N	N	Y	1$<50000	2NHWHI
1109	4$>100000	4>30		1-Zero days	1-Zero days	1Excellent	Y	N	N	18-34	2F	Alabama	2M	3college	1Y	1U	NonSmok	N	NonSmok	N	N	N	N	N	N	N	N	N	643.2580979	12061	2022003822	1-<7	1PhP	1SBR	N												3$>100000	2NHWHI
1110	4$>100000	3-25-30		1-Zero days	1-Zero days	3Good	Y	N	N	35-44	1M	Alabama	2M	3college	1Y	1U	NonSmok	N	NonSmok	N	N	N	N	N	N	N	N	N	794.9352928	12062	2022003824	1-<7	1PhP	1SBR	N												3$>100000	2NHWHI
1111	4$>100000	4>30		1-Zero days	1-Zero days	3Good	Y	N	N	45-64	2F	Alabama	2M	3college	1Y	1U	NonSmok	N	NonSmok	N	N	N	N	N	N	N	N	N	114.0091932	12061	2022003825	1-<7	1PhP	1SBR	N												3$>100000	3NHBLA
1112	1$<25000	3-25-30	3-14+ days	3-14+ days	2-1 to 13 days	5Poor	Y	Y	Y	64<	2F	Alabama	1S	3college	1Y	1U	NonSmok	N	NonSmok	Y	Y	Y	N	Y	Y	Y	Y	N	327.8783406	12061	2022003828	1-<7	1PhP	1SBR	Y	N	N	Y	N	N	N	N	N	N	N	N	1$<50000	2NHWHI
1113	3$50000-100000	4>30		1-Zero days	1-Zero days	3Good	Y	Y	N	64<	1M	Alabama	2M	3college	1Y	1U	NonSmok	N	NonSmok	N	N	N	N	N	N	N	Y	N	247.39822	12061	2022003829	1-<7	1PhP	1SBR	N	Y	N	N	N	N	N	N	N	N	N	N	2$50000-100000	2NHWHI
1114	3$50000-100000	3-25-30		1-Zero days	1-Zero days	3Good	Y	N	N	64<	1M	Alabama	2M	3college	1Y	1U	ForSmok	N	NonSmok	N	N	N	N	Y	N	N	Y	N	399.9549923	12061	2022003830	2-7TO9	1PhP	1SBR	Y												2$50000-100000	2NHWHI
1115	3$50000-100000	2-18.5-25	1-Zero days	2-1 to 13 days	1-Zero days	1Excellent	Y	N	N	35-44	2F	Alabama	2M	3college	1Y	1U	NonSmok	N	NonSmok	N	N	N	N	N	N	N	N	N	792.856908	12061	2022003835	2-7TO9	1PhP	1SBR	N												2$50000-100000	1HISPA
1116	1$<25000	4>30	1-Zero days	3-14+ days	3-14+ days	4Fair	Y	N	N	64<	2F	Alabama	1S	1NoSchool	1Y	2A	NonSmok	N	NonSmok	Y	N	N	N	N	Y	N	Y	N	420.4721546	12072	2022003842	1-<7	1PhP	1SBR	N												1$<50000	3NHBLA
1117	3$50000-100000	3-25-30		1-Zero days	1-Zero days	2Very good	Y	N	N	64<	1M	Alabama	1S	3college	1Y	1U	NonSmok	N	NonSmok	N	N	N	N	N	N	N	N	N	187.9803278	12071	2022003844	2-7TO9	1PhP	1SBR	N												2$50000-100000	2NHWHI
1118	2$25000-50000	4>30		1-Zero days	1-Zero days	2Very good	Y	N	N	64<	2F	Alabama	2M	3college	1Y	2A	ForSmok	N	NonSmok	N	N	N	N	N	N	N	Y	N	430.6214028	12072	2022003845	2-7TO9	1PhP	1SBR	N												1$<50000	3NHBLA
1119	3$50000-100000	2-18.5-25		1-Zero days	1-Zero days	1Excellent	Y	N	N	45-64	1M	Alabama	2M	3college	1Y	1U	NonSmok	N	NonSmok	N	N	N	N	N	N	N	N	N	368.6700981	12071	2022003846	2-7TO9	1PhP	1SBR	N												2$50000-100000	2NHWHI
1120	4$>100000	4>30		1-Zero days	1-Zero days	3Good	Y	N	N	45-64	1M	Alabama	2M	3college	1Y	1U	ForSmok	Y	NonSmok	N	N	N	N	N	N	N	Y	N	570.187955	12071	2022003849	2-7TO9	1PhP	1SBR	N												3$>100000	2NHWHI
1121	1$<25000	4>30		1-Zero days	1-Zero days	4Fair	Y	N	N	35-44	2F	Alabama	1S	3college	1Y	2A	NonSmok	N	NonSmok	Y	N	N	N	N	N	N	N	N	493.0488707	12071	2022003851	2-7TO9	1PhP	1SBR	N												1$<50000	3NHBLA
1122	1$<25000	3-25-30	1-Zero days	3-14+ days	2-1 to 13 days	3Good	Y	Y	N	45-64	1M	Alabama	1S	2HighSchool	2N	2A	NonSmok	N	NonSmok	N	N	N	N	N	N	N	Y	N	1010.548852	12071	2022003854	1-<7	2PhN	1SBR	N	Y	N	N	N	N	N	N	N	N	N	N	1$<50000	2NHWHI
1123	2$25000-50000	2-18.5-25	1-Zero days	2-1 to 13 days	3-14+ days	4Fair	Y	N	Y	45-64	2F	Alabama	1S	3college	1Y	1U	ForSmok	N	NonSmok	N	N	N	N	N	N	N	N	N	227.3980748	12071	2022003855	1-<7	1PhP	1SBR	N												1$<50000	3NHBLA
1124	3$50000-100000	2-18.5-25		1-Zero days	1-Zero days	2Very good	Y	N	N	18-34	1M	Alabama	2M	2HighSchool	1Y	2A	NonSmok	N	ForSmok	N	N	N	N	N	N	N	N	N	1876.444254	12072	2022003860	2-7TO9	1PhP	1SBR	N												2$50000-100000	2NHWHI
1125	2$25000-50000	4>30	1-Zero days	2-1 to 13 days	2-1 to 13 days	2Very good	Y	N	N	18-34	2F	Alabama	1S	3college		1U	NonSmok	N	NonSmok	N	N	N	N	N	N	N	N	N	707.2266234	12071	2022003864	1-<7	1PhP	1SBR	N												1$<50000	2NHWHI
1126	4$>100000	2-18.5-25		1-Zero days	1-Zero days	3Good	Y	N	N	45-64	2F	Alabama	2M	3college	1Y	1U	ForSmok	Y	NonSmok	N	N	N	N	N	N	N	N	N	1046.829119	12071	2022003865	2-7TO9	1PhP	1SBR	N												3$>100000	2NHWHI
1127	3$50000-100000	3-25-30	1-Zero days	1-Zero days	2-1 to 13 days	2Very good	Y	N	N	45-64	2F	Alabama	2M	3college	1Y	1U	CurSmok	Y	ForSmok	N	N	N	N	N	Y	N	Y	N	1020.084129	12071	2022003867	1-<7	1PhP	1SBR	N												2$50000-100000	2NHWHI
1128	2$25000-50000	2-18.5-25	1-Zero days	1-Zero days	2-1 to 13 days	3Good	Y	Y	N	18-34	1M	Alabama	2M	3college	2N	1U	NonSmok	N	NonSmok	N	N	N	N	N	N	N	Y	N	1854.791918	12072	2022003868	1-<7	1PhP	1SBR	N	N	N	Y	N	N	N	N	N	N	N	N	1$<50000	3NHBLA
1129	4$>100000	3-25-30		1-Zero days	1-Zero days	2Very good	Y	N	N	45-64	1M	Alabama	2M	3college	1Y	1U	NonSmok	N	NonSmok	N	N	N	N	N	N	N	Y	N	1029.15435	12082	2022003870	2-7TO9	1PhP	1SBR	N												3$>100000	2NHWHI
1130	3$50000-100000	3-25-30		1-Zero days	1-Zero days	1Excellent	Y	N	N	35-44	1M	Alabama	2M	3college	1Y	1U	NonSmok	N	NonSmok	N	N	N	N	N	N	N	N	N	1171.724213	12081	2022003871	2-7TO9	1PhP	1SBR	N													2NHWHI
1131	1$<25000	3-25-30	2-1 to 13 days	1-Zero days	3-14+ days	1Excellent	Y	N	N	18-34	2F	Alabama	1S	2HighSchool	1Y	1U	NonSmok		CurSmok	N	N	N	Y	N	N	N	N	N	1399.359941	12082	2022003872	2-7TO9	2PhN	1SBR	Y												1$<50000	3NHBLA
1132	1$<25000	4>30	1-Zero days	1-Zero days	3-14+ days	3Good	Y	N	N	35-44	2F	Alabama	1S	2HighSchool	2N	1U	CurSmok	N	CurSmok	N	N	N	N	N	N	N	Y	N	1348.706839	12081	2022003873	1-<7	2PhN	1SBR	N												1$<50000	2NHWHI
1134	2$25000-50000	4>30	2-1 to 13 days	3-14+ days	3-14+ days	3Good	Y	Y	N	45-64	2F	Alabama	1S	3college	1Y	1U	ForSmok	N	NonSmok	N	N	Y	N	N	Y	N	N	N	624.5916841	12081	2022003877	1-<7	2PhN	1SBR	N	N	N	N	N	Y	N	N	N	N	N	N	1$<50000	2NHWHI
1135	4$>100000	4>30		1-Zero days	1-Zero days	4Fair	Y	N	N	64<	1M	Alabama	2M	3college	1Y	1U	NonSmok	Y	ForSmok	Y	N	N	N	N	N	N	Y	Y	280.9642423	12082	2022003878	2-7TO9	1PhP	1SBR	N												3$>100000	2NHWHI
1136	2$25000-50000	3-25-30			3-14+ days	3Good	Y	N	N	45-64	1M	Alabama	1S	1NoSchool	1Y	1U	ForSmok	N	NonSmok	Y	N	N	N	N	Y	N	Y	N	726.2173473	12081	2022003881	1-<7	2PhN	1SBR	N													3NHBLA
1137	3$50000-100000	3-25-30	3-14+ days		2-1 to 13 days	5Poor	Y	Y	Y	64<	1M	Alabama	2M	3college	1Y	1U	ForSmok	N	NonSmok	N	N	N	N	Y	Y	N	Y	N	521.3107913	12081	2022003884	2-7TO9	2PhN	1SBR	Y	Y	N	N	N	N	N	N	N	N	N	N	2$50000-100000	7NHMUL
1138	3$50000-100000	1<18.5	3-14+ days	2-1 to 13 days	3-14+ days	3Good	Y	N	N	18-34	1M	Alabama	1S	3college	1Y	1U	NonSmok	N	NonSmok	N	N	N	N	N	Y	N	N	N	620.6236187	12081	2022003888	1-<7	1PhP	1SBR	N													2NHWHI
1139	3$50000-100000	4>30		1-Zero days	1-Zero days	2Very good	Y	N	N	45-64	1M	Alabama	2M	2HighSchool		1U	NonSmok	N	NonSmok	N	N	N	N	N	N	N	N	N	588.7617247	12081	2022003889	2-7TO9	1PhP	1SBR	N												2$50000-100000	2NHWHI
1140	1$<25000	4>30	1-Zero days	3-14+ days	2-1 to 13 days	4Fair	Y	N	Y	35-44	1M	Alabama	1S	2HighSchool	1Y	1U	CurSmok	N	ForSmok	N	N	Y	Y	Y	Y	N	N	N	1205.804409	12081	2022003894	1-<7	2PhN	1SBR	Y												1$<50000	5NHALA
1141	4$>100000	2-18.5-25	2-1 to 13 days	2-1 to 13 days	1-Zero days	2Very good	Y	N	N	45-64	2F	Alabama	2M	3college	1Y	1U	NonSmok	N	NonSmok	N	N	N	N	N	N	N	Y	N	718.3906566	12082	2022003896	2-7TO9	1PhP	1SBR	N												3$>100000	2NHWHI
1142	3$50000-100000	4>30	1-Zero days	2-1 to 13 days	1-Zero days	3Good	Y	Y	N	64<	2F	Alabama	1S	3college	1Y	1U	NonSmok	Y	NonSmok	N	N	N	N	N	Y	N	Y	N	536.2330742	12082	2022003898	1-<7	1PhP	1SBR	N	N	N	N	N	N	N	N	N	N	Y	N	2$50000-100000	2NHWHI
1143	4$>100000	4>30		1-Zero days	1-Zero days	4Fair	Y	N	N	45-64	2F	Alabama	2M	3college	1Y	1U	NonSmok	Y	NonSmok	Y	N	N	N	N	N	N	Y	N	444.3714246	12082	2022003902	2-7TO9	1PhP	1SBR	N												3$>100000	2NHWHI
1144	2$25000-50000	3-25-30	1-Zero days	1-Zero days	2-1 to 13 days	1Excellent	Y	N	N	18-34	2F	Alabama	1S	3college	2N	1U	ForSmok	Y	NonSmok	N	N	N	N	N	Y	N	N	N	470.3071253	12082	2022003908	2-7TO9	1PhP	1SBR	N												1$<50000	2NHWHI
1145	4$>100000	3-25-30		1-Zero days	1-Zero days	2Very good	Y	N	N	45-64	2F	Alabama	1S	3college	1Y	1U	NonSmok	N	NonSmok	Y	N	N	N	N	N	N	N	N	581.9460012	12011	2022003914	2-7TO9	1PhP	1SBR	N												3$>100000	3NHBLA
1146	1$<25000	3-25-30	3-14+ days	3-14+ days	2-1 to 13 days	4Fair	Y	Y	N	45-64	1M	Alabama	1S	3college	2N	1U	CurSmok	N	NonSmok	N	N	Y	Y	Y	N	N	N	N	1749.161691	12012	2022003917	2-7TO9	1PhP	1SBR	Y	N	N	Y	N	N	N	N	N	N	N	N	1$<50000	2NHWHI
1147	4$>100000	2-18.5-25		1-Zero days	1-Zero days	2Very good	Y	Y	N	18-34	1M	Alabama	1S	3college	1Y	1U	NonSmok	N	NonSmok	N	N	N	N	N	N	N	N	N	1707.065817	12011	2022003919	2-7TO9	1PhP	1SBR	N	N	N	N	N	N	N	N	N	N	Y	N	3$>100000	2NHWHI
1148	2$25000-50000	3-25-30	1-Zero days	3-14+ days	3-14+ days	4Fair	Y	N	N	64<	2F	Alabama	1S	3college	1Y	1U	NonSmok	N	ForSmok	Y	N	N	N	Y	Y	N	Y	N	648.517021	12011	2022003920	1-<7	2PhN	1SBR	Y													2NHWHI
1149	3$50000-100000	3-25-30		1-Zero days	1-Zero days	1Excellent	Y	N	N	64<	2F	Alabama	2M	3college	1Y	1U	NonSmok	N	NonSmok	N	N	N	N	N	N	N	Y	N	1163.305068	12011	2022003922	2-7TO9	1PhP	1SBR	N												2$50000-100000	2NHWHI
1150	3$50000-100000	3-25-30		1-Zero days	1-Zero days	2Very good	Y	Y	N	35-44	1M	Alabama	2M	2HighSchool	1Y	2A	NonSmok	N	ForSmok	N	N	N	N	N	N	N	N	N	3257.701414	12011	2022003923	1-<7	1PhP	1SBR	N	N	N	N	N	N	N	N	N	N	Y	N	2$50000-100000	2NHWHI
1151	2$25000-50000	3-25-30		1-Zero days	1-Zero days	3Good	Y	Y	N	64<	1M	Alabama	2M	3college	1Y	1U	ForSmok	N	ForSmok	Y	N	N	N	Y	N	N	N	N	828.4221509	12011	2022003930		1PhP	1SBR	Y	N	N	Y	N	N	N	N	N	N	N	N	1$<50000	3NHBLA
1152	1$<25000	3-25-30	3-14+ days	2-1 to 13 days	3-14+ days	2Very good	Y	N	N	45-64	2F	Alabama	1S	2HighSchool	1Y	1U	NonSmok	N	NonSmok	N	N	N	N	N	Y	N	Y	N	1812.316434	12012	2022003934	1-<7	2PhN	1SBR	N												1$<50000	2NHWHI
1153	2$25000-50000	4>30		1-Zero days	1-Zero days	3Good	Y	N	N	45-64	1M	Alabama	1S	3college	1Y	1U	CurSmok	N	ForSmok	N	N	N	N	N	N	N	N	N	1851.531342	12012	2022003936	1-<7	2PhN	1SBR	N												1$<50000	2NHWHI
1154	4$>100000	4>30		1-Zero days	1-Zero days	2Very good	Y	N	N	64<	2F	Alabama	2M	3college	1Y	1U	NonSmok	N	NonSmok	N	N	N	N	N	N	N	N	N	1335.265972	12011	2022003941	2-7TO9	2PhN	1SBR	N													2NHWHI
1155	2$25000-50000	3-25-30	3-14+ days	3-14+ days	3-14+ days	4Fair	Y	Y	Y	35-44	1M	Alabama	1S	3college	1Y	1U	CurSmok	Y	NonSmok	N	N	N	N	N	N	N	N	N	1015.803699	12011	2022003943	1-<7	1PhP	1SBR	N	N	Y	N	N	N	N	N	N	N	N	N	1$<50000	2NHWHI
1156	3$50000-100000	3-25-30		1-Zero days	1-Zero days	1Excellent	Y	N	N	18-34	2F	Alabama	2M	3college	1Y	1U	NonSmok	N	NonSmok	N	N	N	N	N	N	N	N	N	2286.606788	12011	2022003945	2-7TO9	2PhN	1SBR	N												2$50000-100000	2NHWHI
1157	4$>100000	2-18.5-25	3-14+ days	2-1 to 13 days	3-14+ days	1Excellent	Y	N	N	18-34	1M	Alabama	2M	3college	1Y	1U	CurSmok	N	CurSmok	N	N	N	N	N	Y	N	N	N	1894.357199	12012	2022003946	1-<7	1PhP	1SBR	N												3$>100000	3NHBLA
1158	1$<25000	2-18.5-25	3-14+ days	3-14+ days	3-14+ days	5Poor	Y	N	N	64<	1M	Alabama	1S	1NoSchool	1Y	1U	ForSmok	N	NonSmok	Y	N	N	Y	Y	N	Y	Y	N	1799.224179	12011	2022003947	3->9	2PhN	1SBR	Y												1$<50000	2NHWHI
1159	3$50000-100000	3-25-30		1-Zero days	1-Zero days	2Very good	Y	Y	N	35-44	2F	Alabama	2M	2HighSchool	1Y	1U	NonSmok	N	NonSmok	N	N	N	Y	N	N	N	N	N	3445.475537	12011	2022003950	2-7TO9	2PhN	1SBR	Y	N	N	N	N	N	N	N	N	N	Y	N	2$50000-100000	2NHWHI
1160	3$50000-100000	2-18.5-25	1-Zero days	2-1 to 13 days	3-14+ days	2Very good	Y	N	N	18-34	2F	Alabama	2M	3college	1Y	1U	NonSmok	N	NonSmok	N	N	N	N	N	Y	N	N	N	3696.630479	12011	2022003951	1-<7	1PhP	1SBR	N												2$50000-100000	2NHWHI
1161	2$25000-50000	2-18.5-25		1-Zero days	1-Zero days	4Fair	Y	N	N	64<	1M	Alabama	2M	3college	1Y	1U	NonSmok	N	NonSmok	N	N	N	N	Y	N	N	N	N	528.5166068	12012	2022003953	2-7TO9	2PhN	1SBR	Y												1$<50000	3NHBLA
1162	2$25000-50000	2-18.5-25		1-Zero days	1-Zero days	2Very good	Y	Y	N	18-34	2F	Alabama	2M	3college	1Y	1U	NonSmok	N	NonSmok	N	N	N	N	N	N	N	N	Y	2286.606788	12011	2022003958	2-7TO9	1PhP	1SBR	N	N	N	N	N	N	N	N	N	N	N	Y		2NHWHI
1163	4$>100000	2-18.5-25		1-Zero days	1-Zero days	1Excellent	Y	N	N	18-34	1M	Alabama	1S	3college	1Y	1U	CurSmok	N	CurSmok	N	N	N	N	N	N	N	N	N	2636.747722	12011	2022003959	1-<7	1PhP	1SBR	N												3$>100000	2NHWHI
1164	4$>100000	3-25-30	3-14+ days	1-Zero days	3-14+ days	2Very good	Y	N	N	18-34	2F	Alabama	1S	3college	1Y	1U	NonSmok	N	ForSmok	N	N	N	N	N	Y	N	N	N	1932.398097	12012	2022003960	2-7TO9	1PhP	1SBR	N													3NHBLA
1165	2$25000-50000	4>30	1-Zero days	2-1 to 13 days	2-1 to 13 days	2Very good	Y	N	N	64<	2F	Alabama	1S	3college	1Y	1U	ForSmok	N	NonSmok	N	N	N	N	N	N	N	Y	N	1029.20391	12011	2022003961	2-7TO9	1PhP	1SBR	N												1$<50000	2NHWHI
1166	2$25000-50000	3-25-30		1-Zero days	1-Zero days	2Very good	Y	Y	N	18-34	1M	Alabama	1S	3college	1Y	1U	NonSmok	N	NonSmok	N	N	N	N	N	N	N	N	N	2005.386956	12011	2022003963	2-7TO9	1PhP	1SBR	N	N	N	N	N	N	N	N	N	N	Y	N		2NHWHI
1167	4$>100000	4>30	1-Zero days	3-14+ days	1-Zero days	4Fair	Y	Y	Y	45-64	1M	Alabama	2M	3college	1Y	1U	NonSmok	N	NonSmok	Y	N	N	N	N	N	Y	N	N	765.5274656	12011	2022003970	2-7TO9	1PhP	1SBR	N	Y	N	N	N	N	N	N	N	N	N	N	3$>100000	2NHWHI
1168	2$25000-50000	2-18.5-25	1-Zero days	1-Zero days	2-1 to 13 days	3Good	Y	N	N	64<	1M	Alabama	1S	3college	1Y	1U	ForSmok	N	NonSmok	N	N	N	N	Y	N	N	N	N	733.1274952	12021	2022003972	1-<7	1PhP	1SBR	Y												1$<50000	2NHWHI
1169	1$<25000	3-25-30	3-14+ days	3-14+ days	3-14+ days	4Fair	Y	Y	N	35-44	2F	Alabama	1S	1NoSchool	1Y	2A	CurSmok	N	CurSmok	N	N	N	Y	Y	Y	Y	Y	N	1171.73366	12022	2022003973	3->9	2PhN	1SBR	Y	N	N	N	N	N	N	N	N	N	Y	N	1$<50000	2NHWHI
1170	3$50000-100000	3-25-30	2-1 to 13 days	2-1 to 13 days	1-Zero days	3Good	Y	N	N	64<	2F	Alabama	2M	3college	1Y	1U	NonSmok	N	NonSmok	Y	N	N	Y	N	N	N	Y	N	298.5869325	12021	2022003981	2-7TO9	1PhP	1SBR	Y												2$50000-100000	2NHWHI
1171	4$>100000	3-25-30		1-Zero days	1-Zero days	3Good	Y	N	N	64<	1M	Alabama	2M	3college	1Y	1U	CurSmok	N	ForSmok	Y	N	N	N	N	Y	N	N	N	1289.652038	12021	2022003982	2-7TO9	2PhN	1SBR	N												3$>100000	7NHMUL
1172	4$>100000	4>30	1-Zero days	2-1 to 13 days	2-1 to 13 days	2Very good	Y	N	N	35-44	1M	Alabama	2M	3college	1Y	1U	NonSmok	Y	NonSmok	N	N	N	N	N	N	N	Y	N	1202.242114	12021	2022003984	2-7TO9	1PhP	1SBR	N												3$>100000	2NHWHI
1173	4$>100000	4>30		1-Zero days	1-Zero days	3Good	Y	N	N	45-64	1M	Alabama	2M	3college	1Y	1U	ForSmok	N	ForSmok	N	N	N	N	N	N	N	N	N	1328.604507	12021	2022003985	2-7TO9	1PhP	1SBR	N												3$>100000	2NHWHI
1174	3$50000-100000	4>30		1-Zero days	1-Zero days	4Fair	Y	N	N	64<	2F	Alabama	2M	3college	1Y	2A	NonSmok	N	NonSmok	N	N	N	N	N	N	N	N	N	826.0398729	12021	2022003990	2-7TO9	1PhP	1SBR	N												2$50000-100000	2NHWHI
1175	1$<25000	3-25-30	3-14+ days	3-14+ days	3-14+ days	4Fair	Y	Y	N	45-64	2F	Alabama	1S	3college	1Y	2A	NonSmok	N	NonSmok	N	N	N	Y	Y	Y	N	Y	N	602.4867071	12021	2022003992	1-<7	2PhN	1SBR	Y	N	N	N	N	N	N	N	N	N	Y	N	1$<50000	7NHMUL
1176	4$>100000	3-25-30		1-Zero days	1-Zero days	3Good	Y	Y	N	35-44	1M	Alabama	2M	3college	1Y	1U	ForSmok	N	NonSmok	N	N	N	N	N	N	N	N	N	1202.242114	12021	2022003993	1-<7	1PhP	1SBR	N	N	N	N	N	N	N	N	N	N	N	Y	3$>100000	2NHWHI
1177	2$25000-50000	3-25-30		1-Zero days	1-Zero days	1Excellent	Y	N	N	35-44	1M	Alabama	1S	3college	1Y	1U	ForSmok	N	CurSmok	N	N	N	N	N	N	N	N	N	2615.013284	12022	2022003999	2-7TO9	1PhP	1SBR	N													3NHBLA
1178	3$50000-100000	3-25-30	1-Zero days	2-1 to 13 days	1-Zero days	3Good	Y	Y	N	35-44	1M	Alabama	1S	3college	1Y	1U	ForSmok	N	ForSmok	N	N	N	N	N	N	N	N	N	1125.902686	12021	2022004000	1-<7	2PhN	1SBR	N	N	N	N	N	N	N	N	N	N	Y	N	2$50000-100000	2NHWHI
1179	2$25000-50000	4>30	1-Zero days	2-1 to 13 days	1-Zero days	3Good	Y	N	N	45-64	2F	Alabama	2M	3college	1Y	1U	NonSmok	N	NonSmok	N	N	N	N	N	N	N	N	N	743.2766876	12021	2022004002	1-<7	1PhP	1SBR	N												1$<50000	2NHWHI
1180	3$50000-100000	4>30		1-Zero days	1-Zero days	3Good	Y	Y	N	64<	2F	Alabama	2M	3college	1Y	1U	NonSmok	N	NonSmok	N	N	N	N	N	N	N	N	N	610.5273016	12022	2022004007	2-7TO9	1PhP	1SBR	N	N	N	Y	N	N	N	N	N	N	N	N		3NHBLA
1181	2$25000-50000	4>30	1-Zero days	2-1 to 13 days	3-14+ days	4Fair	Y	N	N	45-64	2F	Alabama	2M	3college	1Y	1U	ForSmok	N	NonSmok	N	N	N	N	Y	Y	N	Y	N	281.5747092	12031	2022004009	1-<7	1PhP	1SBR	Y												1$<50000	2NHWHI
1182	3$50000-100000	4>30		1-Zero days	1-Zero days	2Very good	Y	N	N	45-64	1M	Alabama	2M	3college	1Y	1U	NonSmok	N	ForSmok	N	N	N	N	N	N	N	N	N	257.991512	12031	2022004011	2-7TO9	1PhP	1SBR	N												2$50000-100000	2NHWHI
1183	4$>100000	2-18.5-25		1-Zero days	1-Zero days	2Very good	Y	N	N	64<	2F	Alabama	2M	3college	1Y	1U	NonSmok	N	NonSmok	N	N	N	N	N	N	N	N	N	344.1852594	12031	2022004012	2-7TO9	1PhP	1SBR	N												3$>100000	2NHWHI
1184	3$50000-100000	2-18.5-25	1-Zero days	1-Zero days	3-14+ days	4Fair	Y	N	N	18-34	1M	Alabama		3college	1Y	1U	CurSmok	Y	CurSmok	N	N	N	N	N	Y	N	Y	N	575.536261	12032	2022004016	1-<7	1PhP	1SBR	N												2$50000-100000	2NHWHI
1185	1$<25000	3-25-30	2-1 to 13 days	2-1 to 13 days	2-1 to 13 days	3Good	Y	N	N	45-64	1M	Alabama	1S	3college	1Y	1U	ForSmok	N	NonSmok	N	N	N	N	N	N	N	Y	N	805.3586567	12031	2022004017	1-<7	1PhP	1SBR	N												1$<50000	2NHWHI
1186	3$50000-100000	3-25-30	2-1 to 13 days	2-1 to 13 days	1-Zero days	1Excellent	Y	N	N	18-34	1M	Alabama	1S	3college	1Y	1U	NonSmok	N	NonSmok	N	N	N	N	N	N	N	N	N	453.1302467	12031	2022004018	2-7TO9	1PhP	1SBR	N												2$50000-100000	3NHBLA
1187	3$50000-100000	4>30		1-Zero days	1-Zero days	3Good	Y	Y	N	45-64	1M	Alabama	2M	2HighSchool	1Y	1U	NonSmok	N	NonSmok	Y	N	N	N	N	N	N	N	N	818.7514086	12031	2022004019	2-7TO9	1PhP	1SBR	N	N	N	N	N	N	N	N	N	N	N	Y	2$50000-100000	2NHWHI
1188	2$25000-50000	4>30	1-Zero days	1-Zero days	3-14+ days	1Excellent	Y	N	N	45-64	2F	Alabama	1S	3college	1Y	1U	ForSmok	N	CurSmok	N	N	N	N	N	N	N	N	N	308.7453699	12031	2022004020	1-<7	1PhP	1SBR	N												1$<50000	3NHBLA
1189	2$25000-50000	3-25-30		1-Zero days	1-Zero days	1Excellent	Y	Y	N	35-44	2F	Alabama	2M	2HighSchool	1Y	1U	CurSmok	N	CurSmok	N	N	N	N	N	N	N	Y	N	920.0818292	12031	2022004023	1-<7	1PhP	1SBR	N	N	N	Y	N	N	N	N	N	N	N	N	1$<50000	2NHWHI
1190	2$25000-50000	4>30	1-Zero days	1-Zero days	2-1 to 13 days	2Very good	Y	N	N	18-34	2F	Alabama	1S	2HighSchool	1Y	2A	NonSmok	N	NonSmok	N	N	N	N	N	N	N	N	N	1326.371328	12032	2022004025	1-<7	1PhP	1SBR	N												1$<50000	2NHWHI
1191	1$<25000	2-18.5-25	2-1 to 13 days	2-1 to 13 days	2-1 to 13 days	4Fair	Y	N	N	18-34	2F	Alabama	1S	3college	2N	1U	NonSmok	N	ForSmok	N	N	N	N	N	Y	N	N	N	956.3624548	12031	2022004026	1-<7	1PhP	1SBR	N												1$<50000	3NHBLA
1192	4$>100000	3-25-30	1-Zero days	2-1 to 13 days	2-1 to 13 days	3Good	Y	N	N	35-44	2F	Alabama	2M	3college	1Y	1U	ForSmok	N	ForSmok	N	N	N	N	N	N	N	N	N	649.4967156	12032	2022004029	2-7TO9	1PhP	1SBR	N												3$>100000	1HISPA
1193	1$<25000	4>30		1-Zero days	1-Zero days	3Good	Y	N	N	45-64	2F	Alabama	2M	3college	1Y	1U	NonSmok	N	NonSmok	N	N	N	N	N	N	N	Y	N	268.131216	12032	2022004030	1-<7	2PhN	1SBR	N												1$<50000	3NHBLA
1194	1$<25000	4>30	2-1 to 13 days	3-14+ days	1-Zero days	4Fair	Y	N	N	45-64	2F	Alabama	1S	3college	1Y	1U	ForSmok	N	NonSmok	N	N	N	Y	N	N	N	Y	N	255.7942626	12032	2022004031	1-<7	2PhN	1SBR	Y												1$<50000	3NHBLA
1195	2$25000-50000	3-25-30	2-1 to 13 days	1-Zero days	2-1 to 13 days	4Fair	Y	N	N	35-44	2F	Alabama	2M	3college	2N	1U	NonSmok	N	ForSmok	N	N	N	Y	N	N	N	N	N	1039.686591	12032	2022004034	1-<7	1PhP	1SBR	Y												1$<50000	1HISPA
1196	3$50000-100000	4>30	1-Zero days	2-1 to 13 days	1-Zero days	4Fair	Y	N	N	45-64	2F	Alabama	1S	3college	1Y	2A	NonSmok	N	NonSmok	N	N	N	N	N	N	N	Y	Y	229.5944262	12032	2022004035	1-<7	2PhN	1SBR	N												2$50000-100000	3NHBLA
1197	2$25000-50000	4>30	3-14+ days	3-14+ days	3-14+ days	3Good	Y	Y	N	64<	2F	Alabama	1S	2HighSchool	1Y	1U	NonSmok	N	NonSmok	N	N	N	Y	Y	N	N	Y	N	334.6649814	12032	2022004037	2-7TO9	2PhN	1SBR	Y	Y	N	N	N	N	N	N	N	N	N	N	1$<50000	3NHBLA
1198	4$>100000	3-25-30	1-Zero days	2-1 to 13 days	1-Zero days	3Good	Y	N	N	45-64	1M	Alabama	1S	3college	1Y	1U	NonSmok	N	NonSmok	N	N	N	N	N	N	N	N	N	733.7667989	12031	2022004038	2-7TO9	1PhP	1SBR	N												3$>100000	1HISPA
1199	3$50000-100000	4>30	2-1 to 13 days	2-1 to 13 days	3-14+ days	3Good	Y	Y	N	18-34	2F	Alabama	2M	3college	2N	1U	ForSmok	N	CurSmok	N	N	N	N	N	Y	N	Y	N	1383.24087	12032	2022004040	1-<7	1PhP	1SBR	N	Y	N	N	N	N	N	N	N	N	N	N	2$50000-100000	2NHWHI
1200	3$50000-100000	3-25-30	1-Zero days	1-Zero days	2-1 to 13 days	3Good	Y	N	N	35-44	1M	Alabama	2M	3college	1Y	1U	ForSmok	N	CurSmok	N	N	N	N	N	N	N	N	N	1875.254661	12042	2022004046	1-<7	1PhP	1SBR	N												2$50000-100000	2NHWHI
1201	2$25000-50000	3-25-30	2-1 to 13 days	1-Zero days	2-1 to 13 days	3Good	Y	N	N	18-34	2F	Alabama	1S	2HighSchool	2N	1U	NonSmok	N	NonSmok	N	N	N	N	N	N	N	N	N	1433.254727	12042	2022004055	2-7TO9	2PhN	1SBR	N												1$<50000	1HISPA
1202	3$50000-100000	4>30	2-1 to 13 days	2-1 to 13 days	3-14+ days	3Good	Y	N	N	18-34	2F	Alabama	2M	3college	1Y	1U	NonSmok	N	ForSmok	N	N	N	N	N	Y	N	N	N	808.6937903	12041	2022004056	2-7TO9	1PhP	1SBR	N												2$50000-100000	1HISPA
1203	2$25000-50000	3-25-30		1-Zero days	1-Zero days	3Good	Y	N	N	35-44	1M	Alabama	2M		1Y	1U	NonSmok	N	NonSmok	N	N	N	N	N	N	N	N	N	1859.58494	12041	2022004058	1-<7	2PhN	1SBR	N													1HISPA
1204	4$>100000	4>30		1-Zero days	1-Zero days	1Excellent	Y	N	N	45-64	1M	Alabama	2M	3college	1Y	1U	ForSmok	N	ForSmok	N	N	N	N	N	N	N	N	N	741.207003	12041	2022004059	1-<7	1PhP	1SBR	N												3$>100000	3NHBLA
1205	4$>100000	3-25-30	1-Zero days	1-Zero days	2-1 to 13 days	2Very good	Y	Y	Y	45-64	1M	Alabama	2M	2HighSchool	1Y	1U	ForSmok	N	NonSmok	N	N	N	N	N	N	N	Y	N	2302.690623	12042	2022004061	2-7TO9	1PhP	1SBR	N	N	N	Y	N	N	N	N	N	N	N	N	3$>100000	2NHWHI
1206	3$50000-100000	4>30		1-Zero days	1-Zero days	2Very good	Y	N	N	45-64	1M	Alabama	2M	2HighSchool	1Y	1U	NonSmok	N	NonSmok	N	N	N	N	N	N	N	Y	N	726.5859449	12042	2022004063	1-<7	2PhN	1SBR	N												2$50000-100000	1HISPA
1207	3$50000-100000	2-18.5-25	1-Zero days	2-1 to 13 days	2-1 to 13 days	2Very good	Y	N	N	35-44	2F	Alabama	2M	3college	1Y	1U	NonSmok	N	NonSmok	N	N	N	Y	N	N	N	N	N	769.8958558	12042	2022004066	2-7TO9	1PhP	1SBR	Y												2$50000-100000	2NHWHI
1208	4$>100000	3-25-30	2-1 to 13 days	2-1 to 13 days	2-1 to 13 days	3Good	Y	N	N	18-34	2F	Alabama	2M	3college	1Y	1U	ForSmok	N	ForSmok	N	N	N	N	N	N	N	N	N	850.1351167	12041	2022004069	1-<7	2PhN	1SBR	N													2NHWHI
1209	4$>100000	2-18.5-25				4Fair	Y	N	N	18-34	2F	Alabama	1S	2HighSchool	1Y	1U	NonSmok		CurSmok	N	N	N	Y	N	N	N	N	N	2530.372569	12042	2022004070	1-<7	2PhN	1SBR	Y													1HISPA
1210	4$>100000	3-25-30		1-Zero days	1-Zero days	2Very good	Y	N	N	64<	1M	Alabama	2M	3college	1Y	1U	NonSmok	N	NonSmok	N	N	N	N	N	Y	N	Y	N	1008.012371	12041	2022004075	2-7TO9	2PhN	1SBR	N												3$>100000	2NHWHI
1211	4$>100000	2-18.5-25	1-Zero days	1-Zero days	2-1 to 13 days	2Very good	Y	N	N	35-44	2F	Alabama	2M	3college	1Y	1U	NonSmok	N	NonSmok	N	N	N	N	N	N	N	N	N	725.2312274	12041	2022004079	2-7TO9	1PhP	1SBR	N												3$>100000	2NHWHI
1212	2$25000-50000	4>30	1-Zero days	2-1 to 13 days	1-Zero days	2Very good	Y	Y	N	45-64	2F	Alabama	2M	2HighSchool	1Y	1U	NonSmok	N	NonSmok	Y	N	N	N	N	N	N	N	N	1026.674926	12041	2022004080	1-<7	2PhN	1SBR	N	Y	N	N	N	N	N	N	N	N	N	N	1$<50000	3NHBLA
1213	4$>100000	3-25-30	3-14+ days	3-14+ days	1-Zero days	3Good	Y	N	Y	64<	2F	Alabama	1S	3college	1Y	1U	ForSmok	N	NonSmok	N	Y	Y	N	Y	Y	N	N	Y	358.769897	12041	2022004084	2-7TO9	1PhP	1SBR	Y													2NHWHI
1214	4$>100000	2-18.5-25		1-Zero days	1-Zero days	1Excellent	Y	N	N	35-44	1M	Alabama	2M	3college	1Y	1U	NonSmok	N	NonSmok	N	N	N	N	N	N	N	N	N	1109.858805	12041	2022004085	2-7TO9	1PhP	1SBR	N												3$>100000	2NHWHI
1215	2$25000-50000	3-25-30	3-14+ days	3-14+ days	1-Zero days	4Fair	Y	N	N	35-44	2F	Alabama	1S	3college	1Y	1U	CurSmok	Y	CurSmok	N	N	Y	N	N	Y	N	N	N	691.8626999	12041	2022004087	3->9	1PhP	1SBR	N												1$<50000	2NHWHI
1216	3$50000-100000	4>30	1-Zero days	1-Zero days	2-1 to 13 days	2Very good	Y	N	N	18-34	2F	Alabama	1S	3college	1Y	1U	NonSmok	N	NonSmok	N	N	N	Y	N	N	N	N	N	794.5400622	12042	2022004088	1-<7	1PhP	1SBR	Y												2$50000-100000	3NHBLA
1217	4$>100000	4>30		1-Zero days	1-Zero days	2Very good	Y	Y	N	35-44	1M	Alabama	2M	3college	1Y	1U	NonSmok	N	NonSmok	N	N	N	N	N	N	N	N	N	1109.858805	12041	2022004089	1-<7	1PhP	1SBR	N	N	N	Y	N	N	N	N	N	N	N	N	3$>100000	2NHWHI
1218	4$>100000	4>30		1-Zero days	1-Zero days	3Good	Y	Y	N	45-64	2F	Alabama	2M	3college	1Y	1U	NonSmok	N	NonSmok	N	Y	Y	N	N	N	Y	N	N	639.2219399	12051	2022004090	2-7TO9	2PhN	1SBR	N	N	Y	N	N	N	N	N	N	N	N	N	3$>100000	2NHWHI
1219	4$>100000	2-18.5-25		1-Zero days	1-Zero days	1Excellent	Y	N	N	64<	1M	Alabama	2M	3college	1Y	1U	NonSmok	N	NonSmok	N	N	N	N	N	N	Y	N	N	307.9262649	12051	2022004091	1-<7	1PhP	1SBR	N												3$>100000	2NHWHI
1220	2$25000-50000	2-18.5-25		1-Zero days	1-Zero days	2Very good	Y	N	N	64<	2F	Alabama	1S	3college	1Y	1U	NonSmok	N	NonSmok	N	N	N	N	N	N	N	Y	N	269.7534378	12051	2022004094	1-<7	1PhP	1SBR	N													2NHWHI
1221	4$>100000	2-18.5-25	2-1 to 13 days	1-Zero days	3-14+ days	2Very good	Y	N	N	18-34	1M	Alabama	1S	2HighSchool	1Y	1U	ForSmok	N	CurSmok	N	N	N	N	N	Y	N	N	N	1612.210571	12051	2022004095	1-<7	1PhP	1SBR	N												3$>100000	2NHWHI
1222	3$50000-100000	4>30	2-1 to 13 days	1-Zero days	2-1 to 13 days	3Good	Y	N	N	18-34	2F	Alabama	1S	3college	1Y	2A	NonSmok	N	ForSmok	N	N	N	N	N	Y	N	N	N	1037.4173	12051	2022004100	2-7TO9	1PhP	1SBR	N												2$50000-100000	2NHWHI
1223	2$25000-50000	4>30		1-Zero days	1-Zero days	2Very good	Y	N	N	45-64	2F	Alabama	1S	2HighSchool	1Y	1U	NonSmok	N	NonSmok	N	N	N	N	N	N	N	N	N	735.4614968	12051	2022004101	2-7TO9	1PhP	1SBR	N												1$<50000	3NHBLA
1224	2$25000-50000	3-25-30		1-Zero days	1-Zero days	3Good	Y	Y	N	45-64	1M	Alabama	1S	2HighSchool	1Y	1U	ForSmok		NonSmok	N	N	N	Y	N	N	N	Y	N	717.926235	12051	2022004102	1-<7	1PhP	1SBR	Y	Y	N	N	N	N	N	N	N	N	N	N	1$<50000	2NHWHI
1225	3$50000-100000	3-25-30		1-Zero days	1-Zero days	3Good	Y	Y	N	45-64	1M	Alabama	2M	2HighSchool	1Y	1U	NonSmok	N	NonSmok	N	N	N	N	N	N	N	Y	N	2382.156335	12051	2022004107	1-<7	1PhP	1SBR	N	N	N	N	N	N	N	N	N	N	N	Y	2$50000-100000	7NHMUL
1226	3$50000-100000	3-25-30	1-Zero days	3-14+ days	1-Zero days	2Very good	Y	N	N	64<	1M	Alabama	2M	3college	1Y	1U	ForSmok	N	NonSmok	N	N	N	N	Y	N	N	Y	N	794.2597235	12052	2022004115	1-<7	1PhP	1SBR	Y												2$50000-100000	2NHWHI
1227	3$50000-100000	3-25-30	2-1 to 13 days	2-1 to 13 days	3-14+ days	2Very good	Y	N	N	18-34	2F	Alabama	1S	3college	1Y	1U	NonSmok	N	NonSmok	N	N	N	N	N	N	N	Y	N	1018.513394	12051	2022004119	1-<7	1PhP	1SBR	N												2$50000-100000	2NHWHI
1228	3$50000-100000	4>30		1-Zero days	1-Zero days	3Good	Y	Y	N	45-64	2F	Alabama	2M	3college	1Y	1U	NonSmok	N	NonSmok	Y	N	N	Y	N	N	N	N	N	577.5534357	12052	2022004121	1-<7	1PhP	1SBR	Y	N	N	N	N	N	N	N	N	N	Y	N	2$50000-100000	3NHBLA
1229	4$>100000	4>30		1-Zero days	1-Zero days	2Very good	Y	N	N	45-64	2F	Alabama	2M	3college	1Y	1U	NonSmok	N	NonSmok	N	N	N	N	N	N	N	N	N	1015.561508	12051	2022004126	1-<7	1PhP	1SBR	N												3$>100000	3NHBLA
1230	3$50000-100000	4>30	2-1 to 13 days	2-1 to 13 days	2-1 to 13 days	4Fair	Y	N	N	35-44	2F	Alabama	2M	3college	1Y	1U	ForSmok	N	NonSmok	N	N	N	N	N	N	N	Y	Y	834.0063488	12051	2022004127	2-7TO9	2PhN	1SBR	N												2$50000-100000	2NHWHI
1231	4$>100000	4>30		1-Zero days	1-Zero days	3Good	Y	N	N	35-44	2F	Alabama	2M	3college	1Y	1U	NonSmok	N	NonSmok	N	N	N	N	N	N	N	N	N	774.2982061	12051	2022004128	2-7TO9	1PhP	1SBR	N												3$>100000	3NHBLA
1232	3$50000-100000	4>30	3-14+ days	3-14+ days	2-1 to 13 days	3Good	Y	N	N	45-64	2F	Alabama	1S	3college	1Y	1U	NonSmok	N	NonSmok	N	N	N	Y	N	N	N	Y	N	555.7756141	12051	2022004129	1-<7	2PhN	1SBR	Y												2$50000-100000	3NHBLA
1233	2$25000-50000	4>30		1-Zero days	1-Zero days	4Fair	Y	N	N	35-44	2F	Alabama	1S	3college	1Y	1U	NonSmok	N	NonSmok	N	N	N	N	N	N	N	N	Y	1441.371333	12051	2022004131	2-7TO9	2PhN	1SBR	N												1$<50000	3NHBLA
1234	2$25000-50000	2-18.5-25	1-Zero days	1-Zero days	2-1 to 13 days	2Very good	Y	Y	N	64<	1M	Alabama	2M	3college	1Y	2A	CurSmok	N	ForSmok	N	N	N	N	N	N	N	Y	N	795.7315384	12052	2022004132	2-7TO9	1PhP	1SBR	N	N	N	N	N	N	N	N	N	N	N	Y	1$<50000	7NHMUL
1235	3$50000-100000	3-25-30		1-Zero days	1-Zero days	2Very good	Y	N	N	64<	1M	Alabama	2M	3college	1Y	1U	ForSmok	N	NonSmok	N	N	N	N	N	N	N	Y	N	307.9262649	12051	2022004133	2-7TO9	1PhP	1SBR	N												2$50000-100000	2NHWHI
1236	4$>100000	3-25-30		1-Zero days	1-Zero days	3Good	Y	N	Y	45-64	1M	Alabama	2M	3college	1Y	1U	CurSmok	N	NonSmok	N	N	N	N	N	Y	N	N	Y	693.196262	12051	2022004134	2-7TO9	1PhP	1SBR	N												3$>100000	2NHWHI
1237	2$25000-50000	4>30	3-14+ days	2-1 to 13 days	3-14+ days	4Fair	Y	N	Y	64<	2F	Alabama	1S	1NoSchool	1Y	2A	ForSmok	N	ForSmok	N	N	Y	N	Y	Y	N	Y	N	368.6218323	12061	2022004135	2-7TO9	2PhN	1SBR	Y												1$<50000	2NHWHI
1238	3$50000-100000	3-25-30		1-Zero days	1-Zero days	2Very good	Y	N	N	45-64	1M	Alabama	2M	3college	1Y	1U	NonSmok	N	NonSmok	Y	N	N	N	N	N	N	N	N	453.3737763	12062	2022004137	2-7TO9	1PhP	1SBR	N												2$50000-100000	2NHWHI
1239	3$50000-100000	4>30		1-Zero days	1-Zero days	3Good	Y	N	N	45-64	1M	Alabama	1S	2HighSchool	1Y	1U	ForSmok	N	NonSmok	Y	N	N	N	N	N	N	Y	N	783.953185	12061	2022004142	2-7TO9	2PhN	1SBR	N												2$50000-100000	2NHWHI
1240	3$50000-100000	3-25-30		1-Zero days	1-Zero days	3Good	Y	N	N	64<	1M	Alabama	2M	2HighSchool	1Y	1U	NonSmok	N	NonSmok	Y	Y	Y	Y	N	N	N	N	N	468.1951675	12062	2022004143	2-7TO9	1PhP	1SBR	Y												2$50000-100000	2NHWHI
1241	4$>100000	4>30		1-Zero days	1-Zero days	2Very good	Y	Y	N	45-64	1M	Alabama	2M	3college	1Y	2A	ForSmok	N	NonSmok	N	N	N	N	N	N	N	N	N	442.3345417	12061	2022004145	2-7TO9	1PhP	1SBR	N	N	N	N	N	N	N	N	N	N	N	Y	3$>100000	2NHWHI
1242	1$<25000	4>30		1-Zero days	1-Zero days	3Good	Y	N	N	18-34	2F	Alabama	1S	2HighSchool	2N	1U	NonSmok	N	CurSmok	N	N	Y	N	N	N	N	N	N	6182.236295	12062	2022004148	1-<7	2PhN	1SBR	N												1$<50000	1HISPA
1243	2$25000-50000	2-18.5-25	3-14+ days		3-14+ days	4Fair	Y	N	N	35-44	2F	Alabama	1S	3college	1Y	1U	CurSmok	N	NonSmok	N	N	N	Y	Y	Y	N	Y	N	697.2667698	12062	2022004149	1-<7	1PhP	1SBR	Y												1$<50000	7NHMUL
1244	2$25000-50000	2-18.5-25	2-1 to 13 days	2-1 to 13 days	3-14+ days	4Fair	Y	N	N	18-34	2F	Alabama	1S	3college	1Y	1U	ForSmok	N	CurSmok	N	N	N	N	N	Y	N	N	N	651.5889908	12062	2022004150	2-7TO9	2PhN	1SBR	N													1HISPA
1245	4$>100000	2-18.5-25	2-1 to 13 days	2-1 to 13 days	1-Zero days	1Excellent	Y	Y	N	45-64	2F	Alabama	2M	3college	1Y	1U	ForSmok	N	NonSmok	N	N	N	N	N	N	N	N	N	473.601499	12061	2022004154	2-7TO9	1PhP	1SBR	N	Y	N	N	N	N	N	N	N	N	N	N	3$>100000	2NHWHI
1246	2$25000-50000	4>30	2-1 to 13 days	2-1 to 13 days	1-Zero days	3Good	Y	N	Y	64<	2F	Alabama	2M	2HighSchool	1Y	1U	NonSmok	N	NonSmok	N	Y	Y	Y	N	N	N	N	N	224.8483634	12062	2022004157	1-<7	1PhP	1SBR	Y												1$<50000	3NHBLA
1247	1$<25000	4>30	3-14+ days	3-14+ days	2-1 to 13 days	5Poor	Y	N	Y	64<	2F	Alabama	1S	2HighSchool	1Y	1U	NonSmok	N	NonSmok	Y	N	N	N	N	N	N	Y	N	383.8208237	12061	2022004161	1-<7	2PhN	1SBR	N												1$<50000	2NHWHI
1248	2$25000-50000	2-18.5-25	3-14+ days	2-1 to 13 days	2-1 to 13 days	4Fair	Y	Y	N	45-64	2F	Alabama	1S	3college	1Y	1U	ForSmok	N	NonSmok	Y	N	N	N	N	N	N	N	N	462.1491109	12061	2022004163	1-<7	1PhP	1SBR	N	Y	N	N	N	N	N	N	N	N	N	N	1$<50000	3NHBLA
1249	3$50000-100000	4>30		1-Zero days	1-Zero days	2Very good	Y	Y	N	64<	2F	Alabama	1S	3college	1Y	2A	NonSmok	N	NonSmok	N	N	N	N	N	N	N	Y	N	410.5023587	12061	2022004164	2-7TO9	1PhP	1SBR	N	N	N	Y	N	N	N	N	N	N	N	N	2$50000-100000	2NHWHI
1250	4$>100000	3-25-30		1-Zero days	1-Zero days	2Very good	Y	N	N	35-44	1M	Alabama	2M	3college	1Y	1U	NonSmok	N	NonSmok	N	N	N	N	N	N	N	N	N	1285.127835	12061	2022004165	1-<7	1PhP	1SBR	N												3$>100000	2NHWHI
1251	3$50000-100000	4>30		1-Zero days	1-Zero days	3Good	Y	Y	N	45-64	1M	Alabama	2M	1NoSchool	1Y	1U	ForSmok	N	NonSmok	N	N	N	N	N	N	N	Y	N	2225.626137	12061	2022004167	3->9	1PhP	1SBR	N	Y	N	N	N	N	N	N	N	N	N	N	2$50000-100000	1HISPA
1252	2$25000-50000	4>30	1-Zero days	2-1 to 13 days	2-1 to 13 days	3Good	Y	Y	N	35-44	2F	Alabama	1S	2HighSchool	1Y	1U	NonSmok	N	NonSmok	Y	N	N	N	N	N	N	N	N	360.7407717	12071	2022004172	1-<7	1PhP	1SBR	N	N	N	N	N	N	N	N	N	N	N	Y	1$<50000	3NHBLA
1253	3$50000-100000	4>30	2-1 to 13 days	2-1 to 13 days	1-Zero days	2Very good	Y	N	N	35-44	1M	Alabama	1S	2HighSchool	1Y	2A	CurSmok	N	CurSmok	N	N	N	Y	N	Y	N	N	N	1564.348455	12071	2022004175	1-<7	1PhP	1SBR	Y												2$50000-100000	2NHWHI
1254	2$25000-50000	2-18.5-25	3-14+ days	1-Zero days	3-14+ days	3Good	Y	N	N	18-34	1M	Alabama	1S	1NoSchool	1Y	1U	NonSmok	N	ForSmok	N			N	N	N	N	N	N	3149.895448	12071	2022004176	1-<7	1PhP	1SBR	N												1$<50000	2NHWHI
1255	3$50000-100000	3-25-30		1-Zero days	1-Zero days	3Good	Y	N	N	64<	1M	Alabama	1S	2HighSchool	1Y	2A	NonSmok	N	ForSmok	N	N	N	N	N	N	N	N	N	244.4652482	12071	2022004177	2-7TO9	1PhP	1SBR	N													3NHBLA
1256	1$<25000	4>30	2-1 to 13 days	2-1 to 13 days	2-1 to 13 days	4Fair	Y	N	N	45-64	2F	Alabama	2M	3college	1Y	2A	NonSmok	N	NonSmok	Y	N	N	N	N	N	Y	Y	N	392.5476818	12071	2022004184	2-7TO9	2PhN	1SBR	N												1$<50000	3NHBLA
1257	3$50000-100000	2-18.5-25	3-14+ days	3-14+ days	2-1 to 13 days	4Fair	Y	Y	N	35-44	2F	Alabama	2M	3college	1Y	1U	ForSmok	N	ForSmok	N	N	N	N	N	N	Y		N	698.9820161	12071	2022004186	2-7TO9	1PhP	1SBR	N	N	N	N	N	N	N	N	N	N	Y	N	2$50000-100000	2NHWHI
1258	3$50000-100000	2-18.5-25	2-1 to 13 days	2-1 to 13 days	1-Zero days	1Excellent	Y	N	N	18-34	1M	Alabama	1S	3college	1Y	1U	NonSmok	N	NonSmok	N	N	N	N	N	N	N	N	N	1163.035282	12071	2022004189	1-<7	1PhP	1SBR	N												2$50000-100000	2NHWHI
1259	4$>100000	2-18.5-25	2-1 to 13 days	2-1 to 13 days	1-Zero days	2Very good	Y	Y	N	64<	2F	Alabama	2M	3college	1Y	1U	ForSmok	Y	NonSmok	N	N	N	Y	N	Y	N	Y	N	404.4911006	12071	2022004190	2-7TO9	1PhP	1SBR	Y	Y	N	N	N	N	N	N	N	N	N	N	3$>100000	2NHWHI
1260	3$50000-100000	4>30	3-14+ days	3-14+ days	2-1 to 13 days	3Good	Y	Y	N	64<	2F	Alabama	2M	3college	1Y	1U	NonSmok	N	NonSmok	N	N	Y	N	Y	N	N	Y	N	236.3705188	12072	2022004191	1-<7	1PhP	1SBR	Y	N	N	N	N	N	N	N	N	N	Y	N		2NHWHI
1261	4$>100000	3-25-30		1-Zero days	1-Zero days	2Very good	Y	Y	N	45-64	1M	Alabama	2M	2HighSchool	1Y	2A	ForSmok	N	NonSmok	N	N	N	N	N	N	N	Y	N	1079.06696	12071	2022004196	1-<7	1PhP	1SBR	N	N	N	N	N	N	N	N	N	N	Y	N	3$>100000	2NHWHI
1262	4$>100000	3-25-30	2-1 to 13 days	1-Zero days	2-1 to 13 days	1Excellent	Y	N	N	64<	1M	Alabama	2M	3college	1Y	2A	ForSmok	N	NonSmok	N	N	N	N	N	N	N	Y	N	329.8556713	12071	2022004199	2-7TO9	1PhP	1SBR	N													2NHWHI
1263	4$>100000	3-25-30		1-Zero days	1-Zero days	2Very good	Y	N	N	35-44	1M	Alabama	1S	2HighSchool	1Y	1U	ForSmok	N	NonSmok	N	N	N	N	N	N	N	N	N	1913.625351	12082	2022004200	2-7TO9	1PhP	1SBR	N												3$>100000	5NHALA
1264	4$>100000	4>30		1-Zero days	1-Zero days	1Excellent	Y	N	N	35-44	1M	Alabama	1S	3college	1Y	1U	ForSmok	N	CurSmok	N	N	N	N	N	N	N	Y	N	1097.322596	12081	2022004201	1-<7	1PhP	1SBR	N												3$>100000	2NHWHI
1265	1$<25000	4>30	3-14+ days	3-14+ days	3-14+ days	4Fair	Y	N	N	45-64	2F	Alabama	1S	2HighSchool	1Y	1U	NonSmok	N	NonSmok	N	N	N	N	N	Y	N	Y	N	585.2120109	12081	2022004203	3->9	1PhP	1SBR	N												1$<50000	3NHBLA
1266	2$25000-50000	4>30	3-14+ days	3-14+ days	3-14+ days	2Very good	Y	N	Y	45-64	1M	Alabama	2M	3college	1Y	1U	CurSmok	N	NonSmok	N	Y	Y	Y	Y	Y	N	N	N	507.290566	12082	2022004206	1-<7	2PhN	1SBR	Y												1$<50000	3NHBLA
1267	3$50000-100000	4>30	2-1 to 13 days	2-1 to 13 days	1-Zero days	3Good	Y	Y	N	45-64	1M	Alabama	1S	2HighSchool	1Y	1U	ForSmok	N	NonSmok	N	N	N	N	N	N	N	N	N	319.7867839	12082	2022004208	2-7TO9	2PhN	1SBR	N	N	N	N	N	Y	N	N	N	N	N	N	2$50000-100000	3NHBLA
1268	3$50000-100000	2-18.5-25	1-Zero days	2-1 to 13 days	2-1 to 13 days	3Good	Y	N	N	18-34	1M	Alabama	1S	2HighSchool	1Y	1U	NonSmok	N	ForSmok	N	N	N	N	N	N	N	N	N	1174.515238	12082	2022004210	2-7TO9	1PhP	1SBR	N												2$50000-100000	2NHWHI
1269	1$<25000	4>30		1-Zero days	1-Zero days	4Fair	Y	N	Y	45-64	2F	Alabama	2M	3college	1Y	1U	NonSmok	N	NonSmok	Y			Y	Y	N	N	Y	N	718.3906566	12082	2022004212	2-7TO9	2PhN	1SBR	Y												1$<50000	2NHWHI
1270	3$50000-100000	2-18.5-25		1-Zero days	1-Zero days	2Very good	Y	Y	N	64<	1M	Alabama	2M	2HighSchool	1Y	1U	NonSmok	N	NonSmok	N	N	N	Y	N	N	N	N	N	531.7180556	12082	2022004216	1-<7	1PhP	1SBR	Y	N	Y	N	N	N	N	N	N	N	N	N	2$50000-100000	2NHWHI
1271	2$25000-50000	4>30		1-Zero days	1-Zero days	3Good	Y	N	N	18-34	1M	Alabama	2M	2HighSchool	2N	1U	NonSmok	N	NonSmok	Y	N	N	N	N	N	N	N	N	1882.384112	12082	2022004218	1-<7	1PhP	1SBR	N												1$<50000	3NHBLA
1272	2$25000-50000	4>30	3-14+ days	1-Zero days	3-14+ days	2Very good	Y	N	N	18-34	2F	Alabama	1S	2HighSchool	1Y	1U	NonSmok	N	NonSmok	N	N	N	Y	N	N	N	N	N	1412.511404	12082	2022004219	1-<7	1PhP	1SBR	Y												1$<50000	2NHWHI
1273	2$25000-50000	4>30	1-Zero days	1-Zero days	2-1 to 13 days	4Fair	Y	Y	Y	64<	1M	Alabama	2M	2HighSchool	1Y	1U	NonSmok	N	NonSmok	Y	Y	Y	N	N	N	Y	Y	N	444.5285842	12081	2022004220	2-7TO9	2PhN	1SBR	N	N	N	N	N	N	N	N	N	N	Y	N	1$<50000	1HISPA
1274	4$>100000	4>30		1-Zero days	1-Zero days	3Good	Y	N	N	18-34	1M	Alabama	2M	3college	1Y	1U	ForSmok	Y	ForSmok	N	N	N	N	N	N	N	N	N	497.3162088	12081	2022004221	2-7TO9	1PhP	1SBR	N												3$>100000	2NHWHI
1275	4$>100000	4>30	1-Zero days	2-1 to 13 days	2-1 to 13 days	2Very good	Y	Y	N	18-34	1M	Alabama	2M	3college	1Y	1U	NonSmok	N	NonSmok	N	N	N	N	N	N	N	N	N	497.3162088	12081	2022004223	2-7TO9	1PhP	1SBR	N	N	N	Y	N	N	N	N	N	N	N	N	3$>100000	2NHWHI
1276	3$50000-100000	4>30		1-Zero days	1-Zero days	2Very good	Y	N	N	18-34	1M	Alabama	1S	2HighSchool	1Y	1U	NonSmok	N	NonSmok	N	N	N	N	N	N	N	N	N	794.0696895	12081	2022004226	1-<7	1PhP	1SBR	N												2$50000-100000	3NHBLA
1277	4$>100000	2-18.5-25		1-Zero days	1-Zero days	3Good	Y	N	N	45-64	1M	Alabama	2M	3college	1Y	1U	NonSmok	N	NonSmok	N	N	N	Y	N	N	N	N	N	311.1065914	12081	2022004228	2-7TO9	1PhP	1SBR	Y												3$>100000	2NHWHI
1278	3$50000-100000	3-25-30	2-1 to 13 days	2-1 to 13 days	1-Zero days	1Excellent	Y	N	N	18-34	2F	Alabama	2M	3college	1Y	1U	NonSmok	N	NonSmok	N	N	N	N	N	N	N	N	N	1047.907823	12081	2022004231	2-7TO9	1PhP	1SBR	N												2$50000-100000	2NHWHI
1279	2$25000-50000	4>30	1-Zero days	3-14+ days	3-14+ days	4Fair	Y	N	N	35-44	1M	Alabama	2M	3college	1Y	1U	ForSmok	N	ForSmok	Y	N	N	Y	N	Y	N	Y	N	1171.724213	12081	2022004233	1-<7	2PhN	1SBR	Y												1$<50000	2NHWHI
1280	1$<25000	4>30	3-14+ days	3-14+ days	1-Zero days	3Good	Y	N	N	64<	2F	Alabama	1S	2HighSchool	1Y	1U	ForSmok	N	NonSmok	Y	N		N	N	N	N	Y	N	187.7059247	12082	2022004238	1-<7	2PhN	1SBR	N												1$<50000	3NHBLA
1281	4$>100000	4>30		1-Zero days	1-Zero days	2Very good	Y	N	N	45-64	2F	Alabama	2M	2HighSchool	1Y	1U	NonSmok	N	NonSmok	N	N	N	N	N	N	N	N	N	840.9622091	12082	2022004244	2-7TO9	1PhP	1SBR	N												3$>100000	2NHWHI
1282	3$50000-100000	4>30	1-Zero days	1-Zero days	3-14+ days	4Fair	Y	N	N	45-64	1M	Alabama	2M	2HighSchool	1Y	1U	CurSmok	N	ForSmok	Y	Y	Y	N	Y	N	N	Y	N	912.8745193	12011	2022004245	1-<7	1PhP	1SBR	Y												2$50000-100000	2NHWHI
1283	2$25000-50000	4>30	3-14+ days	3-14+ days	3-14+ days	4Fair	Y	Y	N	64<	1M	Alabama	1S	2HighSchool	1Y	1U	NonSmok	N	NonSmok	Y	Y	Y	Y	Y	Y	Y	Y	Y	645.7656238	12041	2022004246	1-<7	2PhN	1SBR	Y	N	N	Y	N	N	N	N	N	N	N	N	1$<50000	2NHWHI
1284	2$25000-50000	3-25-30	2-1 to 13 days	1-Zero days	3-14+ days	4Fair	Y	N	N	18-34	1M	Alabama	1S	2HighSchool	2N	1U	CurSmok	N	CurSmok	N	N	N	Y	N	Y	N	N	N	3629.972789	12012	2022004248	1-<7	1PhP	1SBR	Y												1$<50000	2NHWHI
1285	3$50000-100000	2-18.5-25	1-Zero days	1-Zero days	2-1 to 13 days	1Excellent	Y	N	N	18-34	1M	Alabama	1S	3college	1Y	1U	NonSmok	N	CurSmok	N	N	N	N	N	N	N	N	N	1276.719621	12061	2022004250	1-<7	1PhP	1SBR	N												2$50000-100000	2NHWHI
1286	3$50000-100000	4>30	2-1 to 13 days	2-1 to 13 days	2-1 to 13 days	2Very good	Y	N	N	18-34	2F	Alabama	2M	3college	1Y	1U	NonSmok	N	ForSmok	N	N	N	N	N	Y	N	N	N	1490.326161	12022	2022004254	2-7TO9	1PhP	1SBR	N												2$50000-100000	2NHWHI
1287	3$50000-100000	4>30		1-Zero days	1-Zero days	2Very good	Y	N	N	18-34	2F	Alabama	2M	3college	1Y	1U	NonSmok	N	NonSmok	N	N	N	N	N	N	N	N	N	676.9971709	12062	2022004263	1-<7	1PhP	1SBR	N												2$50000-100000	2NHWHI
1288	1$<25000	2-18.5-25	2-1 to 13 days	1-Zero days	3-14+ days	1Excellent	Y	N	N	18-34	2F	Alabama	1S	2HighSchool	1Y	1U	NonSmok	N	CurSmok	N	N	N	N	N	Y	N	N	N	1571.350265	12082	2022004264	2-7TO9	1PhP	1SBR	N												1$<50000	2NHWHI
1289	2$25000-50000	4>30		1-Zero days	1-Zero days	3Good	Y	Y	N	18-34	1M	Alabama	1S	2HighSchool	1Y	1U	CurSmok	N	CurSmok	N	N	N	N	N	N	N	Y	N	1107.298054	12072	2022004265	1-<7	1PhP	1SBR	N	N	N	N	Y	N	N	N	N	N	N	N	1$<50000	2NHWHI
1290	2$25000-50000	4>30		1-Zero days	1-Zero days	2Very good	Y	N	N	64<	2F	Alabama	2M	1NoSchool	1Y	1U	ForSmok	N	NonSmok	N	N	N	N	Y	Y	N	Y	N	542.6923177	12021	2022004266	1-<7	1PhP	1SBR	Y												1$<50000	2NHWHI
1291	4$>100000	2-18.5-25	1-Zero days	2-1 to 13 days	1-Zero days	2Very good	Y	N	N	18-34	1M	Alabama	1S	3college	1Y	1U	NonSmok	N	ForSmok	N	N	N	N	N	N	N	N	N	2309.16821	12021	2022004271	2-7TO9	1PhP	1SBR	N												3$>100000	2NHWHI
1292	3$50000-100000	4>30	1-Zero days	2-1 to 13 days	3-14+ days	5Poor	Y	Y	Y	64<	2F	Alabama	1S	2HighSchool	1Y	1U	ForSmok	N	NonSmok	Y	N	N	Y	N	Y	N	Y	Y	443.0558437	12062	2022004273	2-7TO9	2PhN	1SBR	Y	N	N	N	N	N	Y	N	N	N	N	N	2$50000-100000	3NHBLA
1293	4$>100000	3-25-30		1-Zero days	1-Zero days	1Excellent	Y	Y	N	35-44	1M	Alabama	2M	3college	1Y	1U	NonSmok	N	NonSmok	N	N	N	N	N	N	N	N	N	1045.34566	12051	2022004283	2-7TO9	1PhP	1SBR	N	N	N	N	N	N	N	N	N	N	Y	N	3$>100000	2NHWHI
1294	2$25000-50000	2-18.5-25	2-1 to 13 days	3-14+ days	3-14+ days	3Good	Y	N	N	18-34	2F	Alabama	1S	3college	1Y	1U	NonSmok	N	NonSmok	N	N	N	N	N	Y	N	N	Y	2682.125329	12011	2022004286	1-<7	1PhP	1SBR	N												1$<50000	2NHWHI
1295	3$50000-100000	3-25-30	2-1 to 13 days	2-1 to 13 days	3-14+ days	2Very good	Y	N	N	45-64	1M	Alabama	2M	3college	1Y	1U	NonSmok	N	NonSmok	N	N	N	N	N	N	N	N	N	295.1258602	12081	2022004288	2-7TO9	1PhP	1SBR	N													2NHWHI
1296	3$50000-100000	2-18.5-25	1-Zero days	1-Zero days	2-1 to 13 days	2Very good	Y	N	N	45-64	2F	Alabama	2M	3college	1Y	1U	NonSmok	N	NonSmok	N	N	N	N	N	N	N	Y	N	276.4134305	12031	2022004293	1-<7	1PhP	1SBR	N												2$50000-100000	2NHWHI
1297	4$>100000	3-25-30	2-1 to 13 days	2-1 to 13 days	3-14+ days	3Good	Y	Y	N	45-64	2F	Alabama	2M	3college	1Y	1U	NonSmok	N	NonSmok	N	N	N	Y	N	Y	N	Y	N	659.8733974	12052	2022004299	1-<7	1PhP	1SBR	Y	N	N	N	Y	N	N	N	N	N	N	N	3$>100000	2NHWHI
1298	3$50000-100000	3-25-30	1-Zero days	1-Zero days	3-14+ days	2Very good	Y	N	N	18-34	2F	Alabama	1S	3college	1Y	1U	NonSmok	N	NonSmok	N	N	N	N	N	N	N	N	N	1037.4173	12052	2022004310	2-7TO9	1PhP	1SBR	N												2$50000-100000	2NHWHI
1299	4$>100000	4>30	1-Zero days	2-1 to 13 days	1-Zero days	3Good	Y	N	N	45-64	1M	Alabama	2M	2HighSchool	1Y	2A	NonSmok	N	NonSmok	Y	N	N	N	N	N	N	Y	N	1555.290524	12022	2022004311	2-7TO9	1PhP	1SBR	N												3$>100000	2NHWHI
1300	2$25000-50000	1<18.5	2-1 to 13 days	1-Zero days	3-14+ days	2Very good	Y	Y	N	18-34	1M	Alabama	1S	1NoSchool		1U	NonSmok	N	ForSmok	N	N	N	Y	N	N	N	N	N	5532.684917	12012	2022004313	1-<7	1PhP	1SBR	Y	N	N	Y	N	N	N	N	N	N	N	N		2NHWHI
1301	2$25000-50000	4>30	2-1 to 13 days			3Good	Y	Y	N	45-64	2F	Alabama	1S	1NoSchool	1Y	1U	CurSmok	N	NonSmok	Y	N	N	Y	Y	Y	Y	Y	N	706.3378216	12051	2022004315	1-<7	1PhP	1SBR	Y	N	N	Y	N	N	N	N	N	N	N	N		3NHBLA
1302	2$25000-50000	4>30		1-Zero days	1-Zero days	3Good	Y	Y	N	45-64	1M	Alabama	2M	1NoSchool	2N	1U	NonSmok	Y	ForSmok	Y	N	N	N	N	N	N	N	N	2669.638435	12052	2022004316	2-7TO9	2PhN	1SBR	N	Y	N	N	N	N	N	N	N	N	N	N	1$<50000	1HISPA
1303	4$>100000	4>30		1-Zero days	1-Zero days	3Good	Y	Y	N	35-44	2F	Alabama	2M	3college	1Y	1U	CurSmok	N	CurSmok	N	N	N	N	N	Y	N	N	N	1348.291846	12052	2022004318	1-<7	1PhP	1SBR	N	N	N	N	Y	N	N	N	N	N	N	N	3$>100000	2NHWHI
1304	4$>100000	2-18.5-25	1-Zero days	3-14+ days	1-Zero days	1Excellent	Y	N	N	64<	2F	Alabama	2M	3college	1Y	2A	NonSmok	N	NonSmok	Y	N	N	N	N	N	Y	N	N	298.5869325	12022	2022004320	3->9	1PhP	1SBR	N												3$>100000	2NHWHI
1305	4$>100000	4>30	1-Zero days	1-Zero days	2-1 to 13 days	4Fair	Y	N	N	18-34	2F	Alabama	1S	3college	1Y	1U	NonSmok	N	NonSmok	Y	N	N	N	N	N	N	N	N	1677.135059	12051	2022004323	2-7TO9	2PhN	1SBR	N													2NHWHI
1306	2$25000-50000	2-18.5-25		1-Zero days	1-Zero days	1Excellent	Y	N	N	18-34	1M	Alabama	1S	3college	1Y	1U	NonSmok	N	NonSmok	N	N	N	N	N	N	N	N	N	1619.664058	12052	2022004328	2-7TO9	1PhP	1SBR	N												1$<50000	2NHWHI
1307	4$>100000	4>30	2-1 to 13 days	2-1 to 13 days	3-14+ days	1Excellent	Y	Y	N	18-34	2F	Alabama	1S	1NoSchool	1Y	1U	CurSmok	Y	NonSmok	N	N	N	N	N	N	N	Y	N	3590.207279	12052	2022004331	2-7TO9	1PhP	1SBR	N												3$>100000	3NHBLA
1308	3$50000-100000	4>30		1-Zero days	1-Zero days	3Good	Y	Y	N	35-44	1M	Alabama	2M	3college	1Y	1U	NonSmok	Y	NonSmok	N	N	N	N	Y	N	N	Y	N	1045.34566	12052	2022004332	2-7TO9	1PhP	1SBR	Y	N	N	Y	N	N	N	N	N	N	N	N	2$50000-100000	2NHWHI
1309	4$>100000	3-25-30		1-Zero days	1-Zero days	1Excellent	Y	N	N	64<	1M	Alabama	1S	3college	1Y	1U	ForSmok	N	NonSmok	N	N	N	N	N	N	N	Y	N	354.5682223	12052	2022004335	2-7TO9	1PhP	1SBR	N												3$>100000	2NHWHI
1310	2$25000-50000	2-18.5-25	1-Zero days	2-1 to 13 days	1-Zero days	2Very good	Y	N	N	45-64	2F	Alabama	1S	2HighSchool	1Y	2A	NonSmok	N	NonSmok	N	N	N	N	N	N	N	N	N	814.8454305	12021	2022004337	2-7TO9	1PhP	1SBR	N												1$<50000	2NHWHI
1311	2$25000-50000	3-25-30	2-1 to 13 days	1-Zero days	2-1 to 13 days	2Very good	Y	N	N	18-34	2F	Alabama	1S	3college	1Y	1U	NonSmok	N	NonSmok	N	N	N	N	N	N	N	N	N	1659.069258	12011	2022004338	2-7TO9	1PhP	1SBR	N												1$<50000	2NHWHI
1312	2$25000-50000	4>30	1-Zero days	1-Zero days	2-1 to 13 days	1Excellent	Y	N	N	18-34	2F	Alabama	1S	3college	1Y	1U	NonSmok	N	NonSmok	N	N	N	N	N	N	N	N	N	727.3458006	12051	2022004340	2-7TO9	1PhP	1SBR	N												1$<50000	3NHBLA
1313	3$50000-100000	4>30		1-Zero days	1-Zero days	3Good	Y	N	N	18-34	1M	Alabama	2M	3college	1Y	1U	NonSmok	N	NonSmok	N	N	N	N	N	N	N	N	N	1201.993474	12052	2022004341	2-7TO9	1PhP	1SBR	N												2$50000-100000	4NHASI
1314	2$25000-50000	3-25-30	3-14+ days	1-Zero days	3-14+ days	3Good	Y	N	N	45-64	2F	Alabama	2M	3college	1Y	1U	ForSmok	N	CurSmok	Y	N	N	N	N	Y	N	Y	N	408.1746874	12052	2022004344	1-<7	1PhP	1SBR	N												1$<50000	2NHWHI
1315	2$25000-50000	4>30		1-Zero days	1-Zero days	2Very good	Y	N	N	64<	2F	Alabama	1S	2HighSchool	1Y	1U	ForSmok	N	NonSmok	N	N	N	N	N	N	N	Y	N	510.5018784	12052	2022004350	2-7TO9	2PhN	1SBR	N												1$<50000	2NHWHI
1316	1$<25000	3-25-30	1-Zero days	2-1 to 13 days	1-Zero days	3Good	Y	N	N	18-34	1M	Alabama	1S	2HighSchool	1Y	1U	CurSmok	Y	CurSmok	N	N	N	N	N	N	N	N	N	2047.69832	12031	2022004355	2-7TO9	1PhP	1SBR	N												1$<50000	2NHWHI
1317	4$>100000	2-18.5-25	1-Zero days	2-1 to 13 days	1-Zero days	1Excellent	Y	N	N	18-34	1M	Alabama	2M	3college	1Y	1U	NonSmok	N	NonSmok	N	N	N	N	N	N	N	N	N	1741.586742	12012	2022004357	2-7TO9	1PhP	1SBR	N												3$>100000	2NHWHI
1318	2$25000-50000	4>30	3-14+ days	1-Zero days	3-14+ days	3Good	Y	Y	N	18-34	2F	Alabama	1S	3college	1Y	1U	NonSmok	N	ForSmok	Y	N	N	N	N	Y	N	N	N	980.4805128	12041	2022004360	1-<7	1PhP	1SBR	N	Y	N	N	N	N	N	N	N	N	N	N	1$<50000	3NHBLA
1319	3$50000-100000	4>30	2-1 to 13 days	2-1 to 13 days	3-14+ days	3Good	Y	Y	N	18-34	2F	Alabama	2M	2HighSchool	1Y	1U	ForSmok	N	CurSmok	N	N	N	N	N	Y	N	Y	N	1579.369726	12042	2022004362	1-<7	1PhP	1SBR	N	N	N	N	N	N	N	N	N	N	Y	N	2$50000-100000	2NHWHI
1320	3$50000-100000	4>30	2-1 to 13 days	3-14+ days	3-14+ days	3Good	Y	N	N	45-64	1M	Alabama	1S	2HighSchool	1Y	1U	ForSmok		ForSmok	Y	N	N	N	N	N	N	Y	N	1728.396138	12052	2022004363	1-<7	1PhP	1SBR	N													6NHHAP
1321	3$50000-100000	2-18.5-25	1-Zero days	1-Zero days	3-14+ days	2Very good	Y	Y	N	18-34	2F	Alabama	1S	3college	1Y	1U	ForSmok	N	ForSmok	N	N	N	Y	N	N	N	N	N	1659.069258	12011	2022004364	2-7TO9	2PhN	1SBR	Y	N	N	Y	N	N	N	N	N	N	N	N	2$50000-100000	2NHWHI
1322	2$25000-50000	3-25-30		1-Zero days	1-Zero days	4Fair	Y	N	N	64<	2F	Alabama	1S	3college	1Y	1U	NonSmok	N	NonSmok	N	N	Y	N	N	N	N	N	Y	263.2647711	12021	2022004379	2-7TO9	1PhP	1SBR	N												1$<50000	2NHWHI
1323	4$>100000	3-25-30		1-Zero days	1-Zero days	3Good	Y	N	N	45-64	1M	Alabama	2M	3college	1Y	1U	ForSmok	Y	ForSmok	N	N	N	N	N	N	N	N	N	596.0085172	12072	2022004381	2-7TO9	2PhN	1SBR	N												3$>100000	2NHWHI
1324	3$50000-100000	3-25-30		1-Zero days	1-Zero days	2Very good	Y	Y	N	45-64	2F	Alabama	1S	3college	1Y	1U	ForSmok	N	ForSmok	N	N	N	N	N	N	N	N	N	386.3506491	12082	2022004384	1-<7	1PhP	1SBR	N	Y	N	N	N	N	N	N	N	N	N	N	2$50000-100000	2NHWHI
1325	3$50000-100000	4>30	2-1 to 13 days	2-1 to 13 days	1-Zero days	5Poor	Y	N	N	45-64	1M	Alabama	1S	3college	1Y	1U	CurSmok	N	NonSmok	Y	N	N	N	N	N	N	Y	N	2223.855895	12022	2022004388	1-<7	1PhP	1SBR	N												2$50000-100000	1HISPA
1326	3$50000-100000	4>30		1-Zero days	1-Zero days	3Good	Y	Y	N	18-34	2F	Alabama	1S	3college	1Y	1U	NonSmok	N	NonSmok	N	N	N	Y	N	N	N	Y	N	1143.33409	12071	2022004393	3->9	2PhN	1SBR	Y	Y	N	N	N	N	N	N	N	N	N	N		2NHWHI
1327	2$25000-50000	2-18.5-25		1-Zero days	1-Zero days	1Excellent	Y	N	N	18-34	2F	Alabama	1S	3college	1Y	1U	NonSmok	N	NonSmok	N	N	N	N	N	N	N	N	N	2503.649964	12031	2022004394	2-7TO9	1PhP	1SBR	N													1HISPA
1328	1$<25000	3-25-30	2-1 to 13 days	1-Zero days	2-1 to 13 days	3Good	Y	Y	N	18-34	2F	Alabama	1S	3college	1Y	1U	NonSmok	N	ForSmok	N	N	N	Y	N	N	N	N	N	1646.574161	12052	2022004397	1-<7	1PhP	1SBR	Y	N	N	Y	N	N	N	N	N	N	N	N	1$<50000	2NHWHI
1329	4$>100000	2-18.5-25		1-Zero days	1-Zero days	2Very good	Y	Y	N	45-64	2F	Alabama	2M	3college	2N	1U	NonSmok	N	NonSmok	N	N	N	N	N	N	N	N	N	718.3906566	12081	2022004408	2-7TO9	1PhP	1SBR	N													2NHWHI
1330	2$25000-50000	2-18.5-25		1-Zero days	1-Zero days	2Very good	Y	N	N	18-34	2F	Alabama	1S	3college	1Y	1U	NonSmok	N	ForSmok	N	N	N	N	N	N	N	N	N	960.962695	12042	2022004409	2-7TO9	1PhP	1SBR	N												1$<50000	2NHWHI
1331	2$25000-50000	3-25-30		1-Zero days	1-Zero days	2Very good	Y	Y	N	18-34	1M	Alabama	1S	2HighSchool	1Y	2A	NonSmok	N	NonSmok	N	N	N	N	N	N	N	N	N	3279.771732	12071	2022004411	2-7TO9	1PhP	1SBR	N	N	N	N	Y	N	N	N	N	N	N	N	1$<50000	2NHWHI
1332	3$50000-100000	2-18.5-25	1-Zero days	1-Zero days	2-1 to 13 days	3Good	Y	N	N	18-34	1M	Alabama	1S	2HighSchool	2N	1U	NonSmok	N	NonSmok	N	N	N	N	N	N	N	N	N	7203.600816	12012	2022004412	1-<7	1PhP	1SBR	N													6NHHAP
1333	1$<25000	2-18.5-25	3-14+ days	1-Zero days	3-14+ days	4Fair	Y	N	N	35-44	2F	Alabama	1S	2HighSchool	1Y	1U	NonSmok	N	NonSmok	N	N	N	Y	Y	Y	N	Y	N	2033.190354	12012	2022004416	1-<7	2PhN	1SBR	Y												1$<50000	2NHWHI
1334	2$25000-50000	3-25-30	1-Zero days	1-Zero days		1Excellent	Y	Y	N	35-44	1M	Alabama	1S	3college	2N	1U	ForSmok	N	NonSmok	N	N	N	N	N	N	N	N	N	812.8616124	12032	2022004419	1-<7	2PhN	1SBR	N	Y	N	N	N	N	N	N	N	N	N	N	1$<50000	2NHWHI
1335	1$<25000	4>30	1-Zero days	3-14+ days		5Poor	Y	Y	Y	64<	2F	Alabama	1S	2HighSchool	1Y	1U	NonSmok	N	NonSmok	Y			N	N	N	Y	Y	Y	386.259888	12081	2022004421	1-<7	1PhP	1SBR	N	Y	N	N	N	N	N	N	N	N	N	N	1$<50000	2NHWHI
1336	3$50000-100000	2-18.5-25		1-Zero days	1-Zero days	1Excellent	Y	N	N	18-34	1M	Alabama	1S	2HighSchool	1Y	1U	NonSmok	N	NonSmok	N	N	N	N	N	N	N	N	N	1896.01055	12052	2022004422	2-7TO9	1PhP	1SBR	N													2NHWHI
1337	4$>100000	3-25-30	1-Zero days	1-Zero days	2-1 to 13 days	2Very good	Y	N	N	18-34	1M	Alabama	1S	3college	1Y	1U	NonSmok	N	CurSmok	N	N	N	N	N	N	N	N	N	1184.647876	12042	2022004425	1-<7	1PhP	1SBR	N												3$>100000	2NHWHI
1338	1$<25000	4>30	2-1 to 13 days	1-Zero days	3-14+ days	3Good	Y	N	N	45-64	2F	Alabama	1S	2HighSchool	1Y	1U	CurSmok	N	ForSmok	N	N	N	N	N	Y	N	Y	N	496.2555192	12081	2022004428	1-<7	2PhN	1SBR	N												1$<50000	2NHWHI
1339	2$25000-50000	4>30	2-1 to 13 days	1-Zero days	2-1 to 13 days	3Good	Y	N	Y	64<	1M	Alabama	2M	3college	1Y	1U	ForSmok	N	NonSmok	N	N	N	N	Y	Y	N	N	N	194.0290181	12051	2022004430	2-7TO9	2PhN	1SBR	Y												1$<50000	2NHWHI
1340	4$>100000	4>30	2-1 to 13 days	1-Zero days	3-14+ days	4Fair	Y	Y	N	35-44	1M	Alabama	2M	3college	1Y	1U	NonSmok	N	NonSmok	N	N	N	N	N	Y	N	N	N	1721.396518	12012	2022004431	1-<7	2PhN	1SBR	N	N	Y	N	N	N	N	N	N	N	N	N	3$>100000	2NHWHI
1341	2$25000-50000	4>30	2-1 to 13 days	1-Zero days	3-14+ days	2Very good	Y	N	N	45-64	2F	Alabama	1S	3college	1Y	1U	ForSmok	N	ForSmok	N	N	N	N	N	Y	N	N	N	387.3125199	12082	2022004436	1-<7	1PhP	1SBR	N												1$<50000	3NHBLA
1342	2$25000-50000	4>30	1-Zero days	2-1 to 13 days	1-Zero days	1Excellent	Y	N	N	45-64	2F	Alabama	2M	2HighSchool	2N	1U	NonSmok	N	NonSmok	N	N	N	N	N	N	N	N	N	1105.776768	12042	2022004438	2-7TO9	2PhN	1SBR	N												1$<50000	3NHBLA
1343	4$>100000	3-25-30		1-Zero days	1-Zero days	2Very good	Y	Y	N	45-64	1M	Alabama	2M	3college	1Y	1U	ForSmok	N	ForSmok	N	N	N	N	N	N	N	N	N	295.1258602	12081	2022004441	2-7TO9	1PhP	1SBR	N	Y	N	N	N	N	N	N	N	N	N	N	3$>100000	2NHWHI
1344	3$50000-100000	3-25-30	3-14+ days	3-14+ days	3-14+ days	4Fair	Y	Y	N	18-34	2F	Alabama	2M	3college	1Y	1U	CurSmok	N	ForSmok	N	N	N	N	N	Y	N	N	N	648.19926	12081	2022004443	2-7TO9	1PhP	1SBR	N	Y	N	N	N	N	N	N	N	N	N	N		2NHWHI
1345	3$50000-100000	3-25-30		2-1 to 13 days	3-14+ days	4Fair	Y	N	N	45-64	1M	Alabama	2M	1NoSchool	1Y	1U	ForSmok			N	N	N	N	N	N	N	N	N	2037.446119	12082	2022004447	1-<7	2PhN	1SBR	N													1HISPA
1346	3$50000-100000	4>30		1-Zero days	1-Zero days	3Good	Y	N	N	45-64	1M	Alabama	1S	1NoSchool	1Y	2A	ForSmok	N	NonSmok	N	N	N	N	N	N	N	N	N	1082.147593	12021	2022004450	2-7TO9	2PhN	1SBR	N												2$50000-100000	2NHWHI
1347	2$25000-50000	2-18.5-25	2-1 to 13 days	2-1 to 13 days	2-1 to 13 days	1Excellent	Y	N	N	18-34	1M	Alabama	1S	2HighSchool		1U	NonSmok	N	NonSmok	N	N	N	N	N	N	N	N	N	2429.753664	12041	2022004451	2-7TO9	1PhP	1SBR	N													2NHWHI
1348	2$25000-50000	4>30		1-Zero days	1-Zero days	1Excellent	Y	N	N	35-44	1M	Alabama	1S	3college	1Y	1U	NonSmok	N	NonSmok	N	N	N	N	N	N	N	N	N	641.852864	12031	2022004452	1-<7	1PhP	1SBR	N													3NHBLA
1349	2$25000-50000	3-25-30	2-1 to 13 days	1-Zero days	3-14+ days	3Good	Y	N	N	18-34	1M	Alabama	2M	3college	1Y	1U	ForSmok	Y	CurSmok	N	N	N	N	N	Y	N	N	N	1741.586742	12011	2022004462	2-7TO9	1PhP	1SBR	N												1$<50000	2NHWHI
1350	3$50000-100000	3-25-30		1-Zero days	1-Zero days	3Good	Y	Y	N	64<	2F	Alabama	2M	3college	1Y	1U	NonSmok	N	NonSmok	Y	N	N	N	N	N	Y	N	N	825.948997	12011	2022004471	1-<7	1PhP	1SBR	N	Y	N	N	N	N	N	N	N	N	N	N	2$50000-100000	2NHWHI
1351	3$50000-100000	2-18.5-25		1-Zero days	1-Zero days	1Excellent	Y	N	N	35-44	1M	Alabama	2M	3college	1Y	1U	ForSmok	N	ForSmok	N	N	N	N	N	N	N	N	N	1731.72382	12051	2022004473	1-<7	1PhP	1SBR	N												2$50000-100000	1HISPA
1352	3$50000-100000	2-18.5-25		1-Zero days	1-Zero days	2Very good	Y	Y	N	18-34	2F	Alabama	1S	3college		1U	NonSmok	N	CurSmok	N	N	N	N	N	N	N	N	N	2584.983782	12012	2022004475	2-7TO9	1PhP	1SBR	N	Y	N	N	N	N	N	N	N	N	N	N	2$50000-100000	2NHWHI
1353	3$50000-100000	1<18.5	2-1 to 13 days	1-Zero days	2-1 to 13 days	2Very good	Y	N	N	18-34	1M	Alabama	1S	2HighSchool	1Y	1U	NonSmok	N	CurSmok	N	N	N	N	N	N	N	N	N	682.8667994	12082	2022004483	2-7TO9	1PhP	1SBR	N												2$50000-100000	2NHWHI
1354	4$>100000	2-18.5-25	1-Zero days	2-1 to 13 days	3-14+ days	3Good	Y	Y	N	18-34	1M	Alabama	1S	3college	1Y	1U	NonSmok	N	NonSmok	N	N	N	N	N	Y	N	N	N	2636.747722	12011	2022004484	1-<7	1PhP	1SBR	N	Y	N	N	N	N	N	N	N	N	N	N	3$>100000	2NHWHI
1355	4$>100000	3-25-30	2-1 to 13 days	2-1 to 13 days	1-Zero days	1Excellent	Y	Y	N	45-64	1M	Alabama	2M	3college	1Y	2A	NonSmok	N	NonSmok	N	N	N	N	N	N	N	N	N	771.5947929	12061	2022004485	2-7TO9	1PhP	1SBR	N	N	Y	N	N	N	N	N	N	N	N	N	3$>100000	1HISPA
1356	2$25000-50000	3-25-30	3-14+ days	3-14+ days	1-Zero days	5Poor	Y	N	N	45-64	2F	Alabama	2M	2HighSchool	2N	1U	NonSmok		NonSmok	N	N	N	N	N	Y	N	Y	N	625.1504091	12041	2022004486	2-7TO9	1PhP	1SBR	N												1$<50000	1HISPA
1357	2$25000-50000	3-25-30	2-1 to 13 days	1-Zero days	2-1 to 13 days	2Very good	Y	N	N	18-34	2F	Alabama	1S	3college	1Y	1U	NonSmok	N	ForSmok	N	N	N	N	N	N	N	N	N	896.6860419	12061	2022004493	3->9	1PhP	1SBR	N												1$<50000	3NHBLA
1358	3$50000-100000	3-25-30		1-Zero days	1-Zero days	2Very good	Y	N	N	45-64	1M	Alabama		3college	2N	1U	ForSmok	N	NonSmok	N	N	Y	N	N	N	N	N	N	520.5526194	12042	2022004494	1-<7	1PhP	1SBR	N													2NHWHI
1359	1$<25000	4>30	1-Zero days	1-Zero days	2-1 to 13 days	1Excellent	Y	Y	N	18-34	1M	Alabama	1S	3college	1Y	1U	NonSmok		NonSmok	N	N	N	N	N	N	N	N	N	1498.946464	12049	2022004503	1-<7	2PhN	1SBR	N	N	N	Y	N	N	N	N	N	N	N	N	1$<50000	1HISPA
1360	2$25000-50000	4>30	2-1 to 13 days	2-1 to 13 days	3-14+ days	3Good	Y	Y	N	18-34	1M	Alabama	1S	2HighSchool	1Y	1U	NonSmok	N	NonSmok	N	N	N	N	N	Y	N	N	N	2429.753664	12049	2022004504	2-7TO9	1PhP	1SBR	N	Y	N	N	N	N	N	N	N	N	N	N	1$<50000	2NHWHI
1361	3$50000-100000	4>30	3-14+ days	3-14+ days	3-14+ days	4Fair	Y	Y	N	45-64	2F	Alabama	1S	2HighSchool	1Y	1U	CurSmok	Y	ForSmok	N	N	N	N	Y	Y	N	Y	N	379.5443448	12039	2022004506	2-7TO9	1PhP	1SBR	Y	N	N	Y	N	N	N	N	N	N	N	N	2$50000-100000	2NHWHI
1362	2$25000-50000	4>30	2-1 to 13 days	3-14+ days	1-Zero days	4Fair	Y	N	N	45-64	1M	Alaska	1S	3college	1Y	1U	NonSmok	N	NonSmok	N	N	N	Y	N	N	Y	N	N	40.04456011	21011	2022000001	2-7TO9	2PhN	2NSBR	Y												1$<50000	2NHWHI
1363	3$50000-100000	3-25-30	2-1 to 13 days	2-1 to 13 days	1-Zero days	2Very good	Y	N	N	64<	1M	Alaska	2M	3college	1Y	1U	ForSmok	N	NonSmok	N	N	N	Y	N	N	N	N	Y	27.18154027	21011	2022000005	2-7TO9	1PhP	2NSBR	Y												2$50000-100000	2NHWHI
1364	4$>100000	2-18.5-25	1-Zero days	2-1 to 13 days	1-Zero days	2Very good	Y	N	N	45-64	2F	Alaska	2M	3college	1Y	1U	NonSmok	N	NonSmok	N	N	N	N	N	N	N	N	N	49.10082669	21011	2022000008	2-7TO9	1PhP	2NSBR	N												3$>100000	2NHWHI
1365	1$<25000	3-25-30	1-Zero days	2-1 to 13 days	2-1 to 13 days	3Good	Y	N	N	64<	2F	Alaska	2M	3college	1Y	1U	NonSmok	N	NonSmok	N	N	N	Y	N	N	N	Y	Y	184.8488925	21011	2022000021	1-<7	1PhP	2NSBR	Y												1$<50000	6NHHAP
1366	4$>100000	4>30	2-1 to 13 days	2-1 to 13 days	2-1 to 13 days	3Good	Y	N	N	35-44	2F	Alaska	2M	3college	1Y	1U	NonSmok	N	NonSmok	N	N	N	N	N	N	N	N	N	56.71263641	21011	2022000042	2-7TO9	1PhP	2NSBR	N												3$>100000	2NHWHI
1367	4$>100000	4>30		1-Zero days	1-Zero days	2Very good	Y	N	N	64<	2F	Alaska	2M	3college	1Y	1U	NonSmok	N	NonSmok	N	N	N	N	N	N	N	Y	Y	162.7306941	21012	2022000043	2-7TO9	1PhP	2NSBR	N												3$>100000	2NHWHI
1368	2$25000-50000	4>30	1-Zero days	2-1 to 13 days	1-Zero days	3Good	Y	N	N	64<	1M	Alaska	2M	2HighSchool	1Y	1U	ForSmok	N	ForSmok	Y	Y	Y	Y	N	N	N	N	N	46.70067429	21011	2022000054	3->9	2PhN	2NSBR	Y													2NHWHI
1369	1$<25000	2-18.5-25	1-Zero days	1-Zero days	2-1 to 13 days	2Very good	Y	N	N	18-34	2F	Alaska	1S	2HighSchool	1Y	1U	NonSmok	N	ForSmok	N	N	N	N	N	N	N	N	N	536.046091	21012	2022000067	2-7TO9	1PhP	2NSBR	N												1$<50000	2NHWHI
1370	3$50000-100000	3-25-30	3-14+ days	3-14+ days	1-Zero days	1Excellent	Y	N	N	45-64	1M	Alaska	2M	3college	1Y	1U	ForSmok	N	NonSmok	N	N	N	N	N	N	N	N	N	27.00755325	21021	2022000071	2-7TO9	1PhP	2NSBR	N												2$50000-100000	2NHWHI
1371	3$50000-100000	4>30	1-Zero days	2-1 to 13 days	1-Zero days	2Very good	Y	N	N	45-64	2F	Alaska	2M	2HighSchool	1Y	1U	NonSmok		NonSmok	N	N	N	N	N	N	N	Y	N	53.1197898	21021	2022000074	1-<7	2PhN	2NSBR	N													2NHWHI
1372	4$>100000	2-18.5-25		1-Zero days	1-Zero days	1Excellent	Y	N	N	45-64	2F	Alaska	2M	3college	1Y	1U	NonSmok	N	NonSmok	N	Y	Y	N	N	N	N	Y	N	57.11166265	21021	2022000075	2-7TO9	1PhP	2NSBR	N												3$>100000	2NHWHI
1373	2$25000-50000	2-18.5-25		1-Zero days	1-Zero days	3Good	Y	Y	N	35-44	2F	Alaska	1S	3college	2N	1U	NonSmok	N	NonSmok	N	N	N	N	N	N	N	N	N	296.6154736	21021	2022000081	1-<7	1PhP	2NSBR	N												1$<50000	4NHASI
1374	1$<25000	2-18.5-25		1-Zero days	1-Zero days	2Very good	Y	N	N	64<	2F	Alaska	2M	3college	1Y	1U	NonSmok	N	NonSmok	Y	N	N	N	N	N	N	N	Y	21.72815249	21021	2022000094	2-7TO9	1PhP	2NSBR	N												1$<50000	2NHWHI
1375	2$25000-50000	2-18.5-25	3-14+ days	2-1 to 13 days	3-14+ days	3Good	Y	N	Y	64<	2F	Alaska	1S	2HighSchool	1Y	1U	NonSmok	N	NonSmok	Y	N	N	N	Y	N	N	Y	N	87.77111647	21021	2022000098	1-<7	2PhN	2NSBR	Y												1$<50000	2NHWHI
1376	2$25000-50000	4>30	1-Zero days	2-1 to 13 days	1-Zero days	4Fair	Y	N	Y	64<	2F	Alaska	1S	2HighSchool	1Y	1U	NonSmok	N	NonSmok	Y	N	Y	Y	Y	N	N	Y	N	31.46592513	21021	2022000102	2-7TO9	1PhP	2NSBR	Y												1$<50000	2NHWHI
1377	4$>100000	3-25-30	2-1 to 13 days	2-1 to 13 days	1-Zero days	1Excellent	Y	Y	N	45-64	2F	Alaska	1S	3college	1Y	1U	NonSmok	N	NonSmok	N	N	N	N	N	Y	N	Y	N	29.07682514	21021	2022000104	2-7TO9	1PhP	2NSBR	N	N	N	Y	N	N	N	N	N	N	N	N	3$>100000	2NHWHI
1378	2$25000-50000	4>30			1-Zero days	4Fair	Y	Y	N	64<	1M	Alaska	2M	3college	1Y	2A	NonSmok	N	NonSmok	Y	Y	Y	N	N	N	N	Y	N	29.45733166	21031	2022000125	2-7TO9	1PhP	2NSBR	N												1$<50000	2NHWHI
1379	3$50000-100000	3-25-30	3-14+ days	3-14+ days	1-Zero days	2Very good	Y	N	N	64<	2F	Alaska	1S	3college	1Y	2A	NonSmok	N	NonSmok	N	N	N	N	N	N	N	N	N	42.56332754	21032	2022000127	2-7TO9	1PhP	2NSBR	N												2$50000-100000	2NHWHI
1380	2$25000-50000	2-18.5-25	3-14+ days	3-14+ days	3-14+ days	4Fair	Y	N	N	64<	2F	Alaska	1S	3college	1Y	2A	ForSmok	N	NonSmok	N			N	N	N	N	Y	N	16.74555426	21031	2022000131	2-7TO9	2PhN	2NSBR	N												1$<50000	2NHWHI
1381	2$25000-50000	4>30	1-Zero days	3-14+ days	2-1 to 13 days	3Good	Y	Y	N	64<	2F	Alaska	1S	2HighSchool	1Y	2A	NonSmok	N	NonSmok	N	N	N	Y	Y	N	N	Y	N	50.7789778	21031	2022000132	2-7TO9	2PhN	2NSBR	Y	N	N	Y	N	N	N	N	N	N	N	N	1$<50000	2NHWHI
1382	2$25000-50000	3-25-30	3-14+ days	3-14+ days	1-Zero days	5Poor	Y	N	N	64<	1M	Alaska	1S	2HighSchool	1Y	2A	ForSmok	N	ForSmok	Y	N	N	N	N	N	N	Y	N	47.59728908	21031	2022000146	2-7TO9	2PhN	2NSBR	N												1$<50000	2NHWHI
1383	1$<25000	2-18.5-25		1-Zero days	1-Zero days	4Fair	Y	N	N	18-34	1M	Alaska	1S	2HighSchool	1Y	2A	NonSmok	N	NonSmok	N	N	N	N	N	N	N	N	N	623.2229103	21031	2022000148	2-7TO9	1PhP	2NSBR	N												1$<50000	2NHWHI
1384	4$>100000	4>30	1-Zero days	3-14+ days	1-Zero days	5Poor	Y	Y	N	64<	2F	Alaska	2M	3college	1Y	2A	ForSmok	N	NonSmok	Y	N	N	N	Y	N	N	Y	N	149.2408471	21031	2022000149	1-<7	1PhP	2NSBR	Y	Y	N	N	N	N	N	N	N	N	N	N		2NHWHI
1385	4$>100000	4>30		1-Zero days	1-Zero days	2Very good	Y	N	N	64<	2F	Alaska	2M	3college	1Y	2A	NonSmok	N	NonSmok	N	N	N	N	N	N	N	N	N	41.75779832	21031	2022000150	2-7TO9	2PhN	2NSBR	N												3$>100000	2NHWHI
1386	4$>100000	4>30		1-Zero days	1-Zero days	2Very good	Y	N	N	64<	1M	Alaska	2M	3college		2A	ForSmok	N	NonSmok	Y	N	N	N	Y	N	N	Y	N	179.4016496	21031	2022000155	1-<7	1PhP	2NSBR	Y													2NHWHI
1387	3$50000-100000	4>30	1-Zero days	3-14+ days	2-1 to 13 days	2Very good	Y	N	N	45-64	1M	Alaska	1S	3college	1Y	2A		N	NonSmok	N	N	N	N	N	N	N	Y	N	23.40922795	21031	2022000159	1-<7	1PhP	2NSBR	N												2$50000-100000	2NHWHI
1388	2$25000-50000	4>30		1-Zero days	1-Zero days	2Very good	Y	N	N	64<	2F	Alaska	2M	3college	1Y	2A	NonSmok	N	NonSmok	N	N	N	Y	N	N	N	Y	N	15.47551829	21041	2022000171	2-7TO9	2PhN	2NSBR	Y													2NHWHI
1389	1$<25000	3-25-30	1-Zero days	2-1 to 13 days	1-Zero days	2Very good	Y	N	Y	64<	1M	Alaska	1S	1NoSchool	1Y	1U	NonSmok	N	ForSmok	N	N	N	N	N	N	N	N	N	51.89607208	21042	2022000178	2-7TO9	1PhP	2NSBR	N												1$<50000	5NHALA
1390	4$>100000	3-25-30		1-Zero days	1-Zero days	3Good	Y	N	N	64<	1M	Alaska	2M	3college	1Y	1U	ForSmok	N	NonSmok	Y	Y	Y	N	N	N	N	N	N	24.52819244	21041	2022000194	2-7TO9	1PhP	2NSBR	N													2NHWHI
1391	4$>100000	4>30	2-1 to 13 days	2-1 to 13 days	1-Zero days	3Good	Y	N	N	35-44	1M	Alaska	2M	2HighSchool	1Y	2A	CurSmok	N	ForSmok	N	N	N	N	N	N	N	Y	N	56.83098881	21041	2022000229	2-7TO9	1PhP	2NSBR	N												3$>100000	2NHWHI
1392	3$50000-100000	3-25-30	1-Zero days	1-Zero days	2-1 to 13 days	2Very good	Y	N	N	64<	2F	Alaska	2M	3college	1Y	2A	ForSmok	N	NonSmok	N	N	N	N	N	N	N	Y	N	25.23962066	21041	2022000235	1-<7	2PhN	2NSBR	N												2$50000-100000	2NHWHI
1393	4$>100000	4>30	2-1 to 13 days	2-1 to 13 days		3Good	Y	N	N	35-44	2F	Alaska	1S	3college	1Y	2A	ForSmok	N	NonSmok	N	N	N	N	N	N	N	N	N	30.42293602	21041	2022000238	2-7TO9	2PhN	2NSBR	N													2NHWHI
1394	1$<25000	2-18.5-25	3-14+ days		3-14+ days	5Poor	Y	N	N	64<	1M	Alaska	1S	2HighSchool	1Y	1U	ForSmok	N	ForSmok	N	Y	Y	N	N	Y	N	Y	N	33.365016	21041	2022000249	1-<7		2NSBR	N												1$<50000	2NHWHI
1395	2$25000-50000	3-25-30	1-Zero days	2-1 to 13 days	2-1 to 13 days	2Very good	Y	N	N	18-34	2F	Alaska	1S	2HighSchool	2N	2A	NonSmok	N	NonSmok	N	N	N	N	N	N	N	N	N	170.5383552	21041	2022000255	1-<7	1PhP	2NSBR	N													2NHWHI
1396	2$25000-50000	4>30	2-1 to 13 days	3-14+ days	1-Zero days	5Poor	Y	N	N	64<	2F	Alaska	2M	3college	1Y	1U	NonSmok	N	NonSmok	Y	N		N	Y	Y	Y	Y	N	55.30893754	21041	2022000263	3->9	2PhN	2NSBR	Y												1$<50000	2NHWHI
1397	4$>100000	3-25-30		1-Zero days	1-Zero days	1Excellent	Y	N	N	64<	1M	Alaska	2M	3college	1Y	2A	ForSmok	Y	NonSmok	N	N	N	N	N	N	N	N	N	18.27372897	21052	2022000286	2-7TO9	1PhP	2NSBR	N												3$>100000	2NHWHI
1398	4$>100000	4>30	1-Zero days	2-1 to 13 days	1-Zero days	3Good	Y	Y	N	45-64	2F	Alaska	2M	2HighSchool	1Y	2A	NonSmok	N	NonSmok	N	N	N	N	N	N	N	Y	N	30.4127524	21051	2022000287	2-7TO9	2PhN	2NSBR	N	N	N	N	Y	N	N	N	N	N	N	N	3$>100000	2NHWHI
1399	4$>100000	3-25-30	2-1 to 13 days	2-1 to 13 days	1-Zero days	3Good	Y	N	N	64<	1M	Alaska	1S	2HighSchool	1Y	2A	ForSmok	N	NonSmok	N	N	N	Y	Y	N	N	N	N	15.98447765	21051	2022000294	2-7TO9	1PhP	2NSBR	Y												3$>100000	2NHWHI
1400	3$50000-100000	4>30	1-Zero days	2-1 to 13 days	1-Zero days	3Good	Y	N	Y	64<	1M	Alaska	2M	3college		2A	ForSmok	N	NonSmok	N	N	N	N	N	N	N	N	N	22.4293467	21062	2022000300	2-7TO9	2PhN	2NSBR	N													2NHWHI
1401	4$>100000	4>30		1-Zero days	1-Zero days	4Fair	Y	N	N	35-44	2F	Alaska	2M	3college	1Y	2A	CurSmok	N	NonSmok	N	N	N	Y	N	N	N	N	N	72.32390422	21062	2022000301	2-7TO9	1PhP	2NSBR	Y												3$>100000	5NHALA
1402	3$50000-100000	3-25-30		1-Zero days	1-Zero days	1Excellent	Y	N	N	45-64	2F	Alaska	2M	3college	1Y	2A	ForSmok	N	NonSmok	N	N	N	N	N	N	N	N	N	20.24301569	21061	2022000306	2-7TO9	1PhP	2NSBR	N												2$50000-100000	2NHWHI
1403	4$>100000	2-18.5-25	2-1 to 13 days	2-1 to 13 days	1-Zero days	1Excellent	Y	N	N	64<	1M	Alaska	2M	3college	1Y	2A	NonSmok	N	NonSmok	N	N	N	Y	N	N	Y	N	N	11.58168088	21061	2022000308	2-7TO9	1PhP	2NSBR	Y													2NHWHI
1404	2$25000-50000	3-25-30		1-Zero days	1-Zero days	3Good	Y	N	N	64<	1M	Alaska	1S	3college	1Y	2A	NonSmok	N	NonSmok	N	Y	Y	N	N	N	N	Y	N	6.681722456	21062	2022000318	2-7TO9	2PhN	2NSBR	N												1$<50000	2NHWHI
1405	3$50000-100000	4>30	1-Zero days	3-14+ days	1-Zero days	4Fair	Y	Y	N	45-64	1M	Alaska	1S	3college	1Y	2A	ForSmok	N	NonSmok	N	N	N	Y	N	N	N	N	N	108.4453923	21061	2022000325	3->9	1PhP	2NSBR	Y	Y	N	N	N	N	N	N	N	N	N	N	2$50000-100000	5NHALA
1406	3$50000-100000	4>30	2-1 to 13 days	2-1 to 13 days	1-Zero days	2Very good	Y	N	N	64<	1M	Alaska	2M	3college	1Y	2A	ForSmok	N	NonSmok	N	N	N	Y	N	Y	N	Y	N	12.14224747	21062	2022000341	2-7TO9	1PhP	2NSBR	Y												2$50000-100000	2NHWHI
1407	4$>100000	3-25-30		1-Zero days	1-Zero days	2Very good	Y	N	N	45-64	2F	Alaska	2M	3college	1Y	2A	NonSmok	N	NonSmok	N	N	N	N	N	N	N	N	N	20.24301569	21061	2022000350	2-7TO9	1PhP	2NSBR	N												3$>100000	2NHWHI
1408	3$50000-100000	4>30		1-Zero days	1-Zero days	2Very good	Y	N	N	64<	1M	Alaska	2M	3college	1Y	1U	NonSmok	N	NonSmok	Y	N	Y	N	N	N	N	N	N	84.48228834	21071	2022000366	2-7TO9	1PhP	2NSBR	N												2$50000-100000	2NHWHI
1409	4$>100000	2-18.5-25		1-Zero days	1-Zero days	1Excellent	Y	N	N	64<	1M	Alaska	2M	3college	1Y	1U	NonSmok	N	NonSmok	N	N	N	N	N	N	N	N	N	25.57929861	21071	2022000373	2-7TO9	1PhP	2NSBR	N												3$>100000	2NHWHI
1410	4$>100000	4>30	1-Zero days	2-1 to 13 days	3-14+ days	2Very good	Y	N	N	35-44	2F	Alaska	2M	3college	1Y	1U	NonSmok	N	NonSmok	Y	N	N	N	N	N	N	N	N	67.39101054	21071	2022000380	2-7TO9	1PhP	2NSBR	N												3$>100000	2NHWHI
1411	4$>100000	3-25-30	1-Zero days	1-Zero days	2-1 to 13 days	2Very good	Y	N	N	45-64	2F	Alaska	2M	3college	1Y	1U	ForSmok	N	NonSmok	N	N	N	N	N	Y	N	Y	N	58.53357437	21071	2022000400	2-7TO9	1PhP	2NSBR	N												3$>100000	2NHWHI
1412	3$50000-100000	4>30		1-Zero days	1-Zero days	3Good	Y	N	N	64<	2F	Alaska	2M	3college	2N	1U	NonSmok	N	NonSmok	Y	N	N	N	N	N	Y	N	Y	46.06047239	21011	2022000415	2-7TO9	1PhP	2NSBR	N												2$50000-100000	5NHALA
1413	3$50000-100000	3-25-30	1-Zero days		1-Zero days	3Good	Y	N	N	64<	2F	Alaska	2M	3college	1Y	1U	ForSmok	N	NonSmok	N	Y	Y	N	N	N	N	N	Y	135.9597893	21012	2022000418	2-7TO9	1PhP	2NSBR	N													2NHWHI
1414	2$25000-50000	2-18.5-25		1-Zero days	1-Zero days	3Good	Y	N	N	64<	2F	Alaska	1S	3college	1Y	1U	NonSmok	N	NonSmok	N	N	N	N	N	N	N	N	N	63.93228287	21012	2022000419	2-7TO9	1PhP	2NSBR	N												1$<50000	2NHWHI
1415	3$50000-100000	4>30	3-14+ days	2-1 to 13 days	3-14+ days	3Good	Y	N	N	45-64	2F	Alaska	1S	3college	1Y	1U	ForSmok	N	NonSmok	N	N	Y	N	N	Y	N	N	N	334.9315215	21011	2022000420	1-<7	2PhN	2NSBR	N												2$50000-100000	5NHALA
1416	2$25000-50000	4>30		1-Zero days	1-Zero days	2Very good	Y	N	N	64<	2F	Alaska	1S	3college	1Y	1U	NonSmok	N	NonSmok	N	N	N	N	N	N	N	N	N	17.16727045	21011	2022000429	2-7TO9	1PhP	2NSBR	N												1$<50000	2NHWHI
1417	3$50000-100000	4>30	1-Zero days	3-14+ days	1-Zero days	3Good	Y	N	N	64<	2F	Alaska	1S	3college	1Y	1U	ForSmok	N	NonSmok	N	Y	Y	N	N	N	Y	Y	Y	15.37880121	21011	2022000436	2-7TO9	1PhP	2NSBR	N													2NHWHI
1418	3$50000-100000	4>30		1-Zero days	1-Zero days	3Good	Y	Y	Y	64<	1M	Alaska	2M	3college	1Y	1U	NonSmok	N	NonSmok	N	Y	Y	N	N	N	N	N	N	54.36308055	21011	2022000442	1-<7	1PhP	2NSBR	N	N	N	Y	N	N	N	N	N	N	N	N		2NHWHI
1419	3$50000-100000	2-18.5-25	1-Zero days	1-Zero days	3-14+ days	1Excellent	Y	N	N	64<	2F	Alaska	1S	3college	1Y	1U	ForSmok	N	NonSmok	N	N	N	Y	N	Y	N	Y	Y	16.0790259	21011	2022000452	2-7TO9	1PhP	2NSBR	Y												2$50000-100000	2NHWHI
1420	3$50000-100000	3-25-30	2-1 to 13 days	2-1 to 13 days	3-14+ days	4Fair	Y	N	Y	64<	2F	Alaska	1S	3college	1Y	1U	NonSmok	N	NonSmok	N	Y	Y	N	N	N	Y	Y	N	16.0790259	21011	2022000453	2-7TO9	1PhP	2NSBR	N												2$50000-100000	2NHWHI
1421	2$25000-50000	4>30	3-14+ days		3-14+ days	5Poor	Y	Y	N	45-64	2F	Alaska	1S	3college	1Y	1U	NonSmok	N	NonSmok	N	N		N	N	Y	N	Y	N	144.8319321	21012	2022000458	1-<7	1PhP	2NSBR	N	N	Y	N	N	N	N	N	N	N	N	N	1$<50000	7NHMUL
1422	4$>100000	4>30	2-1 to 13 days	2-1 to 13 days	2-1 to 13 days	4Fair	Y	N	N	64<	2F	Alaska	2M	2HighSchool	1Y	1U	ForSmok	N	NonSmok	N	Y	Y	Y	Y	N	N	Y	N	103.5569288	21021	2022000463	2-7TO9	1PhP	2NSBR	Y												3$>100000	5NHALA
1423	4$>100000	2-18.5-25	1-Zero days	2-1 to 13 days	3-14+ days	3Good	Y	N	N	45-64	2F	Alaska	2M	3college	1Y	1U	NonSmok	N	NonSmok	N	Y	Y	N	N	N	N	Y	N	57.11166265	21021	2022000469	2-7TO9	1PhP	2NSBR	N												3$>100000	2NHWHI
1424	1$<25000	3-25-30	2-1 to 13 days	2-1 to 13 days	1-Zero days	3Good	Y	Y	N	45-64	2F	Alaska	2M	3college	2N	1U	CurSmok	N	ForSmok	N	N	N	N	Y	N	N	Y	N	282.4080668	21021	2022000475	2-7TO9	1PhP	2NSBR	Y	N	N	N	N	N	N	N	N	N	Y	N	1$<50000	2NHWHI
1425	2$25000-50000	4>30	2-1 to 13 days	2-1 to 13 days	2-1 to 13 days	3Good	Y	Y	N	35-44	1M	Alaska	1S	3college	1Y	2A	NonSmok	N	NonSmok	N	N	N	N	N	N	N	N	N	96.3850934	21031	2022000485	2-7TO9	1PhP	2NSBR	N	N	Y	N	N	N	N	N	N	N	N	N	1$<50000	2NHWHI
1426	2$25000-50000	4>30	2-1 to 13 days	1-Zero days	3-14+ days	2Very good	Y	Y	N	64<	2F	Alaska	2M	3college		1U	NonSmok	N	NonSmok	N	N	N	N	N	Y	N	Y	N	123.7187363	21022	2022000493	2-7TO9	1PhP	2NSBR	N	N	Y	N	N	N	N	N	N	N	N	N		2NHWHI
1427	2$25000-50000	4>30	2-1 to 13 days	1-Zero days	2-1 to 13 days	3Good	Y	N	N	45-64	2F	Alaska	2M	3college	2N	1U	NonSmok	N	NonSmok	N	N	N	N	N	Y	N	N	N	42.77691302	21021	2022000497	2-7TO9	1PhP	2NSBR	N												1$<50000	2NHWHI
1428	4$>100000	4>30	1-Zero days	2-1 to 13 days	1-Zero days	3Good	Y	N	N	45-64	1M	Alaska	2M	3college	1Y	1U	ForSmok	N	ForSmok	N	N	N	N	N	N	N	N	N	58.56554566	21021	2022000498	2-7TO9	1PhP	2NSBR	N												3$>100000	2NHWHI
1429	4$>100000	3-25-30	2-1 to 13 days	1-Zero days	2-1 to 13 days	1Excellent	Y	N	N	35-44	2F	Alaska	2M	3college	1Y	1U	ForSmok	N	NonSmok	N	N	N	N	N	N	N	Y	N	52.09888855	21021	2022000501	2-7TO9	1PhP	2NSBR	N												3$>100000	2NHWHI
1430	2$25000-50000	3-25-30	1-Zero days	2-1 to 13 days	1-Zero days	3Good	Y	Y	N	64<	1M	Alaska	2M	3college	1Y	1U	ForSmok	N	NonSmok	N	N		N	Y	N	N	Y	N	40.42224178	21021	2022000508	1-<7	1PhP	2NSBR	Y	Y	N	N	N	N	N	N	N	N	N	N	1$<50000	2NHWHI
1431	3$50000-100000	3-25-30	2-1 to 13 days	3-14+ days	1-Zero days	3Good	Y	N	N	64<	1M	Alaska	1S	3college	1Y	1U	ForSmok	N	NonSmok	N	N	N	N	N	N	N	Y	N	6.157250079	21041	2022000519	2-7TO9	1PhP	2NSBR	N												2$50000-100000	2NHWHI
1432	4$>100000	3-25-30	2-1 to 13 days	2-1 to 13 days	1-Zero days	3Good	Y	N	N	64<	1M	Alaska	2M	3college	1Y	2A	NonSmok	N	NonSmok	N	N	N	N	N	N	N	N	Y	13.2784689	21041	2022000520	2-7TO9	1PhP	2NSBR	N												3$>100000	2NHWHI
1433	3$50000-100000	2-18.5-25		1-Zero days	1-Zero days	2Very good	Y	N	N	64<	2F	Alaska	1S	3college	1Y	1U	ForSmok	Y	NonSmok	N	N	N	N	N	N	N	N	N	7.277042854	21041	2022000522	1-<7	1PhP	2NSBR	N												2$50000-100000	2NHWHI
1434	3$50000-100000	4>30	3-14+ days	3-14+ days	3-14+ days	4Fair	Y	N	N	64<	1M	Alaska	2M	3college	1Y	2A	NonSmok	N	NonSmok	Y	N	N	N	N	Y	N	Y	N	19.91770335	21041	2022000526	2-7TO9	1PhP	2NSBR	N												2$50000-100000	2NHWHI
1435	3$50000-100000	3-25-30		1-Zero days	1-Zero days	4Fair	Y	N	N	64<	1M	Alaska	2M	3college	1Y	2A	NonSmok	N	ForSmok	Y	N	N	Y	Y	N	N	Y	N	238.1586536	21031	2022000533	1-<7	1PhP	2NSBR	Y													1HISPA
1436	2$25000-50000	3-25-30		1-Zero days	1-Zero days	4Fair	Y	N	N	45-64	1M	Alaska	1S	3college	1Y		NonSmok	N		N	N	N	N	N	N	N	N	N	424.9791453	21032	2022000534	1-<7	2PhN	2NSBR	N												1$<50000	7NHMUL
1437	2$25000-50000	3-25-30	3-14+ days	3-14+ days	2-1 to 13 days	4Fair	Y	Y	N	64<	2F	Alaska	1S	3college	1Y	2A	NonSmok	N	ForSmok	N	Y	Y	N	N	Y	N	Y	N	16.74555426	21031	2022000537	2-7TO9	2PhN	2NSBR	N	N	N	N	N	N	N	N	N	Y	N	N	1$<50000	2NHWHI
1438	3$50000-100000	3-25-30	1-Zero days	3-14+ days	2-1 to 13 days	3Good	Y	Y	N	45-64	1M	Alaska	2M	3college	1Y	2A	ForSmok	N	NonSmok	Y	N	N	N	N	N	N		N	57.2061809	21031	2022000543	1-<7	2PhN	2NSBR	N	N	N	N	N	N	N	N	N	Y	N	N	2$50000-100000	2NHWHI
1439	4$>100000	3-25-30	1-Zero days	3-14+ days	1-Zero days	3Good	Y	N	N	64<	2F	Alaska	2M	2HighSchool	1Y	2A	ForSmok	N	NonSmok	N	N	N	N	N	N	N	Y	N	53.9938417	21031	2022000544	2-7TO9	2PhN	2NSBR	N													2NHWHI
1440	3$50000-100000	2-18.5-25	1-Zero days	2-1 to 13 days	1-Zero days	3Good	Y	N	N	64<	2F	Alaska	1S	2HighSchool	1Y	2A	ForSmok	Y	NonSmok	N	N	N	Y	N	Y	N	Y	N	38.906272	21052	2022000553	1-<7	1PhP	2NSBR	Y													5NHALA
1441	4$>100000	3-25-30		1-Zero days	1-Zero days	1Excellent	Y	N	N	45-64	1M	Alaska	2M	3college	1Y	1U	NonSmok	N	NonSmok	N	N	N	N	N	N	N	Y	N	69.25397409	21042	2022000555	2-7TO9	1PhP	2NSBR	N												3$>100000	2NHWHI
1442	2$25000-50000	2-18.5-25	1-Zero days	2-1 to 13 days	2-1 to 13 days	3Good	Y	N	N	64<	2F	Alaska	1S	3college	1Y	2A	ForSmok	N	NonSmok	N	N	N	Y	N	N	N	N	Y	6.425027764	21041	2022000572	1-<7	1PhP	2NSBR	Y												1$<50000	2NHWHI
1443	4$>100000	3-25-30	1-Zero days	1-Zero days	2-1 to 13 days	2Very good	Y	Y	N	64<	1M	Alaska	2M	3college	1Y	1U	ForSmok	N	NonSmok	N	N	N	N	N	N	N	Y	N	11.72701449	21041	2022000573	2-7TO9	1PhP	2NSBR	N	Y	N	N	N	N	N	N	N	N	N	N	3$>100000	2NHWHI
1444	4$>100000	3-25-30		1-Zero days	1-Zero days	1Excellent	Y	N	N	45-64	2F	Alaska	2M	3college	1Y	2A	ForSmok	Y	NonSmok	N	N	N	N	N	N	N	N	Y	27.03014638	21041	2022000589	2-7TO9	1PhP	2NSBR	N												3$>100000	2NHWHI
1445	2$25000-50000	2-18.5-25		1-Zero days	1-Zero days	2Very good	Y	N	N	45-64	2F	Alaska	2M	3college	2N	2A	CurSmok	N	NonSmok	N	N	Y	Y	Y	N	N	Y	N	63.56604999	21052	2022000591	1-<7	1PhP	2NSBR	Y													5NHALA
1446	1$<25000	4>30		1-Zero days	1-Zero days	3Good	Y	N	N	64<	1M	Alaska	1S	2HighSchool	1Y	2A	ForSmok	N	ForSmok	N	N	Y	N	N	N	N	N	N	12.63237519	21041	2022000612	2-7TO9	2PhN	2NSBR	N												1$<50000	2NHWHI
1447	3$50000-100000	2-18.5-25		1-Zero days	1-Zero days	2Very good	Y	N	N	64<	2F	Alaska	2M	3college	1Y	2A	NonSmok	N	ForSmok	N	N	N	N	N	N	N	Y	N	17.53637645	21041	2022000619	2-7TO9	1PhP	2NSBR	N												2$50000-100000	2NHWHI
1448	2$25000-50000	2-18.5-25		1-Zero days	1-Zero days	2Very good	Y	Y	N	18-34	2F	Alaska	1S	2HighSchool	1Y	2A	ForSmok	N	ForSmok	N	N	N	N	N	N	N	N	N	40.36932827	21052	2022000623	2-7TO9	1PhP	2NSBR	N	N	N	N	N	N	N	N	N	N	Y	N		7NHMUL
1449	4$>100000	4>30	2-1 to 13 days	2-1 to 13 days	2-1 to 13 days	4Fair	Y	N	N	35-44	2F	Alaska	2M	3college	1Y	2A	NonSmok	N	NonSmok	N	N	N	N	N	Y	N	N	N	32.80441793	21041	2022000627	2-7TO9	1PhP	2NSBR	N												3$>100000	2NHWHI
1450	3$50000-100000	3-25-30		1-Zero days	1-Zero days	3Good	Y	N	Y	64<	1M	Alaska	1S	3college	1Y	2A	NonSmok	N	NonSmok	N	N	N	N	N	N	N	N	Y	10.89209246	21051	2022000628	2-7TO9	1PhP	2NSBR	N												2$50000-100000	2NHWHI
1451	2$25000-50000	4>30	3-14+ days	1-Zero days	3-14+ days	2Very good	Y	Y	Y	64<	2F	Alaska	2M	3college		2A	NonSmok	N	NonSmok	N	N	Y	N	N	N	N	Y	N	7.667976829	21061	2022000629	2-7TO9	1PhP	2NSBR	N	Y	N	N	N	N	N	N	N	N	N	N	1$<50000	2NHWHI
1452	4$>100000	2-18.5-25		1-Zero days	2-1 to 13 days	1Excellent	Y	Y	N	45-64	1M	Alaska	1S	3college	1Y	1U	NonSmok	Y	NonSmok	N	N	N	Y	N	Y	N	N	N	17.19235848	21011	2022000644	1-<7	1PhP	2NSBR	Y	Y	N	N	N	N	N	N	N	N	N	N	3$>100000	5NHALA
1453	4$>100000	3-25-30		1-Zero days	1-Zero days	1Excellent	Y	N	N	45-64	1M	Alaska	2M	3college	1Y	1U	NonSmok	N	NonSmok	N	N	N	N	N	N	N	N	N	19.95850211	21011	2022000655	2-7TO9	1PhP	2NSBR	N												3$>100000	2NHWHI
1454	4$>100000	2-18.5-25		1-Zero days	1-Zero days	2Very good	Y	Y	N	64<	1M	Alaska	2M	3college	1Y	1U	NonSmok	N	NonSmok	N	N	N	N	N	N	N	Y	Y	27.18154027	21011	2022000659	2-7TO9	1PhP	2NSBR	N	N	N	N	N	N	N	N	N	N	Y	N	3$>100000	2NHWHI
1455	2$25000-50000	3-25-30	3-14+ days	1-Zero days	3-14+ days	3Good	Y	Y	N	18-34	2F	Alaska	2M	3college	1Y	1U	ForSmok	N	NonSmok	N	N	N	Y	N	Y	N	N	N	670.3782295	21012	2022000661	1-<7	1PhP	2NSBR	Y	N	N	Y	N	N	N	N	N	N	N	N	1$<50000	2NHWHI
1456	4$>100000	2-18.5-25		1-Zero days	1-Zero days	1Excellent	Y	N	N	64<	1M	Alaska	2M	3college	1Y	1U	NonSmok	N	ForSmok	N	N	N	N	N	N	N	N	N	179.4492799	21011	2022000663	2-7TO9	1PhP	2NSBR	N													2NHWHI
1457	3$50000-100000	4>30	1-Zero days	2-1 to 13 days	1-Zero days	3Good	Y	N	N	64<	1M	Alaska	2M	3college	1Y	1U	ForSmok	N	NonSmok	N	N	Y	N	N	N	N	Y	Y	13.16327863	21011	2022000666	2-7TO9	1PhP	2NSBR	N												2$50000-100000	2NHWHI
1458	3$50000-100000	2-18.5-25	1-Zero days	2-1 to 13 days	2-1 to 13 days	3Good	Y	N	N	64<	2F	Alaska	2M	3college	1Y	1U	NonSmok	N	NonSmok	N	N	N	N	N	N	N	Y	N	34.1940077	21011	2022000668	1-<7	2PhN	2NSBR	N												2$50000-100000	2NHWHI
1459	3$50000-100000	3-25-30		1-Zero days	1-Zero days	3Good	Y	N	N	64<	2F	Alaska	2M	3college	1Y	1U	NonSmok	N	NonSmok	Y	N	N	N	N	N	N	N	N	50.85188773	21011	2022000672	1-<7	2PhN	2NSBR	N												2$50000-100000	2NHWHI
1460	2$25000-50000	4>30	1-Zero days	1-Zero days	2-1 to 13 days	2Very good	Y	N	N	64<	2F	Alaska	2M	3college	1Y	1U	NonSmok		ForSmok	N	N	N	N	N	Y	N	Y	N	27.52894292	21011	2022000676	2-7TO9	1PhP	2NSBR	N													2NHWHI
1461	4$>100000	4>30		1-Zero days	1-Zero days	2Very good	Y	N	N	64<	1M	Alaska	1S	2HighSchool	1Y	1U	ForSmok	N	NonSmok	Y	N	N	Y	N	N	N	N	Y	55.52755469	21011	2022000678	2-7TO9	1PhP	2NSBR	Y												3$>100000	2NHWHI
1462	3$50000-100000	4>30	3-14+ days	3-14+ days	1-Zero days	3Good	Y	N	N	64<	1M	Alaska	2M	3college	1Y	1U	ForSmok	N	ForSmok	N		Y		Y	N	Y	Y	Y	56.49874738	21021	2022000679	2-7TO9	2PhN	2NSBR	Y												2$50000-100000	2NHWHI
1463	3$50000-100000	3-25-30	2-1 to 13 days	2-1 to 13 days	1-Zero days	3Good	Y	N	N	45-64	1M	Alaska	2M	3college	1Y	1U	NonSmok	Y	ForSmok	Y	N	N	N	N	N	N	N	Y	73.38777224	21021	2022000684	1-<7	1PhP	2NSBR	N												2$50000-100000	7NHMUL
1464	2$25000-50000	3-25-30	1-Zero days	2-1 to 13 days	3-14+ days	3Good	Y	N	N	64<	1M	Alaska	1S	3college	1Y	1U	ForSmok	N	NonSmok	N	N	N	N	Y	Y	N	N	N	138.771158	21021	2022000687	1-<7	2PhN	2NSBR	Y												1$<50000	2NHWHI
1465	3$50000-100000	2-18.5-25		1-Zero days	1-Zero days	2Very good	Y	N	N	45-64	2F	Alaska	2M	3college	1Y	1U	NonSmok	N	NonSmok	N	N	N	N	N	N	N	N	N	114.2233253	21021	2022000689	2-7TO9	1PhP	2NSBR	N												2$50000-100000	2NHWHI
1466	2$25000-50000	2-18.5-25		1-Zero days	1-Zero days	2Very good	Y	N	N	64<	2F	Alaska	1S	3college	1Y	1U	NonSmok	N	NonSmok	N	N	N	N	N	Y	N	N	N	10.21721495	21021	2022000690	2-7TO9	1PhP	2NSBR	N												1$<50000	2NHWHI
1467	3$50000-100000	1<18.5	1-Zero days	2-1 to 13 days	1-Zero days	5Poor	Y	N	N	64<	1M	Alaska	2M	3college	1Y	1U	CurSmok	N	NonSmok	N	N	N	N	Y	N	N	N	N	201.924461	21021	2022000695	2-7TO9	1PhP	2NSBR	Y													2NHWHI
1468	3$50000-100000	4>30	1-Zero days	2-1 to 13 days	2-1 to 13 days	3Good	Y	N	N	64<	2F	Alaska	2M	2HighSchool	1Y	1U	NonSmok	N	NonSmok	N	N	N	N	N	N	N	N	N	33.45806186	21021	2022000700	2-7TO9	1PhP	2NSBR	N												2$50000-100000	2NHWHI
1469	2$25000-50000	3-25-30	1-Zero days	1-Zero days	2-1 to 13 days	2Very good	Y	N	N	64<	1M	Alaska	2M	3college	1Y	2A	ForSmok	N	NonSmok	N	N	N	N	N	Y	Y	Y	N	29.45733166	21031	2022000716	2-7TO9	1PhP	2NSBR	N												1$<50000	2NHWHI
1470	3$50000-100000	3-25-30	1-Zero days		1-Zero days	2Very good	Y	N	N	64<	2F	Alaska	2M	3college	1Y	1U	NonSmok	N	NonSmok	N	N	N	N	N	N	N	N	N	23.21327744	21041	2022000722	2-7TO9	1PhP	2NSBR	N												2$50000-100000	2NHWHI
1471	3$50000-100000	3-25-30	2-1 to 13 days	1-Zero days	3-14+ days	3Good	Y	N	N	18-34	1M	Alaska	1S	3college	1Y	1U	NonSmok	N	ForSmok	N	N	N	N	N	Y	N	N	N	221.9661279	21041	2022000728	1-<7	1PhP	2NSBR	N													6NHHAP
1472	3$50000-100000	4>30		1-Zero days	1-Zero days	1Excellent	Y	N	N	45-64	1M	Alaska	2M	3college	2N	2A	NonSmok	N	NonSmok	N	N	N	N	N	N	N	N	N	65.05902785	21042	2022000731	2-7TO9	1PhP	2NSBR	N													2NHWHI
1473	2$25000-50000	2-18.5-25	1-Zero days	2-1 to 13 days	1-Zero days	1Excellent	Y	N	N	64<	1M	Alaska	2M	2HighSchool	1Y	1U	ForSmok	N	NonSmok	N	N	N	Y	Y	N	N	N	N	22.64667687	21041	2022000734	2-7TO9	2PhN	2NSBR	Y													5NHALA
1474	4$>100000	4>30	3-14+ days	1-Zero days	3-14+ days	4Fair	Y	N	N	18-34	2F	Alaska	2M	3college	1Y	2A	NonSmok	N	NonSmok	N	N	N	Y	N	Y	N	N	N	50.45887086	21061	2022000743	1-<7	1PhP	2NSBR	Y												3$>100000	2NHWHI
1475	4$>100000	1<18.5		1-Zero days	1-Zero days	3Good	Y	N	N	45-64	1M	Alaska	2M	3college	1Y	2A	NonSmok	N	NonSmok	N	N	N	N	N	N	N	Y	N	23.0479098	21061	2022000746	2-7TO9	1PhP	2NSBR	N												3$>100000	2NHWHI
1476	4$>100000	3-25-30		1-Zero days	1-Zero days	2Very good	Y	N	N	45-64	1M	Alaska	2M	3college	1Y	2A	ForSmok	N	NonSmok	N	N	N	N	N	N	N	N	N	23.0479098	21061	2022000751	2-7TO9	1PhP	2NSBR	N												3$>100000	2NHWHI
1477	4$>100000	3-25-30	2-1 to 13 days	2-1 to 13 days	1-Zero days	3Good	Y	N	N	64<	1M	Alaska	2M	2HighSchool	1Y	1U	ForSmok	N	NonSmok	N	N	N	N	Y	N	N	Y	N	19.64433003	21071	2022000761	2-7TO9	2PhN	2NSBR	Y												3$>100000	2NHWHI
1478	2$25000-50000	3-25-30	1-Zero days	1-Zero days	2-1 to 13 days	3Good	Y	N	N	64<	2F	Alaska	1S	2HighSchool		1U	ForSmok	N	ForSmok	N	N	N	N	N	Y	Y	Y	N	46.06113174	21071	2022000762	2-7TO9	1PhP	2NSBR	N												1$<50000	2NHWHI
1479	3$50000-100000	4>30		1-Zero days	1-Zero days	3Good	Y	N	N	64<	1M	Alaska	2M	3college	1Y	1U	NonSmok	N	NonSmok	N	N	Y	N	N	N	N	N	N	25.57929861	21071	2022000769	2-7TO9	1PhP	2NSBR	N												2$50000-100000	2NHWHI
1480	2$25000-50000	2-18.5-25	2-1 to 13 days	3-14+ days	2-1 to 13 days	3Good	Y	N	N	45-64	1M	Alaska	1S	2HighSchool	2N	2A	CurSmok	Y	NonSmok	N	N	N	N	N	N	N	N	N	100.4908138	21052	2022000789	3->9	2PhN	2NSBR	N												1$<50000	1HISPA
1481	2$25000-50000	3-25-30		1-Zero days	1-Zero days	1Excellent	Y	N	N	64<	2F	Alaska	1S	3college	1Y	2A	ForSmok	N	CurSmok	N	N	N	N	N	N	N	N	N	20.00048296	21051	2022000794	2-7TO9	1PhP	2NSBR	N												1$<50000	2NHWHI
1482	3$50000-100000	2-18.5-25	1-Zero days	2-1 to 13 days	2-1 to 13 days	2Very good	Y	N	N	45-64	2F	Alaska	2M	2HighSchool	1Y	2A	ForSmok	N	NonSmok	N	N	N	N	N	N	N	Y	N	18.82811126	21061	2022000798	1-<7	1PhP	2NSBR	N												2$50000-100000	2NHWHI
1483	2$25000-50000	4>30		1-Zero days	1-Zero days	1Excellent	Y	N	N	45-64	2F	Alaska	1S	2HighSchool	1Y	2A	CurSmok	N	NonSmok	N	N	N	N	N	Y	N	N	N	48.38724554	21061	2022000799	2-7TO9	1PhP	2NSBR	N												1$<50000	5NHALA
1484	3$50000-100000	3-25-30	1-Zero days	2-1 to 13 days	2-1 to 13 days	2Very good	Y	N	N	45-64	2F	Alaska	1S	2HighSchool	2N	2A	NonSmok	N	NonSmok	N	N	N	N	N	N	N	N	N	48.38724554	21061	2022000803	2-7TO9	1PhP	2NSBR	N													5NHALA
1485	4$>100000	3-25-30		1-Zero days	1-Zero days	2Very good	Y	N	N	45-64	2F	Alaska	2M	3college	1Y	1U	ForSmok	N	NonSmok	N	N	N	N	N	N	N	N	N	33.5679873	21071	2022000814	2-7TO9	1PhP	2NSBR	N												3$>100000	2NHWHI
1486	4$>100000	3-25-30		1-Zero days	1-Zero days	2Very good	Y	N	N	64<	1M	Alaska	2M	3college	1Y	1U	NonSmok	N	NonSmok	N	N	N	N	N	N	N	N	N	27.18154027	21011	2022000820	2-7TO9	1PhP	2NSBR	N												3$>100000	2NHWHI
1487	4$>100000	4>30	2-1 to 13 days	2-1 to 13 days	2-1 to 13 days	3Good	Y	N	N	45-64	1M	Alaska	1S	3college	1Y	1U	ForSmok	N	ForSmok	N	N	N	N	N	N	N	Y	N	73.97092873	21011	2022000828	1-<7	2PhN	2NSBR	N												3$>100000	2NHWHI
1488	3$50000-100000	4>30		1-Zero days	1-Zero days	2Very good	Y	N	N	45-64	1M	Alaska	1S	3college	1Y	1U	ForSmok	N	NonSmok	Y	N	N	N	N	N	N	N	N	34.67250453	21011	2022000830	2-7TO9	1PhP	2NSBR	N													2NHWHI
1489	4$>100000	2-18.5-25	3-14+ days	3-14+ days	3-14+ days	3Good	Y	Y	N	45-64	2F	Alaska	2M	3college	1Y	1U	NonSmok	N	NonSmok	N	N	N	Y	N	Y	N	Y	N	73.3421466	21011	2022000834	2-7TO9	1PhP	2NSBR	Y												3$>100000	2NHWHI
1490	3$50000-100000	3-25-30		1-Zero days	1-Zero days	3Good	Y	N	N	45-64	1M	Alaska	1S	3college	1Y	1U	CurSmok	N	NonSmok	N	N	N	N	N	N	N	N	N	18.50958716	21011	2022000841	2-7TO9	1PhP	2NSBR	N												2$50000-100000	2NHWHI
1491	3$50000-100000	3-25-30		1-Zero days	1-Zero days	1Excellent	Y	N	N	64<	1M	Alaska	2M	3college	1Y	1U	ForSmok	N	NonSmok	N	N	N	N	N	N	N	Y	Y	13.16327863	21011	2022000845	2-7TO9	1PhP	2NSBR	N													2NHWHI
1492	4$>100000	4>30	3-14+ days	3-14+ days	1-Zero days	5Poor	Y	N	N	64<	1M	Alaska	2M	2HighSchool	1Y	1U	ForSmok	N	ForSmok	N	Y	Y	Y	Y	N	N	Y	N	179.8471814	21012	2022000851	2-7TO9	2PhN	2NSBR	Y													2NHWHI
1493	4$>100000	2-18.5-25	2-1 to 13 days	3-14+ days	2-1 to 13 days	3Good	Y	Y	N	45-64	2F	Alaska	2M	3college	2N	1U	NonSmok	N	NonSmok	N	N	N	N	N	N	N	N	N	39.70416553	21011	2022000853	2-7TO9	1PhP	2NSBR	N	N	N	N	N	N	N	N	N	N	N	Y	3$>100000	2NHWHI
1494	2$25000-50000	2-18.5-25		1-Zero days	1-Zero days	2Very good	Y	N	N	64<	1M	Alaska	2M	3college	1Y	1U	NonSmok	N	ForSmok	N	N	N	N	N	N	N	N	N	50.2101602	21011	2022000857	2-7TO9	2PhN	2NSBR	N												1$<50000	2NHWHI
1495	2$25000-50000	2-18.5-25		1-Zero days	1-Zero days	3Good	Y	N	N	64<	1M	Alaska	2M	2HighSchool	1Y	1U	CurSmok	N	ForSmok	Y	Y	Y	N	N	N	N	N	Y	187.8107627	21021	2022000873	1-<7	1PhP	2NSBR	N												1$<50000	2NHWHI
1496	2$25000-50000	4>30	3-14+ days	3-14+ days	3-14+ days	3Good	Y	Y	N	18-34	2F	Alaska	1S	2HighSchool	1Y	1U	NonSmok	N	ForSmok	N	N	N	Y	N	Y	N	N	N	228.4242215	21022	2022000881	1-<7	1PhP	2NSBR	Y	N	N	N	N	N	N	N	N	N	Y	N		7NHMUL
1497	4$>100000	3-25-30		1-Zero days	1-Zero days	2Very good	Y	N	N	64<	2F	Alaska	1S	3college	1Y	1U	NonSmok	N	NonSmok	N	N	N	N	N	N	N	N	Y	8.891334233	21021	2022000882		1PhP	2NSBR	N												3$>100000	2NHWHI
1498	3$50000-100000	2-18.5-25		1-Zero days	1-Zero days	2Very good	Y	N	N	64<	2F	Alaska	1S	3college	1Y	1U	CurSmok	N	NonSmok	N	N	N	N	Y	N	N	N	Y	18.87339695	21021	2022000884	2-7TO9	1PhP	2NSBR	Y												2$50000-100000	2NHWHI
1499	2$25000-50000	2-18.5-25	2-1 to 13 days		1-Zero days	4Fair	Y	N	N	64<	2F	Alaska	1S	1NoSchool	1Y	2A	ForSmok	N	NonSmok	Y	N	N	N	N	N	N	N	N	76.43553425	21031	2022000895	3->9	1PhP	2NSBR	N												1$<50000	2NHWHI
1500	3$50000-100000	4>30		1-Zero days	1-Zero days	1Excellent	Y	Y	N	64<	1M	Alaska	1S	3college	1Y	2A	ForSmok	N	NonSmok	N	Y	Y	N	N	N	N	N	N	25.55633076	21031	2022000899	1-<7	2PhN	2NSBR	N	N	N	Y	N	N	N	N	N	N	N	N	2$50000-100000	2NHWHI
1501	3$50000-100000	3-25-30	1-Zero days	1-Zero days	2-1 to 13 days	2Very good	Y	N	N	45-64	2F	Alaska	2M	3college	1Y	2A	NonSmok	N	NonSmok	N	N	N	N	N	N	N	N	N	37.95251877	21031	2022000900	2-7TO9	1PhP	2NSBR	N												2$50000-100000	2NHWHI
1502	3$50000-100000	4>30		1-Zero days	1-Zero days	2Very good	Y	N	N	45-64	2F	Alaska	2M	3college	1Y	2A	ForSmok	N	ForSmok	N	N	N	N	N	N	N	N	N	75.57414405	21031	2022000901	2-7TO9	1PhP	2NSBR	N												2$50000-100000	2NHWHI
1503	3$50000-100000	4>30	1-Zero days	1-Zero days	3-14+ days	2Very good	Y	N	N	64<	2F	Alaska	1S	2HighSchool	1Y	2A	ForSmok		NonSmok	N	N	N	Y	N	N	N	N	N	36.52656746	21031	2022000909	2-7TO9	1PhP	2NSBR	Y													2NHWHI
1504	2$25000-50000	4>30		1-Zero days	1-Zero days	4Fair	Y	N	N	45-64	2F	Alaska	1S	1NoSchool	2N		ForSmok	Y	NonSmok	N	N	N	N	N	N	N	N	Y	32.632098	21031	2022000919		2PhN	2NSBR	N													2NHWHI
1505	3$50000-100000	4>30	1-Zero days	2-1 to 13 days	2-1 to 13 days	3Good	Y	N	N	45-64	2F	Alaska	2M	3college	1Y	2A	NonSmok	N	NonSmok	N	N	N	N	N	N	N	N	N	61.36870402	21031	2022000923	2-7TO9	2PhN	2NSBR	N												2$50000-100000	2NHWHI
1506	3$50000-100000	3-25-30		1-Zero days	1-Zero days	2Very good	Y	N	N	64<	2F	Alaska	1S	3college	1Y	1U	NonSmok	N	NonSmok	N	N	N	Y	N	N	N	N	Y	7.277042854	21041	2022000928	2-7TO9	1PhP	2NSBR	Y												2$50000-100000	2NHWHI
1507	3$50000-100000	3-25-30		1-Zero days	1-Zero days	2Very good	Y	N	N	64<	1M	Alaska	2M	3college	1Y	2A	ForSmok	N	NonSmok	Y	N	N	N	Y	N	N	N	N	9.892581461	21052	2022000930	2-7TO9	1PhP	2NSBR	Y													2NHWHI
1508	2$25000-50000	4>30	3-14+ days	3-14+ days	2-1 to 13 days	3Good	Y	Y	N	64<	2F	Alaska	1S	3college	1Y	2A	ForSmok	N	NonSmok	N	N	Y	N	N	N	N	Y	Y	26.71023469	21051	2022000931	2-7TO9	2PhN	2NSBR	N	Y	N	N	N	N	N	N	N	N	N	N	1$<50000	7NHMUL
1509	4$>100000	2-18.5-25	1-Zero days	1-Zero days	2-1 to 13 days	3Good	Y	N	N	45-64	2F	Alaska	2M	3college	1Y	2A	NonSmok	N	NonSmok	N	N	N	N	N	Y	N	Y	N	10.85884791	21051	2022000932	2-7TO9	1PhP	2NSBR	N												3$>100000	2NHWHI
1510	3$50000-100000	4>30	2-1 to 13 days	1-Zero days	2-1 to 13 days	2Very good	Y	N	N	64<	1M	Alaska	1S	3college	1Y	2A	NonSmok	N	NonSmok	N	N	N	N	N	Y	N	Y	N	8.096247321	21051	2022000934	2-7TO9	1PhP	2NSBR	N												2$50000-100000	2NHWHI
1511	2$25000-50000	4>30	1-Zero days		2-1 to 13 days	4Fair	Y	N	N	35-44	2F	Alaska	1S	3college	1Y	2A	NonSmok	N	NonSmok	N	N	N	N	N	N	N		N	192.5293677	21052	2022000938	1-<7	2PhN	2NSBR	N												1$<50000	4NHASI
1512	4$>100000	3-25-30		1-Zero days	1-Zero days	2Very good	Y	N	N	45-64	1M	Alaska	1S	3college	1Y	2A	NonSmok	N	ForSmok	N	N	N	N	N	N	N	N	N	21.38457673	21052	2022000942	1-<7	1PhP	2NSBR	N												3$>100000	7NHMUL
1513	1$<25000	2-18.5-25	1-Zero days	3-14+ days	1-Zero days	2Very good	Y	N	N	45-64	2F	Alaska	1S	2HighSchool	1Y	2A	CurSmok	N	NonSmok	N	N	N	N	N	N	N	N	N	48.38724554	21051	2022000945	2-7TO9	2PhN	2NSBR	N												1$<50000	5NHALA
1514	2$25000-50000	3-25-30	1-Zero days	1-Zero days	2-1 to 13 days	3Good	Y	N	N	45-64	2F	Alaska	2M	2HighSchool	1Y	2A	NonSmok	N	NonSmok	N	N	N	N	N	N	N	N	N	43.09537318	21051	2022000946		1PhP	2NSBR	N													2NHWHI
1515	3$50000-100000	4>30	1-Zero days	2-1 to 13 days	1-Zero days	2Very good	Y	N	N	45-64	1M	Alaska	1S	3college	1Y	2A	NonSmok	N	NonSmok	N	N	N	N	N	N	N	N	N	11.78142931	21051	2022000948	2-7TO9	2PhN	2NSBR	N												2$50000-100000	2NHWHI
1516	4$>100000	3-25-30	1-Zero days	2-1 to 13 days	2-1 to 13 days	2Very good	Y	N	N	64<	1M	Alaska	1S	2HighSchool	1Y	2A	ForSmok	N	NonSmok	N	N	N	N	N	N	N	N	Y	15.98447765	21061	2022000953	2-7TO9	1PhP	2NSBR	N												3$>100000	2NHWHI
1517	3$50000-100000	3-25-30		1-Zero days	1-Zero days	2Very good	Y	N	N	45-64	2F	Alaska	2M	3college	1Y	2A	ForSmok	N	NonSmok	N	N	N	N	N	N	N	N	N	10.95866542	21061	2022000956	2-7TO9	1PhP	2NSBR	N												2$50000-100000	2NHWHI
1518	4$>100000	3-25-30	2-1 to 13 days	1-Zero days	2-1 to 13 days	2Very good	Y	N	N	45-64	1M	Alaska	2M	3college	1Y	2A	ForSmok	N	NonSmok	N	N	Y	N	N	Y	N	Y	N	14.39540377	21061	2022000958	1-<7	1PhP	2NSBR	N												3$>100000	2NHWHI
1519	2$25000-50000	3-25-30				5Poor	Y	N	N	64<	2F	Alaska		2HighSchool		2A		N	NonSmok	N	N	N	N	N	N	N	N	N	11.4116683	21061	2022000964			2NSBR	N												1$<50000	2NHWHI
1520	3$50000-100000	2-18.5-25		1-Zero days	1-Zero days	2Very good	Y	N	N	35-44	1M	Alaska	2M	2HighSchool	1Y	2A	NonSmok	N	ForSmok	N	N	N	N	N	N	N	N	N	147.5057325	21061	2022000965	2-7TO9	1PhP	2NSBR	N												2$50000-100000	5NHALA
1521	2$25000-50000	2-18.5-25		1-Zero days	1-Zero days	3Good	Y	N	N	64<	1M	Alaska	2M	3college	1Y	2A	NonSmok	N	NonSmok	N	Y	Y	N	N	N	N	N	N	11.58168088	21061	2022000966	2-7TO9	1PhP	2NSBR	N												1$<50000	2NHWHI
1522	1$<25000	4>30	3-14+ days	3-14+ days	3-14+ days	4Fair	Y	N	N	45-64	2F	Alaska	1S	3college	1Y	2A	ForSmok	N	NonSmok	Y	N	N	Y	N	Y	Y	Y	N	59.7812443	21061	2022000973	1-<7	1PhP	2NSBR	Y												1$<50000	5NHALA
1523	3$50000-100000	4>30	1-Zero days	1-Zero days	2-1 to 13 days	3Good	Y	N	N	64<	2F	Alaska	2M	3college	1Y	2A	NonSmok	N	NonSmok	N	N	N	N	N	N	N	N	N	14.164405	21061	2022000979	2-7TO9	1PhP	2NSBR	N												2$50000-100000	2NHWHI
1524	4$>100000	2-18.5-25	1-Zero days	3-14+ days	1-Zero days	2Very good	Y	N	N	45-64	2F	Alaska	1S	3college	1Y	2A	NonSmok	Y	NonSmok	N	N	N	N	N	N	N	N	N	59.7812443	21061	2022000980	1-<7	1PhP	2NSBR	N												3$>100000	5NHALA
1525	2$25000-50000	4>30	3-14+ days	2-1 to 13 days	3-14+ days	4Fair	Y	N	N	64<	2F	Alaska	1S	3college	1Y	2A	CurSmok	N	NonSmok	N	N	N	Y	Y	Y	N	Y	N	41.83002022	21061	2022000982	1-<7	2PhN	2NSBR	Y												1$<50000	5NHALA
1526	4$>100000	4>30	2-1 to 13 days	1-Zero days	2-1 to 13 days	4Fair	Y	N	N	64<	2F	Alaska	1S	3college	1Y	1U	NonSmok	N	NonSmok	N	N	N	N	N	N	N	Y	N	11.21458795	21061	2022000984	2-7TO9	1PhP	2NSBR	N												3$>100000	5NHALA
1527	3$50000-100000	4>30		1-Zero days	1-Zero days	3Good	Y	Y	N	64<	2F	Alaska	1S	3college	1Y	2A	NonSmok	N	NonSmok	N	N	N	Y	N	N	N	Y	Y	7.211415468	21061	2022000985	1-<7	2PhN	2NSBR	Y	N	N	Y	N	N	N	N	N	N	N	N	2$50000-100000	2NHWHI
1528	3$50000-100000	2-18.5-25	1-Zero days	1-Zero days	2-1 to 13 days	2Very good	Y	N	Y	64<	2F	Alaska	1S	3college	1Y	2A	NonSmok	N	NonSmok	N	N	N	N	N	N	N	Y	N	14.45972921	21061	2022000992	2-7TO9	1PhP	2NSBR	N												2$50000-100000	7NHMUL
1529	4$>100000	4>30	1-Zero days	1-Zero days	2-1 to 13 days	3Good	Y	Y	N	45-64	2F	Alaska	2M	3college	1Y	2A	ForSmok	Y	NonSmok	N	N	N	N	N	N	N	Y	N	10.95866542	21061	2022000993	1-<7	2PhN	2NSBR	N	N	N	N	N	N	N	N	N	N	Y	N	3$>100000	2NHWHI
1530	4$>100000	4>30		1-Zero days	1-Zero days	3Good	Y	N	N	45-64	2F	Alaska	2M	2HighSchool	1Y	2A	ForSmok	Y	ForSmok	N	N	N	N	N	N	N	Y	N	59.12304173	21061	2022000997	1-<7	2PhN	2NSBR	N												3$>100000	5NHALA
1531	4$>100000	2-18.5-25		1-Zero days	1-Zero days	3Good	Y	N	N	64<	1M	Alaska	1S	3college	1Y	2A	NonSmok	N	NonSmok	N	N	N	Y	N	N	N	N	N	4.966619382	21061	2022001002	2-7TO9	1PhP	2NSBR	Y												3$>100000	2NHWHI
1532	1$<25000	4>30		1-Zero days	1-Zero days	2Very good	Y	N	N	64<	2F	Alaska	1S	3college	1Y	1U	NonSmok	N	NonSmok	N	N	Y	N	N	N	N	N	Y	63.84747039	21072	2022001004	2-7TO9	1PhP	2NSBR	N												1$<50000	2NHWHI
1533	3$50000-100000	4>30	2-1 to 13 days	1-Zero days	2-1 to 13 days	3Good	Y	N	N	64<	1M	Alaska	1S	3college	1Y	1U	ForSmok	N	NonSmok	N	N	N	N	N	N	N	Y	Y	50.82112447	21012	2022001014	2-7TO9	1PhP	2NSBR	N												2$50000-100000	2NHWHI
1534	3$50000-100000	2-18.5-25	2-1 to 13 days	2-1 to 13 days	1-Zero days	3Good	Y	N	N	64<	2F	Alaska	2M	3college	1Y	1U	NonSmok	N	NonSmok	N	N	N	Y	N	N	N	Y	Y	135.9597893	21012	2022001016	2-7TO9	1PhP	2NSBR	Y												2$50000-100000	2NHWHI
1535	2$25000-50000	4>30		1-Zero days	1-Zero days	1Excellent	Y	N	N	64<	1M	Alaska	2M	3college	1Y	1U	NonSmok	N	NonSmok	N	N	N	N	N	N	N	N	N	27.18154027	21011	2022001017	2-7TO9	1PhP	2NSBR	N													2NHWHI
1536	3$50000-100000	4>30		1-Zero days	1-Zero days	2Very good	Y	N	N	64<	2F	Alaska	2M	3college	1Y	1U	NonSmok	N	NonSmok	Y	N	N	N	N	N	N	Y	N	63.16369814	21011	2022001022	2-7TO9	1PhP	2NSBR	N												2$50000-100000	2NHWHI
1537	2$25000-50000	4>30	1-Zero days	2-1 to 13 days	1-Zero days	2Very good	Y	N	N	64<	2F	Alaska	1S	3college	1Y	1U	NonSmok	N	NonSmok	N	N	N	N	N	N	N	N	N	29.7014245	21011	2022001023	1-<7	1PhP	2NSBR	N												1$<50000	2NHWHI
1538	1$<25000	4>30	2-1 to 13 days	3-14+ days	3-14+ days	5Poor	Y	Y	N	64<	2F	Alaska	1S	2HighSchool	1Y	1U	ForSmok	N	NonSmok	N	N	N	N	N	Y	N	Y	N	79.48743195	21011	2022001030	2-7TO9	2PhN	2NSBR	N	N	N	N	N	N	N	N	N	N	N	Y	1$<50000	2NHWHI
1539	1$<25000	4>30		1-Zero days	1-Zero days	1Excellent	Y	N	Y	64<	1M	Alaska	1S	3college	1Y	2A	NonSmok	N	ForSmok	Y	Y	Y	Y	N	Y	N	Y	Y	12.97947062	21041	2022001041	3->9	1PhP	2NSBR	Y												1$<50000	7NHMUL
1540	2$25000-50000	4>30	1-Zero days	3-14+ days	1-Zero days	2Very good	Y	N	N	64<	1M	Alaska	2M	3college	1Y	2A	NonSmok	N	NonSmok	Y	N	N	N	N	N	N	N	N	17.59052173	21041	2022001042	2-7TO9	1PhP	2NSBR	N												1$<50000	2NHWHI
1541	4$>100000	3-25-30		1-Zero days	1-Zero days	1Excellent	Y	N	N	64<	1M	Alaska	2M	3college	1Y	1U	NonSmok	N	NonSmok	N	Y	Y	N	N	N	N	Y	N	24.35861512	21041	2022001050	2-7TO9	1PhP	2NSBR	N												3$>100000	6NHHAP
1542	1$<25000	4>30	3-14+ days	2-1 to 13 days	3-14+ days	2Very good	Y	N	Y	64<	2F	Alaska	1S	1NoSchool	1Y	1U	ForSmok	N	NonSmok	N	Y	Y	N	N	N	N	N	Y	61.35758463	21041	2022001053	3->9	2PhN	2NSBR	N												1$<50000	2NHWHI
1543	4$>100000	3-25-30	1-Zero days	2-1 to 13 days	1-Zero days	3Good	Y	N	N	64<	1M	Alaska	2M	3college	1Y	1U	NonSmok	N	NonSmok	Y	N	N	N	N	N	N	N	Y	13.2784689	21041	2022001059	2-7TO9	1PhP	2NSBR	N												3$>100000	2NHWHI
1544	4$>100000	3-25-30	3-14+ days	3-14+ days	1-Zero days	4Fair	Y	N	N	64<	1M	Alaska	2M	3college	1Y	1U	NonSmok	N	NonSmok	N	N	N	N	N	N	N	Y	N	47.25047469	21071	2022001072		2PhN	2NSBR	N												3$>100000	2NHWHI
1545	3$50000-100000	3-25-30	2-1 to 13 days	2-1 to 13 days		4Fair	Y	N	N	64<	1M	Alaska	1S	3college	1Y	1U	ForSmok	N	NonSmok	N	Y	Y	N		N	N	Y	N	79.40832191	21071	2022001074		1PhP	2NSBR													2$50000-100000	2NHWHI
1546	4$>100000	2-18.5-25		1-Zero days	1-Zero days	1Excellent	Y	N	N	64<	1M	Alaska	2M	3college	1Y	1U	NonSmok	N	NonSmok	N	N	N	N	N	N	N	N	N	25.57929861	21071	2022001078	2-7TO9	1PhP	2NSBR	N												3$>100000	2NHWHI
1547	3$50000-100000	4>30		1-Zero days	1-Zero days	3Good	Y	Y	N	45-64	1M	Alaska	2M	2HighSchool	2N	1U	ForSmok	N	CurSmok	N	N	N	N	N	N	N	Y	N	68.58150767	21011	2022001080	2-7TO9	2PhN	2NSBR	N	N	Y	N	N	N	N	N	N	N	N	N	2$50000-100000	2NHWHI
1548	2$25000-50000	4>30		1-Zero days	1-Zero days	2Very good	Y	Y	N	45-64	1M	Alaska	2M	3college	1Y	1U	ForSmok	N	NonSmok	N	N	Y	Y	N	N	N	Y	Y	110.6029583	21011	2022001084	2-7TO9	2PhN	2NSBR	Y	N	Y	N	N	N	N	N	N	N	N	N	1$<50000	2NHWHI
1549	4$>100000	3-25-30	3-14+ days	3-14+ days	3-14+ days	5Poor	Y	N	N	64<	2F	Alaska	2M	3college	1Y	1U	NonSmok	N	NonSmok	Y	Y	Y	N	N	N	N	N	N	63.16369814	21011	2022001086	1-<7	2PhN	2NSBR	N												3$>100000	2NHWHI
1550	2$25000-50000	2-18.5-25		1-Zero days	1-Zero days	3Good	Y	N	N	18-34	1M	Alaska	1S	2HighSchool	1Y	1U	NonSmok	N	NonSmok	N	N	N	N	N	N	N	N	N	112.5254018	21021	2022001092	2-7TO9	1PhP	2NSBR	N													2NHWHI
1551	2$25000-50000	3-25-30		1-Zero days	1-Zero days	2Very good	Y	N	N	64<	2F	Alaska	1S	3college	1Y	1U	NonSmok	N	NonSmok	N	N	N	N	N	N	N	N	N	33.8305424	21021	2022001096	2-7TO9	2PhN	2NSBR	N													2NHWHI
1552	4$>100000	2-18.5-25	2-1 to 13 days	2-1 to 13 days	1-Zero days	2Very good	Y	N	N	35-44	2F	Alaska	2M	3college	1Y	1U	ForSmok	N	CurSmok	N	N	N	N	N	N	N	N	N	52.09888855	21021	2022001100	2-7TO9	1PhP	2NSBR	N												3$>100000	2NHWHI
1553	2$25000-50000	3-25-30	1-Zero days	1-Zero days	2-1 to 13 days	3Good	Y	N	N	64<	2F	Alaska	1S	3college	1Y	1U	NonSmok	N	NonSmok	N	N	N	N	N	N	N	Y	N	33.8305424	21021	2022001101	2-7TO9	1PhP	2NSBR	N												1$<50000	2NHWHI
1554	2$25000-50000	4>30	3-14+ days	3-14+ days	1-Zero days	2Very good	Y	N	N	64<	1M	Alaska	2M	3college	1Y	1U	ForSmok	N	NonSmok	N	Y	Y	N	N	N	N	N	Y	56.49874738	21021	2022001112	1-<7	2PhN	2NSBR	N												1$<50000	2NHWHI
1555	3$50000-100000	3-25-30	1-Zero days	2-1 to 13 days	1-Zero days	4Fair	Y	N	N	64<	1M	Alaska	2M	3college	1Y	1U	ForSmok	N	NonSmok	Y	N	N	N	N	N	N	Y	N	57.28860976	21011	2022001118	1-<7	1PhP	2NSBR	N												2$50000-100000	3NHBLA
1556	3$50000-100000	4>30		1-Zero days	1-Zero days	3Good	Y	N	N	64<	2F	Alaska	2M	2HighSchool	1Y	1U	ForSmok	N	ForSmok	N	N	N	N	N	N	N	Y	Y	66.91612371	21021	2022001125	2-7TO9	2PhN	2NSBR	N													2NHWHI
1557	3$50000-100000	3-25-30		1-Zero days	1-Zero days	2Very good	Y	N	N	35-44	1M	Alaska	2M	3college	1Y	1U	ForSmok	N	CurSmok	N	N	N	N	N	N	N	N	N	54.44143645	21021	2022001126	1-<7	1PhP	2NSBR	N												2$50000-100000	2NHWHI
1558	1$<25000	2-18.5-25	3-14+ days	3-14+ days	2-1 to 13 days	4Fair	Y	Y	Y	45-64	2F	Alaska	1S	3college	1Y	2A	CurSmok	N	NonSmok	N	N	N	Y	N	Y	N	Y	N	21.97741547	21031	2022001134	1-<7	1PhP	2NSBR	Y	Y	N	N	N	N	N	N	N	N	N	N	1$<50000	2NHWHI
1559	4$>100000	2-18.5-25		1-Zero days	1-Zero days	2Very good	Y	N	N	45-64	2F	Alaska	2M	3college	1Y	2A	NonSmok	N	ForSmok	N	N	N	N	N	N	N	N	N	45.07588309	21031	2022001136	2-7TO9	1PhP	2NSBR	N												3$>100000	7NHMUL
1560	4$>100000	3-25-30		1-Zero days	1-Zero days	2Very good	Y	N	N	64<	1M	Alaska	2M	3college	1Y	1U	ForSmok	N	NonSmok	N	N	N	N	N	N	N	N	N	17.59052173	21041	2022001137	2-7TO9	1PhP	2NSBR	N												3$>100000	2NHWHI
1561	3$50000-100000	2-18.5-25		1-Zero days	1-Zero days	1Excellent	Y	N	N	64<	2F	Alaska	2M	3college	1Y	1U	NonSmok	N	NonSmok	N	N	N	Y	N	N	N	N	N	6.831802195	21041	2022001142	2-7TO9	1PhP	2NSBR	Y												2$50000-100000	2NHWHI
1562	2$25000-50000	2-18.5-25		1-Zero days	1-Zero days	2Very good	Y	N	N	45-64	2F	Alaska	1S	2HighSchool	1Y	2A	CurSmok	N	NonSmok	N	N	N	N	N	Y	N	N	N	48.38724554	21061	2022001148	2-7TO9	1PhP	2NSBR	N												1$<50000	5NHALA
1563	4$>100000	4>30	1-Zero days	1-Zero days	2-1 to 13 days	2Very good	Y	Y	N	18-34	2F	Alaska	1S	3college	1Y	1U	NonSmok	N	NonSmok	N	N	N	N	N	N	N	N	N	269.3031536	21071	2022001155	2-7TO9	1PhP	2NSBR	N	N	N	N	N	N	N	N	N	N	Y	N	3$>100000	2NHWHI
1564	4$>100000	4>30		1-Zero days	1-Zero days	3Good	Y	N	N	64<	1M	Alaska	2M	3college	1Y	1U	CurSmok	N	NonSmok	N	N	N	N	N	N	N	N	N	48.69708161	21041	2022001158	1-<7	1PhP	2NSBR	N												3$>100000	5NHALA
1565	4$>100000	2-18.5-25	1-Zero days	1-Zero days	2-1 to 13 days	1Excellent	Y	N	N	18-34	1M	Alaska	2M	2HighSchool	1Y	1U	ForSmok	N	NonSmok	N	N	N	N	N	N	N	N	N	359.0940393	22011	2022001165	2-7TO9	1PhP	2NSBR	N												3$>100000	2NHWHI
1566	4$>100000	2-18.5-25	2-1 to 13 days	2-1 to 13 days	1-Zero days	2Very good	Y	N	N	45-64	2F	Alaska	1S	3college	1Y	1U	NonSmok	N	ForSmok	N	N	N	N	N	N	N	Y	N	136.2155037	22012	2022001176	2-7TO9	1PhP	2NSBR	N												3$>100000	2NHWHI
1567	3$50000-100000	3-25-30		1-Zero days	1-Zero days	3Good	Y	N	N	35-44	2F	Alaska	1S	3college	1Y	1U	ForSmok	N	NonSmok	N	N	N	N	N	N	N	N	N	243.6640413	22011	2022001181	1-<7	1PhP	2NSBR	N												2$50000-100000	7NHMUL
1568	4$>100000	4>30		1-Zero days	1-Zero days	2Very good	Y	N		35-44	2F	Alaska	2M	3college	1Y	2A	ForSmok	N	NonSmok	N	N	N	N	N	N	N	N	N	1152.299723	22012	2022001183	1-<7	2PhN	2NSBR	N												3$>100000	5NHALA
1569	2$25000-50000	4>30				4Fair	Y	Y	Y	64<	2F	Alaska	1S	3college	1Y	1U	ForSmok	N	ForSmok	N	N	N	N	N	N	N	N	Y	70.31746575	22011	2022001184	2-7TO9	2PhN	2NSBR	N	N	Y	N	N	N	N	N	N	N	N	N	1$<50000	7NHMUL
1570	4$>100000	4>30		1-Zero days	1-Zero days	2Very good	Y	N	N	18-34	1M	Alaska	2M	2HighSchool	1Y	1U	NonSmok	N	NonSmok	N	N	N	N	N	N	N	N	N	325.3428203	22012	2022001188	1-<7	1PhP	2NSBR	N												3$>100000	2NHWHI
1571	2$25000-50000	3-25-30	1-Zero days	1-Zero days	2-1 to 13 days	2Very good	Y	N	N	35-44	1M	Alaska	1S	3college	1Y	1U	NonSmok	N	NonSmok	N	N	N	N	N	N	N	N	N	107.9091706	22011	2022001198	1-<7	1PhP	2NSBR	N													2NHWHI
1572	4$>100000	3-25-30		1-Zero days	1-Zero days	2Very good	Y	N	N	45-64	1M	Alaska	2M	3college	1Y	1U	NonSmok	N	NonSmok	N	N	N	N	N	N	N	N	N	111.03712	22012	2022001206	1-<7	1PhP	2NSBR	N												3$>100000	2NHWHI
1573	4$>100000	2-18.5-25	1-Zero days	2-1 to 13 days	1-Zero days	4Fair	Y	N	N	18-34	1M	Alaska	1S	2HighSchool		1U	CurSmok	N	CurSmok	N	N	N	N	N	N	N	N	N	207.929494	22011	2022001207	2-7TO9	2PhN	2NSBR	N													7NHMUL
1574	3$50000-100000	3-25-30		1-Zero days	1-Zero days	4Fair	Y	N	N	45-64	2F	Alaska	1S	2HighSchool	1Y	1U	ForSmok	N	NonSmok	Y	N	N	N	N	N	N	N	N	168.2723509	22012	2022001215	2-7TO9	1PhP	2NSBR	N												2$50000-100000	5NHALA
1575	3$50000-100000	4>30		1-Zero days	1-Zero days	3Good	Y	N	N	64<	1M	Alaska	1S	3college	1Y	1U	ForSmok	N	NonSmok	N	N	Y	Y	Y	N	N	Y	N	56.18657867	22012	2022001218	2-7TO9	1PhP	2NSBR	Y												2$50000-100000	2NHWHI
1576	4$>100000	3-25-30		1-Zero days	1-Zero days	1Excellent	Y	N	N	45-64	2F	Alaska	2M	3college	1Y	1U	NonSmok	N	ForSmok	N	N	N	N	N	N	N	N	N	296.4098487	22011	2022001219	1-<7	1PhP	2NSBR	N												3$>100000	1HISPA
1577	4$>100000	2-18.5-25	1-Zero days	2-1 to 13 days	2-1 to 13 days	3Good	Y	N	N	18-34	1M	Alaska	1S	2HighSchool	1Y	1U	CurSmok	Y	CurSmok	N	N	N	N	N	N	N	N	N	201.0299201	22012	2022001222	1-<7	2PhN	2NSBR	N													5NHALA
1578	2$25000-50000	1<18.5		1-Zero days	1-Zero days	3Good	Y	N	N	18-34	1M	Alaska	1S	2HighSchool	1Y	2A	NonSmok	N	NonSmok	N			Y	N	N	N	N	N	497.4456517	22012	2022001224	2-7TO9	2PhN	2NSBR	Y												1$<50000	5NHALA
1579	3$50000-100000	2-18.5-25		1-Zero days	1-Zero days	2Very good	Y	N	N	18-34	1M	Alaska	2M	3college	1Y	1U	CurSmok	N	ForSmok	N	N	N	N	N	N	N	N	N	386.0794199	22011	2022001228	2-7TO9	1PhP	2NSBR	N												2$50000-100000	2NHWHI
1580	2$25000-50000	3-25-30	3-14+ days	3-14+ days	3-14+ days	3Good	Y	Y	N	18-34	2F	Alaska	1S	3college	1Y	1U	NonSmok	N	NonSmok	N	N	N	N	N	Y	N	N	N	192.0920808	22011	2022001231	1-<7	1PhP	2NSBR	N	N	N	Y	N	N	N	N	N	N	N	N	1$<50000	2NHWHI
1581	4$>100000	3-25-30	2-1 to 13 days	1-Zero days	3-14+ days	1Excellent	Y	Y	N	18-34	2F	Alaska	2M	3college	1Y	1U	NonSmok	N	NonSmok	N	N	N	N	N	N	N	N	N	144.8472033	22011	2022001232	1-<7	1PhP	2NSBR	N	N	N	N	N	N	N	N	N	Y	N	N	3$>100000	1HISPA
1582	1$<25000	4>30	3-14+ days			2Very good	Y	Y	N	35-44	1M	Alaska	1S	3college	2N	1U	NonSmok	N	NonSmok	N	N	Y	Y	Y	Y	N	Y	N	71.59952293	22012	2022001240	3->9	1PhP	2NSBR	Y	N	N	N	N	Y	N	N	N	N	N	N	1$<50000	2NHWHI
1583	4$>100000	3-25-30		1-Zero days	1-Zero days	1Excellent	Y	N	N	35-44	2F	Alaska	2M	3college	1Y	1U	ForSmok	N	CurSmok	N	N	N	N	N	Y	N	N	N	389.1774343	22011	2022001248	1-<7	1PhP	2NSBR	N												3$>100000	1HISPA
1584	2$25000-50000	3-25-30		1-Zero days	1-Zero days	2Very good	Y	N	N	18-34	1M	Alaska	1S	2HighSchool	2N	1U	NonSmok	N	ForSmok	N	N	N	N	N	N	N	N	N	400.4597448	22012	2022001251	2-7TO9	2PhN	2NSBR	N												1$<50000	4NHASI
1585	3$50000-100000	4>30	1-Zero days	1-Zero days	2-1 to 13 days	2Very good	Y	N	N	45-64	1M	Alaska	1S	2HighSchool	1Y	1U	NonSmok	N	NonSmok	N	N	N	N	N	N	N	Y	N	110.0611674	22012	2022001255	2-7TO9	1PhP	2NSBR	N												2$50000-100000	2NHWHI
1586	4$>100000	4>30		1-Zero days	1-Zero days	3Good	Y	Y	N	45-64	1M	Alaska	2M	2HighSchool	1Y	1U	CurSmok	N	ForSmok	N	N	N	N	N	N	N	N	N	252.906142	22011	2022001256	1-<7	1PhP	2NSBR	N	N	N	N	N	N	N	N	N	Y	N	N	3$>100000	2NHWHI
1587	3$50000-100000	3-25-30	1-Zero days	3-14+ days	1-Zero days	3Good	Y	N	N	64<	2F	Alaska	2M	3college	1Y	1U	NonSmok	N	NonSmok	N	N	N	N	N	Y	N	N	N	62.47241975	22012	2022001259	2-7TO9	2PhN	2NSBR	N												2$50000-100000	2NHWHI
1588	3$50000-100000	2-18.5-25	3-14+ days	3-14+ days	2-1 to 13 days	3Good	Y	N	N	64<	1M	Alaska	2M	2HighSchool	1Y	1U	ForSmok	N	NonSmok	Y			N	N	N	N	N	N	105.9795189	22012	2022001278	2-7TO9	1PhP	2NSBR	N												2$50000-100000	2NHWHI
1589	3$50000-100000	2-18.5-25		1-Zero days	1-Zero days	1Excellent	Y	N	N	45-64	2F	Alaska	1S	3college	1Y	1U	NonSmok	Y	NonSmok	N	N	N	N	N	N	N	N	N	104.7918052	22011	2022001283	1-<7	1PhP	2NSBR	N												2$50000-100000	2NHWHI
1590	1$<25000	4>30	2-1 to 13 days	2-1 to 13 days	1-Zero days	3Good	Y	N	N	18-34	2F	Alaska	1S	3college	1Y	1U	NonSmok	N	NonSmok	N	N	N	N	N	N	N	N	N	252.2213052	22011	2022001287	2-7TO9	1PhP	2NSBR	N												1$<50000	1HISPA
1591	4$>100000	3-25-30		1-Zero days	1-Zero days	2Very good	Y	N	N	35-44	1M	Alaska	2M	2HighSchool	1Y	1U	ForSmok	Y	NonSmok	N	N	N	N	N	N	N	N	N	219.6325438	22021	2022001293	2-7TO9	1PhP	2NSBR	N												3$>100000	2NHWHI
1592	4$>100000	3-25-30	2-1 to 13 days	1-Zero days	3-14+ days	4Fair	Y	N	N	35-44	1M	Alaska	2M	3college	1Y	1U	ForSmok	N	NonSmok	Y	N	Y	N	N	Y	N	Y	N	78.66726427	22021	2022001300	2-7TO9	1PhP	2NSBR	N												3$>100000	2NHWHI
1593	4$>100000	4>30	2-1 to 13 days	2-1 to 13 days	2-1 to 13 days	3Good	Y	N	N	18-34	1M	Alaska	2M	2HighSchool	1Y	1U	NonSmok	N	NonSmok	N	N	N	Y	N	Y	N	N	N	118.507926	22022	2022001309	2-7TO9	2PhN	2NSBR	Y													7NHMUL
1594	4$>100000	3-25-30	3-14+ days	3-14+ days	1-Zero days	1Excellent	Y	N	N	45-64	1M	Alaska		3college	1Y	1U	NonSmok	N	NonSmok	N	N	N	N	N	N	N	N	N	116.055993	22021	2022001310	1-<7	1PhP	2NSBR	N												3$>100000	2NHWHI
1595	3$50000-100000	4>30	1-Zero days	2-1 to 13 days	2-1 to 13 days	3Good	Y	Y	N	35-44	2F	Alaska	2M	3college	1Y	1U	NonSmok	N	ForSmok	N	N	N	N	N	N	N	Y	N	92.14196161	22021	2022001313	2-7TO9	1PhP	2NSBR	N	N	N	N	N	N	N	N	N	Y	N	N	2$50000-100000	7NHMUL
1596	2$25000-50000	4>30		1-Zero days	1-Zero days	3Good	Y	N	Y	35-44	1M	Alaska	2M	1NoSchool	1Y	1U	ForSmok	N	ForSmok	N	Y	Y	Y	N	Y	N	N	N	129.9081108	22021	2022001315	2-7TO9	1PhP	2NSBR	Y												1$<50000	7NHMUL
1597	3$50000-100000	2-18.5-25		1-Zero days	1-Zero days	1Excellent	Y	N	N	45-64	1M	Alaska	1S	2HighSchool	1Y	1U	CurSmok	N	CurSmok	N	N	N	N	N	Y	N	Y	N	74.02491803	22021	2022001317	2-7TO9	1PhP	2NSBR	N												2$50000-100000	2NHWHI
1598	4$>100000	4>30		1-Zero days	1-Zero days	3Good	Y	N	N	35-44	2F	Alaska	1S	3college		1U	NonSmok	N	ForSmok	N	N	N	N	N	N	N	N	N	428.6060283	22021	2022001321	2-7TO9	1PhP	2NSBR	N												3$>100000	3NHBLA
1599	3$50000-100000	3-25-30		1-Zero days	1-Zero days	2Very good	Y	N	N	45-64	1M	Alaska	2M	3college	1Y	1U	NonSmok	N	NonSmok	N	N	N	N	N	N	N	Y	N	78.05122229	22021	2022001326	2-7TO9	1PhP	2NSBR	N												2$50000-100000	2NHWHI
1600	3$50000-100000	3-25-30		1-Zero days	1-Zero days	2Very good	Y	N	N	64<	2F	Alaska	2M	2HighSchool	1Y	1U	ForSmok	Y	NonSmok	N	N	Y	N	N	N	N	N	Y	72.50709364	22021	2022001331	2-7TO9	2PhN	2NSBR	N												2$50000-100000	7NHMUL
1601	2$25000-50000	3-25-30	1-Zero days	3-14+ days	1-Zero days	2Very good	Y	N	N	35-44	1M	Alaska	2M	3college	1Y	1U	ForSmok	N	NonSmok	N	N	N	N	N	N	N	N	N	78.66726427	22021	2022001332	2-7TO9	1PhP	2NSBR	N												1$<50000	2NHWHI
1602	3$50000-100000	3-25-30		1-Zero days	1-Zero days	2Very good	Y	N	N	18-34	2F	Alaska	2M	3college	1Y	1U	NonSmok	N	NonSmok	N	N	N	N	N	N	N	N	N	201.1193603	22021	2022001334	2-7TO9	1PhP	2NSBR	N												2$50000-100000	2NHWHI
1603	4$>100000	4>30		1-Zero days	1-Zero days	3Good	Y	N	N	18-34	1M	Alaska	1S	2HighSchool	1Y	1U	ForSmok	Y	CurSmok	N	N	N	Y	N	N	N	N	N	148.0562026	22022	2022001340	1-<7	1PhP	2NSBR	Y												3$>100000	5NHALA
1604	3$50000-100000	3-25-30		1-Zero days	1-Zero days	1Excellent	Y	N	N	64<	1M	Alaska	2M	3college	1Y	1U	NonSmok	N	NonSmok	N	N	N	N	N	N	N	N	Y	31.62039735	22021	2022001342	2-7TO9	1PhP	2NSBR	N												2$50000-100000	2NHWHI
1605	3$50000-100000	4>30	2-1 to 13 days	2-1 to 13 days	1-Zero days	3Good	Y	N	N	35-44	2F	Alaska	2M	3college	1Y	1U	NonSmok	N	NonSmok	N	N	N	Y	N	N	N	N	N	75.28230886	22022	2022001343	1-<7	1PhP	2NSBR	Y												2$50000-100000	2NHWHI
1606	4$>100000	3-25-30		1-Zero days	1-Zero days	1Excellent	Y	Y	N	45-64	1M	Alaska	2M	3college	1Y	1U	NonSmok	N	NonSmok	N	N	N	N	N	N	N	N	N	74.44622448	22022	2022001345	2-7TO9	1PhP	2NSBR	N	N	N	N	N	N	N	N	N	Y	N	N	3$>100000	2NHWHI
1607	4$>100000	3-25-30	1-Zero days	2-1 to 13 days	3-14+ days	3Good	Y	N	N	35-44	1M	Alaska	2M	3college	1Y	1U	NonSmok	Y	CurSmok	N	N	N	Y	N	Y	N	N	N	78.66726427	22021	2022001346	2-7TO9	1PhP	2NSBR	Y												3$>100000	2NHWHI
1608	2$25000-50000	2-18.5-25	1-Zero days	1-Zero days	2-1 to 13 days	2Very good	Y	Y	N	64<	2F	Alaska	2M	3college	1Y	1U	NonSmok	N	NonSmok	N	N	N	N	N	N	N	N	N	31.39693633	22022	2022001347	2-7TO9	1PhP	2NSBR	N	N	Y	N	N	N	N	N	N	N	N	N		2NHWHI
1609	4$>100000	3-25-30		1-Zero days	1-Zero days	1Excellent	Y	N	N	45-64	1M	Alaska	2M	3college	1Y	1U	ForSmok	N	NonSmok	N	N	N	N	N	N	N	N	N	45.81304112	22022	2022001351	2-7TO9	1PhP	2NSBR	N												3$>100000	2NHWHI
1610	4$>100000	4>30		1-Zero days	1-Zero days	2Very good	Y	Y	N	45-64	1M	Alaska	2M	1NoSchool	1Y	1U	ForSmok	Y	NonSmok	N	N	N	Y	N	N	N	N	N	169.1278526	22021	2022001353	2-7TO9	1PhP	2NSBR	Y	N	N	N	N	N	N	N	N	Y	N	N	3$>100000	7NHMUL
1611	4$>100000	4>30	1-Zero days	1-Zero days	2-1 to 13 days	2Very good	Y	Y	N	45-64	1M	Alaska	2M	3college	1Y	1U	ForSmok	N	NonSmok	N	N	N	N	N	N	N	N	N	45.81304112	22022	2022001354	2-7TO9	1PhP	2NSBR	N	N	N	N	N	N	N	N	N	Y	N	N	3$>100000	2NHWHI
1612	2$25000-50000	3-25-30		1-Zero days	1-Zero days	3Good	Y	N	N	18-34	1M	Alaska	2M	3college	1Y	1U	NonSmok	N	NonSmok	N	N	N	N	N	N	N	N	N	110.4737755	22022	2022001355	2-7TO9	1PhP	2NSBR	N												1$<50000	2NHWHI
1613	2$25000-50000	3-25-30		1-Zero days	1-Zero days	1Excellent	Y	N	N	64<	2F	Alaska	1S	3college	1Y	1U	NonSmok	N	NonSmok	N	N	N	N	N	N	N	N	N	54.54369328	22022	2022001357	2-7TO9	1PhP	2NSBR	N													2NHWHI
1614	4$>100000	3-25-30	2-1 to 13 days	2-1 to 13 days	1-Zero days	2Very good	Y	N	N	45-64	2F	Alaska	2M	3college	1Y	1U	NonSmok	N	NonSmok	N	N	N	N	N	N	N	N	N	44.67573758	22021	2022001359	2-7TO9	1PhP	2NSBR	N												3$>100000	2NHWHI
1615	3$50000-100000	2-18.5-25		1-Zero days	1-Zero days	1Excellent	Y	Y	N	45-64	2F	Alaska	1S	2HighSchool		2A	ForSmok	N	CurSmok	N	N	N	N	N	N	N	N	N	62.54916929	22031	2022001365	2-7TO9	1PhP	2NSBR	N	N	N	N	N	Y	N	N	N	N	N	N		2NHWHI
1616	4$>100000	2-18.5-25	3-14+ days	3-14+ days	2-1 to 13 days	2Very good	Y	Y	N	45-64	2F	Alaska	2M	3college	1Y	2A	NonSmok	N	NonSmok	N	N	N	N	N	N	N	N	N	27.51008793	22031	2022001366	3->9	1PhP	2NSBR	N	N	N	Y	N	N	N	N	N	N	N	N		2NHWHI
1617	3$50000-100000	3-25-30	2-1 to 13 days	2-1 to 13 days	1-Zero days	2Very good	Y	N	N	45-64	2F	Alaska	2M	3college	1Y	2A	ForSmok	N	NonSmok	N	N	N	N	N	N	N	N	N	43.5724508	22031	2022001368	2-7TO9	1PhP	2NSBR	N												2$50000-100000	2NHWHI
1618	3$50000-100000	2-18.5-25	1-Zero days	1-Zero days	2-1 to 13 days	2Very good	Y	N	N	18-34	2F	Alaska	2M	3college	1Y	2A	NonSmok	N	NonSmok	N	N	N	N	N	N	N	N	N	202.7484868	22031	2022001370	2-7TO9	1PhP	2NSBR	N												2$50000-100000	2NHWHI
1619	4$>100000	3-25-30		1-Zero days	1-Zero days	1Excellent	Y	N	N	35-44	2F	Alaska	2M	3college	1Y	2A	ForSmok	N	NonSmok	N	N	N	N	N	N	N	N	N	68.44272983	22031	2022001371	2-7TO9	2PhN	2NSBR	N												3$>100000	2NHWHI
1620	2$25000-50000	2-18.5-25		1-Zero days	1-Zero days	1Excellent	Y	N	N	45-64	2F	Alaska	2M	2HighSchool	1Y	2A	CurSmok	Y	NonSmok	N	N	N	N	N	N	N	N	N	76.42710605	22031	2022001372	2-7TO9	2PhN	2NSBR	N												1$<50000	2NHWHI
1621	3$50000-100000	3-25-30		1-Zero days	1-Zero days	1Excellent	Y	N	N	45-64	1M	Alaska	2M	3college	1Y	2A	ForSmok	N	NonSmok	N	N	N	N	N	N	N	N	N	53.96760161	22031	2022001376	1-<7	1PhP	2NSBR	N												2$50000-100000	2NHWHI
1622	3$50000-100000	2-18.5-25		1-Zero days	1-Zero days	1Excellent	Y	N	N	18-34	1M	Alaska	1S	2HighSchool	1Y	2A	ForSmok	N	CurSmok	N	N	N	N	N	N	N	N	N	155.5912868	22032	2022001379	2-7TO9	2PhN	2NSBR	N													2NHWHI
1623	3$50000-100000	3-25-30	1-Zero days	1-Zero days	2-1 to 13 days	2Very good	Y	N	N	35-44	2F	Alaska	2M	3college	1Y	2A	NonSmok	N	NonSmok	N	N	N	N	N	N	N	N	N	48.75169945	22031	2022001387	1-<7	1PhP	2NSBR	N													2NHWHI
1624	3$50000-100000	4>30	2-1 to 13 days	2-1 to 13 days	1-Zero days	3Good	Y	Y	N	45-64	2F	Alaska	2M	3college	1Y	1U	ForSmok	N	NonSmok	N	N	N	Y	N	Y	N	N	N	62.28158675	22032	2022001388	2-7TO9	1PhP	2NSBR	Y	N	Y	N	N	N	N	N	N	N	N	N	2$50000-100000	2NHWHI
1625	3$50000-100000	3-25-30	1-Zero days	2-1 to 13 days	1-Zero days	1Excellent	Y	N	N	64<	1M	Alaska	2M	3college	1Y	2A	NonSmok	N	NonSmok	N	N	N	N	N	N	N	N	N	29.54618473	22032	2022001390	2-7TO9	1PhP	2NSBR	N												2$50000-100000	2NHWHI
1626	4$>100000	3-25-30		1-Zero days	1-Zero days	2Very good	Y	N	N	45-64	2F	Alaska	2M	2HighSchool	1Y	2A	NonSmok	N	NonSmok	N	N	N	N	N	N	N	N	N	76.42710605	22031	2022001392	2-7TO9	1PhP	2NSBR	N												3$>100000	2NHWHI
1627	3$50000-100000	3-25-30		1-Zero days	1-Zero days	1Excellent	Y	N	N	64<	2F	Alaska	2M	2HighSchool	1Y	2A	ForSmok	N	NonSmok	N	N	N	N	N	Y	N	Y	N	42.22909463	22032	2022001394	2-7TO9	1PhP	2NSBR	N													2NHWHI
1628	3$50000-100000	2-18.5-25	1-Zero days	3-14+ days	3-14+ days	1Excellent	Y	Y	N	18-34	1M	Alaska	2M	2HighSchool	2N	2A		N	CurSmok	N	N	N	N	N	N	N	N	N	190.1127051	22032	2022001396	1-<7	1PhP	2NSBR	N	N	N	N	N	N	N	N	N	Y	N	N		2NHWHI
1629	3$50000-100000	4>30	1-Zero days	2-1 to 13 days	2-1 to 13 days	2Very good	Y	N	N	64<	2F	Alaska	2M	3college	1Y	2A	NonSmok	N	NonSmok	Y	N	N	Y	N	N	N	N	N	24.57891356	22031	2022001408	2-7TO9	1PhP	2NSBR	Y												2$50000-100000	2NHWHI
1630	3$50000-100000	4>30	2-1 to 13 days	2-1 to 13 days	1-Zero days	4Fair	Y	Y	N	45-64	2F	Alaska	1S	3college	1Y	2A	NonSmok	N	NonSmok	N	N	N	Y	N	N	N	N	Y	47.79134442	22032	2022001409	1-<7	1PhP	2NSBR	Y	Y	N	N	N	N	N	N	N	N	N	N	2$50000-100000	2NHWHI
1631	4$>100000	3-25-30	2-1 to 13 days	1-Zero days	3-14+ days	3Good	Y	N	N	45-64	2F	Alaska	2M	2HighSchool	1Y	2A	NonSmok	N	ForSmok	N	N	N	Y	Y	Y	N	Y	N	47.26515287	22031	2022001410	1-<7	1PhP	2NSBR	Y												3$>100000	2NHWHI
1632	3$50000-100000	3-25-30	2-1 to 13 days	2-1 to 13 days	1-Zero days	2Very good	Y	N	N	45-64	2F	Alaska	2M	3college	2N		NonSmok	N	NonSmok	N	N	N	N	N	N	N	N	N	121.2997157	22031	2022001412	1-<7	1PhP	2NSBR	N												2$50000-100000	5NHALA
1633	3$50000-100000	3-25-30	3-14+ days	3-14+ days	1-Zero days	1Excellent	Y	N	N	45-64	2F	Alaska	2M	2HighSchool	1Y	2A	ForSmok	N	ForSmok	N	N	N	N	N	N	N	Y	N	76.80590712	22031	2022001414	2-7TO9	2PhN	2NSBR	N												2$50000-100000	2NHWHI
1634	2$25000-50000	4>30		1-Zero days	1-Zero days	1Excellent	Y	N	N	45-64	1M	Alaska	1S	2HighSchool		2A	CurSmok	N		N	N	N	N	N	N	N	Y	N	54.40726042	22031	2022001426	1-<7	1PhP	2NSBR	N													2NHWHI
1635	3$50000-100000	4>30		1-Zero days	1-Zero days	1Excellent	Y	Y	N	18-34	1M	Alaska	1S	2HighSchool	2N	2A	NonSmok	N	NonSmok	N	N	N	N	N	N	N	Y	N	189.5989513	22031	2022001431	1-<7	1PhP	2NSBR	N	N	Y	N	N	N	N	N	N	N	N	N	2$50000-100000	2NHWHI
1636	2$25000-50000	2-18.5-25	1-Zero days	2-1 to 13 days	3-14+ days	3Good	Y	Y	N	35-44	2F	Alaska	2M	1NoSchool	1Y	2A	NonSmok	N	NonSmok	N	N	N	N	N		N	N	N	161.469512	22031	2022001436	2-7TO9	1PhP	2NSBR	N	N	N	N	Y	N	N	N	N	N	N	N	1$<50000	2NHWHI
1637	3$50000-100000	2-18.5-25	2-1 to 13 days	1-Zero days	2-1 to 13 days	2Very good	Y	N	N	18-34	2F	Alaska	1S	3college	1Y	1U	ForSmok	N	ForSmok	N	N	N	N	N	N	N	N	N	70.75348344	22041	2022001451	2-7TO9	1PhP	2NSBR	N												2$50000-100000	2NHWHI
1638	4$>100000	2-18.5-25	2-1 to 13 days	2-1 to 13 days	1-Zero days	2Very good	Y	N	N	45-64	2F	Alaska	2M	3college	1Y	1U	NonSmok	N	NonSmok	N	N	N	N	N	N	N	N	N	36.68890275	22041	2022001454	2-7TO9	1PhP	2NSBR	N												3$>100000	2NHWHI
1639	1$<25000	2-18.5-25	3-14+ days	2-1 to 13 days	3-14+ days	4Fair	Y	Y	N	35-44	2F	Alaska	1S	2HighSchool	1Y	1U	CurSmok	Y	ForSmok	N	N	N	Y	N	Y	N	Y	Y	79.0810076	22042	2022001459	1-<7	1PhP	2NSBR	Y	Y	N	N	N	N	N	N	N	N	N	N	1$<50000	7NHMUL
1640	4$>100000	3-25-30		1-Zero days	1-Zero days	2Very good	Y	N	N	18-34	2F	Alaska	2M	3college	1Y	1U	NonSmok	N	NonSmok	N	N	N	N	N	N	N	N	N	91.06354033	22042	2022001464	2-7TO9	1PhP	2NSBR	N												3$>100000	2NHWHI
1641	4$>100000	2-18.5-25	2-1 to 13 days	2-1 to 13 days	2-1 to 13 days	1Excellent	Y	N	N	45-64	2F	Alaska	2M	3college	1Y	1U	ForSmok	N	NonSmok	N	N	N	N	N		N	N	N	36.68890275	22041	2022001480	2-7TO9	1PhP	2NSBR	N													2NHWHI
1642	4$>100000	2-18.5-25	2-1 to 13 days	1-Zero days	3-14+ days	3Good	Y	Y	N	18-34	2F	Alaska	1S	3college	1Y	1U	NonSmok	N	NonSmok	N	N	N	Y	N	Y	N	N	N	348.4813592	22041	2022001482	2-7TO9	1PhP	2NSBR	Y	N	N	Y	N	N	N	N	N	N	N	N	3$>100000	4NHASI
1643	3$50000-100000	3-25-30	2-1 to 13 days	1-Zero days	3-14+ days	3Good	Y	N	N	18-34	1M	Alaska	1S	3college	1Y	2A	CurSmok		ForSmok	N	Y	Y	N	N	Y	N	N	N	157.1152818	22041	2022001496	1-<7	1PhP	2NSBR	N												2$50000-100000	2NHWHI
1644	3$50000-100000	3-25-30	1-Zero days	2-1 to 13 days	2-1 to 13 days	2Very good	Y	N	N	35-44	2F	Alaska	1S	3college	1Y	2A	ForSmok	N	NonSmok	N	N	N	Y	N	N	N	N	N	29.14085018	22041	2022001509	2-7TO9	1PhP	2NSBR	Y												2$50000-100000	1HISPA
1645	3$50000-100000	4>30		1-Zero days	1-Zero days	2Very good	Y	Y	N	35-44	1M	Alaska	1S	3college	1Y	1U	ForSmok	N	ForSmok	N	N	N	Y	N	N	N	N	N	67.87566936	22042	2022001511	2-7TO9	1PhP	2NSBR	Y	Y	N	N	N	N	N	N	N	N	N	N	2$50000-100000	2NHWHI
1646	3$50000-100000	2-18.5-25		1-Zero days	1-Zero days	2Very good	Y	N	N	35-44	2F	Alaska	1S	3college	1Y	2A	NonSmok	Y	ForSmok	N	N	N	N	N	N	N	N	N	41.87534397	22041	2022001520	2-7TO9	1PhP	2NSBR	N												2$50000-100000	2NHWHI
1647	4$>100000	4>30	2-1 to 13 days	2-1 to 13 days	1-Zero days	3Good	Y	N	N	45-64	1M	Alaska	2M	3college	1Y	2A	ForSmok	N	NonSmok	N	N	N	N	N	N	N	N	N	35.98433734	22041	2022001525	2-7TO9	1PhP	2NSBR	N												3$>100000	2NHWHI
1648	1$<25000	3-25-30		1-Zero days	1-Zero days	1Excellent	Y	N	Y	45-64	1M	Alaska	2M	3college	1Y	1U	NonSmok	N	NonSmok	N	N	N	N	N	Y	N	Y	N	37.54145115	22042	2022001535	1-<7	1PhP	2NSBR	N												1$<50000	2NHWHI
1649	3$50000-100000	4>30	2-1 to 13 days	2-1 to 13 days	1-Zero days	3Good	Y	N	N	64<	1M	Alaska	1S	2HighSchool	1Y	2A	ForSmok	N	NonSmok	N	N	N	N	Y	N	N	Y	N	16.51903802	22061	2022001579	1-<7	2PhN	2NSBR	Y												2$50000-100000	2NHWHI
1650	3$50000-100000	4>30		1-Zero days	1-Zero days	3Good	Y	N	N	64<	2F	Alaska	1S	2HighSchool	1Y	2A	NonSmok	N	NonSmok	Y	N	N	Y	N	N	N	Y	Y	40.20739373	22061	2022001582	2-7TO9	1PhP	2NSBR	Y												2$50000-100000	5NHALA
1651	4$>100000	4>30	1-Zero days	2-1 to 13 days	1-Zero days	4Fair	Y	Y	N	64<	1M	Alaska	2M	3college	1Y	2A	ForSmok	N	NonSmok	N	N	N	N	Y	N	N	Y	N	23.51191908	22061	2022001586	2-7TO9	1PhP	2NSBR	Y	N	N	Y	N	N	N	N	N	N	N	N	3$>100000	7NHMUL
1652	3$50000-100000	4>30	2-1 to 13 days	2-1 to 13 days	2-1 to 13 days	2Very good	Y	N	N	18-34	1M	Alaska	1S	3college	1Y	1U	NonSmok	N	NonSmok	N	N	N	N	N	N	N	N	N	148.219726	22061	2022001588	1-<7	1PhP	2NSBR	N													1HISPA
1653	2$25000-50000	4>30		1-Zero days	1-Zero days	2Very good	Y	Y	N	18-34	1M	Alaska	1S	2HighSchool	1Y	1U	NonSmok	N	ForSmok	N	N	N	Y	N	N	N	N	N	54.77257058	22061	2022001592	2-7TO9	1PhP	2NSBR	Y	N	Y	N	N	N	N	N	N	N	N	N	1$<50000	1HISPA
1654	2$25000-50000	2-18.5-25	1-Zero days	3-14+ days	2-1 to 13 days	2Very good	Y	N	N	18-34	2F	Alaska	1S	3college	1Y	2A	CurSmok	N	CurSmok	N	N	N	N	N	N	N	N	N	96.29502974	22061	2022001593	2-7TO9	1PhP	2NSBR	N												1$<50000	5NHALA
1655	2$25000-50000	2-18.5-25	1-Zero days	2-1 to 13 days	1-Zero days	5Poor	Y	N	N	64<	2F	Alaska	1S	2HighSchool	1Y	2A	ForSmok	N	NonSmok	N	N	N	N	N	N	N	N	N	20.80699992	22061	2022001598	2-7TO9	2PhN	2NSBR	N												1$<50000	2NHWHI
1656	3$50000-100000	3-25-30	2-1 to 13 days	2-1 to 13 days	1-Zero days	3Good	Y	N	N	18-34	1M	Alaska	1S	3college	1Y	2A	NonSmok	Y	CurSmok	N	N	N	N	N	N	N	N	N	31.6925174	22062	2022001602	2-7TO9	2PhN	2NSBR	N												2$50000-100000	2NHWHI
1657	1$<25000	2-18.5-25		1-Zero days	1-Zero days	2Very good	Y	N	N	35-44	2F	Alaska	1S	2HighSchool	2N	2A	NonSmok	N	ForSmok	N	N	N	N	N	N	N	N	N	85.62526749	22062	2022001607	2-7TO9	1PhP	2NSBR	N												1$<50000	5NHALA
1658	2$25000-50000	3-25-30		1-Zero days	1-Zero days	2Very good	Y	N	N	45-64	2F	Alaska	2M	2HighSchool	2N	2A	NonSmok	N	NonSmok	N	N	N	N	N	N	N	N	N	31.42982988	22062	2022001608	2-7TO9	2PhN	2NSBR	N												1$<50000	2NHWHI
1659	1$<25000	4>30	3-14+ days	2-1 to 13 days	2-1 to 13 days	4Fair	Y	Y	N	35-44	2F	Alaska	1S	3college	1Y	1U	ForSmok	N	NonSmok	N	N	N	Y	Y	Y	N	Y	N	177.6660964	22072	2022001616	1-<7	1PhP	2NSBR	Y	N	Y	N	N	N	N	N	N	N	N	N	1$<50000	7NHMUL
1660	3$50000-100000	2-18.5-25		1-Zero days	1-Zero days	2Very good	Y	Y	N	18-34	2F	Alaska	2M	3college	1Y	1U	NonSmok	N	NonSmok	N	N	N	N	N	N	N	N	N	377.0170488	22072	2022001617	2-7TO9	1PhP	2NSBR	N												2$50000-100000	7NHMUL
1661	3$50000-100000	4>30	1-Zero days	2-1 to 13 days	1-Zero days	3Good	Y	Y	N	45-64	1M	Alaska	1S	3college	1Y	1U	ForSmok	N	NonSmok	N	N	N	N	Y	N	N	Y	N	149.3523923	22071	2022001621	1-<7	2PhN	2NSBR	Y	N	N	N	N	N	N	N	Y	N	N	N		2NHWHI
1662	2$25000-50000	3-25-30	3-14+ days	3-14+ days	2-1 to 13 days	4Fair	Y	Y	N	18-34	1M	Alaska	2M	3college	1Y	1U	ForSmok	N	NonSmok	N	N	N	N	N	N	N	N	N	135.7150738	22072	2022001622	1-<7	1PhP	2NSBR	N	Y	N	N	N	N	N	N	N	N	N	N		2NHWHI
1663	4$>100000	4>30		1-Zero days	1-Zero days	2Very good	Y	N	N	45-64	1M	Alaska	2M	3college	1Y	1U	CurSmok	N	ForSmok	N	N	N	N	N	N	N	N	N	326.3770762	22071	2022001623	2-7TO9	1PhP	2NSBR	N												3$>100000	5NHALA
1664	4$>100000	3-25-30	2-1 to 13 days	2-1 to 13 days	2-1 to 13 days	2Very good	Y	N	N	35-44	1M	Alaska	1S	3college	1Y	1U	ForSmok	N	NonSmok	N	N	N	Y	N	Y	N	N	N	69.07744056	22072	2022001640	1-<7	1PhP	2NSBR	Y												3$>100000	2NHWHI
1665	4$>100000	2-18.5-25	1-Zero days	2-1 to 13 days	2-1 to 13 days	3Good	Y	N	N	35-44	2F	Alaska	2M	3college	1Y	1U	NonSmok	N	NonSmok	N	N	N	N	N	N	N	N	N	174.4073474	22071	2022001641	2-7TO9	1PhP	2NSBR	N												3$>100000	2NHWHI
1666	4$>100000	2-18.5-25		1-Zero days	1-Zero days	1Excellent	Y	Y	N	45-64	2F	Alaska	2M	3college	1Y	1U	NonSmok	N	NonSmok	N	N	N	N	N	N	N	N	N	50.30688445	22072	2022001650	2-7TO9	1PhP	2NSBR	N	N	N	N	N	N	N	N	N	Y	N	N	3$>100000	2NHWHI
1667	2$25000-50000	4>30	1-Zero days	2-1 to 13 days	2-1 to 13 days	3Good	Y	N	N	18-34	1M	Alaska	1S	2HighSchool	1Y	1U	ForSmok	N	ForSmok	N	N	N	N	N	N	N	N	N	312.8813982	22072	2022001655	1-<7	1PhP	2NSBR	N												1$<50000	2NHWHI
1668	3$50000-100000	4>30	2-1 to 13 days	2-1 to 13 days	1-Zero days	3Good	Y	N	N	35-44	2F	Alaska	1S	3college	1Y	1U	ForSmok	N	NonSmok	N	N	N	N	N	N	N	N	N	164.022906	22071	2022001658	1-<7	1PhP	2NSBR	N												2$50000-100000	2NHWHI
1669	3$50000-100000	3-25-30	1-Zero days	2-1 to 13 days	1-Zero days	2Very good	Y	N	N	45-64	1M	Alaska	2M	3college	1Y	1U	ForSmok		NonSmok	N	N	N	N	N	N	N	N	N	85.97158113	22071	2022001665	2-7TO9	1PhP	2NSBR	N												2$50000-100000	2NHWHI
1670	3$50000-100000	4>30	3-14+ days	3-14+ days	2-1 to 13 days	3Good	Y	N	N	18-34	1M	Alaska	1S	2HighSchool	1Y	1U	NonSmok	N	CurSmok	N	N	N	N	N	N	N	N	N	327.2824145	22012	2022001677	1-<7	1PhP	2NSBR	N												2$50000-100000	7NHMUL
1671	3$50000-100000	2-18.5-25		1-Zero days	1-Zero days	3Good	Y	N	N	45-64	2F	Alaska	2M	2HighSchool		1U	CurSmok	N	NonSmok	N	N	N	N	N	N	N	N	N	291.6727956	22012	2022001679	2-7TO9	1PhP	2NSBR	N													5NHALA
1672	4$>100000	4>30	1-Zero days	1-Zero days	2-1 to 13 days	4Fair	Y	N	N	45-64	1M	Alaska	2M	3college	1Y	1U	ForSmok	N	NonSmok	Y	N	N	N	N	N	N	Y	N	167.3301794	22011	2022001681	2-7TO9	2PhN	2NSBR	N												3$>100000	2NHWHI
1673	2$25000-50000	2-18.5-25		1-Zero days	1-Zero days	3Good	Y	N	N	35-44	1M	Alaska	2M	3college	1Y	1U	NonSmok	N	NonSmok	N	N	N	N	N	N	N	N	N	131.8512415	22011	2022001682	1-<7	1PhP	2NSBR	N													2NHWHI
1674	4$>100000	4>30		1-Zero days	1-Zero days	3Good	Y	N	N	45-64	1M	Alaska	1S	2HighSchool	1Y	1U	NonSmok	N	NonSmok	Y	N	N	N	N	N	N	Y	N	391.9337077	22012	2022001685	2-7TO9	1PhP	2NSBR	N													3NHBLA
1675	3$50000-100000	4>30	1-Zero days	2-1 to 13 days	3-14+ days	3Good	Y	N	N	45-64	2F	Alaska	1S	3college	1Y	1U	ForSmok	N	CurSmok	Y	N	N	N	N	Y	N	N	N	193.573038	22011	2022001690	2-7TO9	2PhN	2NSBR	N												2$50000-100000	2NHWHI
1676	4$>100000	3-25-30	2-1 to 13 days	1-Zero days	2-1 to 13 days	1Excellent	Y	Y	N	18-34	1M	Alaska	1S	2HighSchool	1Y	1U	NonSmok	N	NonSmok	N	N	N	Y	N	Y	N	N	N	174.0776946	22012	2022001691	1-<7	1PhP	2NSBR	Y	N	Y	N	N	N	N	N	N	N	N	N	3$>100000	2NHWHI
1677	3$50000-100000	4>30	1-Zero days	2-1 to 13 days	1-Zero days	2Very good	Y	N	N	45-64	2F	Alaska	2M	3college	1Y	1U	NonSmok		ForSmok	N	N	N	N	N	Y	N	Y	N	111.426271	22011	2022001696	2-7TO9	1PhP	2NSBR	N													2NHWHI
1678	4$>100000	3-25-30	2-1 to 13 days	2-1 to 13 days	1-Zero days	3Good	Y	Y	N	45-64	2F	Alaska	2M	3college		1U	ForSmok	N	NonSmok	N	N	N	N	N	Y	N	Y	N	166.4379697	22012	2022001702	2-7TO9	2PhN	2NSBR	N	Y	N	N	N	N	N	N	N	N	N	N		2NHWHI
1679	4$>100000	4>30	2-1 to 13 days	2-1 to 13 days	2-1 to 13 days	1Excellent	Y	N	N	45-64	1M	Alaska	2M	3college	1Y	1U	NonSmok	N	NonSmok	N	N	N	N	N	N	N	N	N	167.3301794	22012	2022001703	2-7TO9	1PhP	2NSBR	N												3$>100000	2NHWHI
1680	4$>100000	2-18.5-25	2-1 to 13 days	2-1 to 13 days	2-1 to 13 days	1Excellent	Y	N	Y	35-44	2F	Alaska	2M	3college	1Y	1U	NonSmok	N	NonSmok	N	N	N	Y	N	N	N	N	N	128.7000245	22011	2022001705	2-7TO9	1PhP	2NSBR	Y												3$>100000	2NHWHI
1681	3$50000-100000	4>30		1-Zero days	1-Zero days	2Very good	Y	N	N	45-64	1M	Alaska	1S	3college	2N	1U	ForSmok	N	NonSmok	N	N	N	N	N	N	N	N	N	192.8969932	22011	2022001707	2-7TO9	1PhP	2NSBR	N												2$50000-100000	2NHWHI
1682	3$50000-100000	4>30	2-1 to 13 days	1-Zero days	3-14+ days	2Very good	Y	Y	N	18-34	2F	Alaska	1S	3college	1Y	1U	NonSmok	N	NonSmok	N	N	N	N	N	N	N	N	N	169.5176035	22011	2022001708	1-<7	1PhP	2NSBR	N	N	Y	N	N	N	N	N	N	N	N	N	2$50000-100000	2NHWHI
1683	3$50000-100000	4>30	2-1 to 13 days	2-1 to 13 days	2-1 to 13 days	2Very good	Y	N	N	18-34	2F	Alaska	2M	3college	1Y	1U	NonSmok	N	ForSmok	N	N	N	N	N	Y	N	N	N	207.1288877	22012	2022001717	2-7TO9	1PhP	2NSBR	N												2$50000-100000	2NHWHI
1684	3$50000-100000	3-25-30	2-1 to 13 days	1-Zero days	2-1 to 13 days	1Excellent	Y	N	N	18-34	2F	Alaska	2M	3college	1Y	1U	ForSmok	N	NonSmok	N	N	N	N	N	Y	N	N	N	207.1288877	22011	2022001719	2-7TO9	1PhP	2NSBR	N												2$50000-100000	2NHWHI
1685	3$50000-100000	3-25-30	1-Zero days	1-Zero days	2-1 to 13 days	3Good	Y	N	N	18-34	2F	Alaska	2M	3college	1Y	1U	NonSmok	N	NonSmok	N	N	N	N	N	N	N	Y	N	127.062614	22011	2022001723	2-7TO9	1PhP	2NSBR	N												2$50000-100000	2NHWHI
1686	2$25000-50000	4>30	2-1 to 13 days	2-1 to 13 days	2-1 to 13 days	3Good	Y	N	N	35-44	1M	Alaska	2M	3college	1Y	1U	ForSmok	N	ForSmok	N	N	N	N	N	N	N	N	Y	131.8512415	22012	2022001726	2-7TO9	1PhP	2NSBR	N												1$<50000	2NHWHI
1687	1$<25000	3-25-30	2-1 to 13 days	3-14+ days	3-14+ days	4Fair	Y	N	N	18-34	2F	Alaska	1S	2HighSchool	1Y	1U	CurSmok	N	ForSmok	N	N	N	N	N	N	N	N	N	170.7527988	22011	2022001746	1-<7	2PhN	2NSBR	N												1$<50000	3NHBLA
1688	3$50000-100000	2-18.5-25		1-Zero days	1-Zero days	2Very good	Y	N	N	35-44	1M	Alaska	1S	3college	1Y	1U	NonSmok	N	NonSmok	N	N	N	N	N	N	N	N	N	330.1351023	22012	2022001749	2-7TO9	1PhP	2NSBR	N												2$50000-100000	7NHMUL
1689	3$50000-100000	3-25-30		1-Zero days	1-Zero days	2Very good	Y	N	N	18-34	1M	Alaska	1S	3college	1Y	1U	CurSmok	N	ForSmok	N	N	N	N	N	N	N	Y	N	193.8330796	22012	2022001750	1-<7	1PhP	2NSBR	N												2$50000-100000	2NHWHI
1690	4$>100000	2-18.5-25	1-Zero days	2-1 to 13 days	2-1 to 13 days	2Very good	Y	N	N	45-64	2F	Alaska	2M	3college	1Y	1U	ForSmok	N	NonSmok	N	N	N	N	N	Y	N	N	N	197.954796	22012	2022001752	2-7TO9	1PhP	2NSBR	N												3$>100000	7NHMUL
1691	3$50000-100000	4>30	3-14+ days	3-14+ days	3-14+ days	5Poor	Y	N	Y	18-34	1M	Alaska	1S	3college	1Y	2A	CurSmok	N	ForSmok	N	N	N	Y	Y	Y	N	N	N	308.838933	22012	2022001756	1-<7	1PhP	2NSBR	Y												2$50000-100000	2NHWHI
1692	2$25000-50000	3-25-30	2-1 to 13 days	2-1 to 13 days	3-14+ days	2Very good	Y	N	N	18-34	2F	Alaska	1S	3college	1Y	1U	NonSmok	N	ForSmok	N	N	N	Y	N	Y	N	N	N	356.9642115	22011	2022001757	1-<7	1PhP	2NSBR	Y												1$<50000	1HISPA
1693	4$>100000	3-25-30		1-Zero days	1-Zero days	3Good	Y	N	N	45-64	1M	Alaska	2M	3college	1Y	1U	ForSmok	N	ForSmok	N	N	N	N	Y	N	N	Y	N	90.58509256	22011	2022001768	1-<7	1PhP	2NSBR	Y												3$>100000	2NHWHI
1694	4$>100000	4>30	2-1 to 13 days	1-Zero days	3-14+ days	2Very good	Y	N	N	18-34	2F	Alaska	1S	3college	1Y	1U	ForSmok	N	CurSmok	N	N	N	N	N	Y	N	N	N	192.0920808	22011	2022001769	1-<7	1PhP	2NSBR	N													2NHWHI
1695	2$25000-50000	3-25-30		1-Zero days	1-Zero days	3Good	Y	N	N	35-44	1M	Alaska		3college	1Y	1U	NonSmok	N	NonSmok	N	N	N	N	N	N	N	N	N	80.8837608	22012	2022001770	1-<7	1PhP	2NSBR	N												1$<50000	2NHWHI
1696	1$<25000	4>30	2-1 to 13 days	2-1 to 13 days	2-1 to 13 days	4Fair	Y	N	N	45-64	2F	Alaska	1S	3college	1Y	1U	CurSmok	N	CurSmok	N	N	N	N	N	Y	N	Y	N	118.7468174	22011	2022001775	2-7TO9	1PhP	2NSBR	N												1$<50000	2NHWHI
1697	1$<25000	4>30	2-1 to 13 days	2-1 to 13 days	1-Zero days	5Poor	Y	Y	Y	45-64	2F	Alaska	1S	3college	1Y	1U	ForSmok	N	ForSmok	Y	N	Y	Y	N	N	Y	Y	N	159.6564841	22012	2022001778	2-7TO9	2PhN	2NSBR	Y												1$<50000	5NHALA
1698	4$>100000	2-18.5-25	2-1 to 13 days	3-14+ days	2-1 to 13 days	2Very good	Y	N	N	35-44	2F	Alaska	2M	3college	1Y	1U	NonSmok	N	NonSmok	N	N	N	N	N	N	N	N	N	128.7000245	22011	2022001781	2-7TO9	1PhP	2NSBR	N												3$>100000	2NHWHI
1699	4$>100000	2-18.5-25	2-1 to 13 days	2-1 to 13 days	2-1 to 13 days	3Good	Y	N	N	35-44	2F	Alaska	2M	3college	1Y	1U	NonSmok	N	NonSmok	N	N	N	N	N	N	N	N	N	128.7000245	22011	2022001782	2-7TO9	1PhP	2NSBR	N												3$>100000	2NHWHI
1700	2$25000-50000	3-25-30	1-Zero days	1-Zero days	2-1 to 13 days	2Very good	Y	N	N	18-34	1M	Alaska	1S	3college	2N	1U	ForSmok	N	ForSmok	N	N	N	N	N	N	N	N	N	175.6147245	22012	2022001783	2-7TO9	1PhP	2NSBR	N												1$<50000	2NHWHI
1701	4$>100000	4>30	1-Zero days	2-1 to 13 days	1-Zero days	3Good	Y	N	N	35-44	1M	Alaska	1S	3college	1Y	1U	ForSmok	Y	ForSmok	N	N	N	N	N	Y	N	N	N	124.0006463	22011	2022001786	1-<7	2PhN	2NSBR	N												3$>100000	2NHWHI
1702	4$>100000	4>30		1-Zero days	1-Zero days	1Excellent	Y	N	N	45-64	1M	Alaska	2M	3college	1Y	1U	NonSmok	N	NonSmok	N	N	N	N	N	N	N	N	N	111.03712	22011	2022001790	2-7TO9	1PhP	2NSBR	N												3$>100000	2NHWHI
1703	3$50000-100000	2-18.5-25	2-1 to 13 days	2-1 to 13 days	2-1 to 13 days	3Good	Y	N	N	35-44	2F	Alaska	2M	3college	1Y	1U	CurSmok	N	ForSmok	N	N	N	Y	N	Y	N	Y	N	170.2060519	22021	2022001795	1-<7	1PhP	2NSBR	Y												2$50000-100000	7NHMUL
1704	2$25000-50000	3-25-30	1-Zero days	1-Zero days	2-1 to 13 days	2Very good	Y	N	N	45-64	1M	Alaska	1S	2HighSchool	1Y	2A	CurSmok	N	ForSmok	N	N	N	N	Y	N	N	N	N	118.7116448	22022	2022001797	2-7TO9	2PhN	2NSBR	Y												1$<50000	5NHALA
1705	2$25000-50000	4>30	2-1 to 13 days	2-1 to 13 days	2-1 to 13 days	2Very good	Y	N	N	45-64	2F	Alaska	2M	3college	2N	1U	NonSmok	N	NonSmok	N	N	N	N	N	Y	N	N	N	100.4448023	22021	2022001798	2-7TO9	1PhP	2NSBR	N												1$<50000	2NHWHI
1706	3$50000-100000	2-18.5-25		1-Zero days	1-Zero days	1Excellent	Y	N	N	45-64	1M	Alaska	2M	3college		1U	ForSmok	N	ForSmok	N	N	N	N	N	N	N	N	N	84.62655576	22021	2022001800	2-7TO9	2PhN	2NSBR	N												2$50000-100000	2NHWHI
1707	4$>100000	3-25-30	1-Zero days	2-1 to 13 days	2-1 to 13 days	1Excellent	Y	Y	N	18-34	2F	Alaska	2M	2HighSchool	1Y	1U	NonSmok	N	ForSmok	N	N	N	N	N	N	N	N	N	187.0619353	22021	2022001802	1-<7	1PhP	2NSBR	N	N	N	N	Y	N	N	N	N	N	N	N	3$>100000	2NHWHI
1708	4$>100000	4>30	2-1 to 13 days	2-1 to 13 days	1-Zero days	3Good	Y	N	N	18-34	1M	Alaska	1S	3college	1Y	1U	NonSmok	N	NonSmok	N	N	N	N	N	N	N	N	N	169.4111413	22022	2022001803	2-7TO9	1PhP	2NSBR	N												3$>100000	2NHWHI
1709	4$>100000	4>30	1-Zero days	1-Zero days	3-14+ days	1Excellent	Y	Y	N	35-44	1M	Alaska	1S	2HighSchool	1Y	1U	NonSmok	N	CurSmok	N	N	N	N	N	N	N	N	N	145.0389872	22022	2022001806	1-<7	1PhP	2NSBR	N	N	N	N	Y	N	N	N	N	N	N	N	3$>100000	7NHMUL
1710	4$>100000	4>30	2-1 to 13 days	2-1 to 13 days	3-14+ days	2Very good	Y	N	N	35-44	2F	Alaska	1S	3college	1Y	1U	NonSmok	N	NonSmok	N	N	N	N	N	Y	N	N	N	43.43199394	22021	2022001815	2-7TO9	1PhP	2NSBR	N												3$>100000	2NHWHI
1711	3$50000-100000	3-25-30	2-1 to 13 days	2-1 to 13 days	2-1 to 13 days	3Good	Y	N	N	64<	2F	Alaska	2M	3college	1Y	1U	ForSmok	N	NonSmok	N	N	N	N	N	N	N	Y	N	94.24501163	22022	2022001825	2-7TO9	2PhN	2NSBR	N												2$50000-100000	2NHWHI
1712	2$25000-50000	2-18.5-25	1-Zero days	2-1 to 13 days	1-Zero days	3Good	Y	N	N	45-64	1M	Alaska	1S	3college	1Y	1U	CurSmok	N	NonSmok	N	N	N	N	N	Y	N	Y	N	81.90152057	22022	2022001827	1-<7	2PhN	2NSBR	N												1$<50000	7NHMUL
1713	2$25000-50000	4>30		1-Zero days	1-Zero days	3Good	Y	N	N	45-64	1M	Alaska	1S	2HighSchool	2N	1U	CurSmok	N	NonSmok	N	N	N	N	N	N	N	Y	N	39.51749926	22021	2022001832	1-<7	2PhN	2NSBR	N												1$<50000	2NHWHI
1714	2$25000-50000	4>30	3-14+ days	3-14+ days	1-Zero days	4Fair	Y	N	N	35-44	1M	Alaska	1S	2HighSchool	1Y	1U	CurSmok	N	CurSmok	N	N	N	N	N	N	N	Y	N	100.9651249	22021	2022001833	2-7TO9	2PhN	2NSBR	N												1$<50000	6NHHAP
1715	3$50000-100000	3-25-30		1-Zero days	1-Zero days	2Very good	Y	Y	N	18-34	1M	Alaska	1S	3college	1Y	1U	NonSmok	N	ForSmok	N	N	N	N	N	N	N	N	N	72.78610247	22022	2022001836	2-7TO9	1PhP	2NSBR	N	N	Y	N	N	N	N	N	N	N	N	N	2$50000-100000	2NHWHI
1716	4$>100000	3-25-30		1-Zero days	1-Zero days	3Good	Y	Y	N	45-64	2F	Alaska	1S	3college	1Y	1U	NonSmok	N	NonSmok	N	N	N	Y	N	N	N	Y	N	216.9945512	22021	2022001838	1-<7	2PhN	2NSBR	Y	Y	N	N	N	N	N	N	N	N	N	N	3$>100000	5NHALA
1717	3$50000-100000	4>30		1-Zero days	1-Zero days	3Good	Y	N	N	45-64	1M	Alaska	2M	3college	1Y	1U	ForSmok	N	NonSmok	N	N	N	N	N	N	Y	Y	N	84.62655576	22021	2022001858	2-7TO9	1PhP	2NSBR	N												2$50000-100000	2NHWHI
1718	2$25000-50000	2-18.5-25	2-1 to 13 days	2-1 to 13 days	1-Zero days	4Fair	Y	N	N	18-34	1M	Alaska	1S	1NoSchool	2N	1U	CurSmok	N	NonSmok	N	N	N	N	N	Y	N	N	N	161.2880991	22032	2022001862	2-7TO9	1PhP	2NSBR	N												1$<50000	2NHWHI
1719	2$25000-50000	2-18.5-25	1-Zero days	2-1 to 13 days	1-Zero days	2Very good	Y	N	N	18-34	1M	Alaska	1S	3college	1Y	2A	NonSmok	N	NonSmok	N	N	N	N	N	N	N	N	N	135.793382	22032	2022001863	1-<7	1PhP	2NSBR	N													2NHWHI
1720	1$<25000	2-18.5-25		1-Zero days	1-Zero days	1Excellent	Y	N	N	18-34	2F	Alaska	1S	2HighSchool	1Y	2A	NonSmok	N	NonSmok	N	N	N	N	N	N	N	N	N	154.3345986	22032	2022001866	2-7TO9	1PhP	2NSBR	N												1$<50000	2NHWHI
1721	3$50000-100000	2-18.5-25		1-Zero days	1-Zero days	2Very good	Y	N	N	64<	1M	Alaska	1S	3college	1Y	2A	ForSmok	N	ForSmok	N	N	N	N	N	N	N	Y	N	72.5849597	22032	2022001870	3->9	1PhP	2NSBR	N												2$50000-100000	2NHWHI
1722	2$25000-50000	4>30		1-Zero days	1-Zero days	1Excellent	Y	N	N	45-64	1M	Alaska	2M	3college	1Y	2A	NonSmok	N	NonSmok	N	N	N	N	N	N	N	N	N	53.96760161	22032	2022001873	2-7TO9	1PhP	2NSBR	N													2NHWHI
1723	4$>100000	3-25-30		1-Zero days	1-Zero days	1Excellent	Y	N	N	18-34	2F	Alaska	2M	3college	1Y	1U	NonSmok	N	NonSmok	N	N	N	N	N	N	N	N	N	212.6796133	22032	2022001874	2-7TO9	1PhP	2NSBR	N												3$>100000	2NHWHI
1724	2$25000-50000	3-25-30		1-Zero days	1-Zero days	1Excellent	Y	N	N	45-64	2F	Alaska	2M	3college	1Y	2A	NonSmok	N	NonSmok	N	N	N	N	N	N	N	N	N	49.01024547	22031	2022001881	2-7TO9	1PhP	2NSBR	N												1$<50000	7NHMUL
1725	3$50000-100000	3-25-30		1-Zero days	1-Zero days	2Very good	Y	N	N	35-44	1M	Alaska	2M	2HighSchool	1Y	2A	ForSmok	N	NonSmok	N	N	N	N	N	N	N	Y	N	83.03688754	22031	2022001885	2-7TO9	1PhP	2NSBR	N												2$50000-100000	5NHALA
1726	3$50000-100000	4>30		1-Zero days	1-Zero days	2Very good	Y	N	N	18-34	1M	Alaska	1S	3college	1Y	2A	CurSmok	N	ForSmok	N	N	N	N	N	N	N	N	N	110.3536857	22031	2022001888	1-<7	1PhP	2NSBR	N												2$50000-100000	2NHWHI
1727	2$25000-50000	3-25-30		1-Zero days	1-Zero days	3Good	Y	N	N	45-64	2F	Alaska	2M	2HighSchool	1Y	2A	NonSmok	N	NonSmok	N	N	N	N	N	N	N	N	N	47.26515287	22031	2022001891	2-7TO9	1PhP	2NSBR	N												1$<50000	2NHWHI
1728	4$>100000	2-18.5-25		1-Zero days	1-Zero days	1Excellent	Y	N	N	45-64	1M	Alaska	2M	3college	1Y	2A	NonSmok	N	NonSmok	N	N	N	Y	N	N	N	N	N	54.71691467	22032	2022001897	1-<7	1PhP	2NSBR	Y												3$>100000	2NHWHI
1729	2$25000-50000	4>30	1-Zero days	2-1 to 13 days	1-Zero days	2Very good	Y	N	N	64<	1M	Alaska	2M		1Y	2A	NonSmok	N	ForSmok	N	N	N	N	N	N	N	Y	N	50.76337602	22031	2022001902	2-7TO9	2PhN	2NSBR	N													2NHWHI
1730	4$>100000	3-25-30	2-1 to 13 days	2-1 to 13 days	3-14+ days	2Very good	Y	N	N	18-34	1M	Alaska	1S	1NoSchool	1Y	2A	NonSmok	N	ForSmok	N	N	N	Y	N	Y	N	N	N	366.7885692	22032	2022001906	1-<7	1PhP	2NSBR	Y												3$>100000	7NHMUL
1731	4$>100000	3-25-30	1-Zero days	3-14+ days		3Good	Y	N	N	18-34	1M	Alaska	1S	2HighSchool	2N	2A	ForSmok	Y	NonSmok	N	N	N	N	N	N	N	N	N	102.2522573	22032	2022001907	1-<7	1PhP	2NSBR	N												3$>100000	2NHWHI
1732	3$50000-100000	2-18.5-25	1-Zero days	2-1 to 13 days		3Good	Y	N	N	45-64	2F	Alaska	1S	2HighSchool	1Y		ForSmok	N	NonSmok	Y	N	N	N	N	N	N	N	N	28.09773624	22031	2022001912	1-<7	2PhN	2NSBR	N												2$50000-100000	5NHALA
1733	4$>100000	4>30	1-Zero days	2-1 to 13 days	1-Zero days	2Very good	Y	N	N	45-64	1M	Alaska	2M	3college	1Y	2A	ForSmok	N	NonSmok	N	N	N	N	N	N	N	Y	N	20.65594923	22031	2022001916	1-<7	1PhP	2NSBR	N												3$>100000	2NHWHI
1734	3$50000-100000	3-25-30	1-Zero days	1-Zero days	2-1 to 13 days	3Good	Y	N	N	64<	1M	Alaska	1S	3college	1Y	2A	ForSmok	N	NonSmok	N	N	N	N	N	N	N	Y	N	52.27492249	22031	2022001918	2-7TO9	1PhP	2NSBR	N												2$50000-100000	2NHWHI
1735	4$>100000	3-25-30		1-Zero days	3-14+ days	1Excellent	Y	N	N	35-44	2F	Alaska	2M	2HighSchool	1Y	2A	NonSmok	N	NonSmok	N	Y	Y	N	N	N	N	N	N	150.1325327	22032	2022001920	2-7TO9	1PhP	2NSBR	N													4NHASI
1736	1$<25000	4>30	2-1 to 13 days		2-1 to 13 days	3Good	Y	Y	Y	35-44	2F	Alaska	2M	3college	1Y	2A	NonSmok	N	NonSmok	N	N	N	Y	N	N	N	N	N	100.9665864	22031	2022001923	2-7TO9	1PhP	2NSBR	Y	N	N	N	N	N	N	N	N	Y	N	N	1$<50000	2NHWHI
1737	3$50000-100000	3-25-30	3-14+ days	2-1 to 13 days	3-14+ days	3Good	Y	N	N	18-34	1M	Alaska	1S	3college	1Y	2A	NonSmok	Y	NonSmok	N	N	N	N	N	N	N	Y	N	67.69614766	22032	2022001927	2-7TO9	1PhP	2NSBR	N													2NHWHI
1738	4$>100000	3-25-30		1-Zero days	1-Zero days	2Very good	Y	N	N	45-64	2F	Alaska	1S	2HighSchool	1Y	2A	NonSmok	N	NonSmok	N	N	N	Y	N	Y	N	N	N	63.43969365	22031	2022001929	3->9	1PhP	2NSBR	Y												3$>100000	5NHALA
1739	4$>100000	2-18.5-25	2-1 to 13 days	2-1 to 13 days	1-Zero days	2Very good	Y	N	N	64<	2F	Alaska	2M	3college	1Y	2A	NonSmok	N	NonSmok	N	N	N	N	N	N	Y	Y	N	24.57891356	22031	2022001935	2-7TO9	1PhP	2NSBR	N												3$>100000	2NHWHI
1740	2$25000-50000	3-25-30	1-Zero days	2-1 to 13 days	1-Zero days	3Good	Y	N	N	64<	1M	Alaska	1S	3college	1Y	1U	NonSmok	N	NonSmok	N	N	Y	N	N	N	N	N	N	31.31061485	22042	2022001939	2-7TO9	1PhP	2NSBR	N												1$<50000	2NHWHI
1741	3$50000-100000	3-25-30	3-14+ days	3-14+ days	3-14+ days	4Fair	Y	N	N	35-44	2F	Alaska	1S	2HighSchool	1Y	1U	CurSmok	N	ForSmok	N	N	N	Y	N	Y	N	Y	Y	38.40776134	22041	2022001964	1-<7	1PhP	2NSBR	Y												2$50000-100000	2NHWHI
1742	3$50000-100000	3-25-30		1-Zero days	1-Zero days	2Very good	Y	N	N	64<	2F	Alaska	2M	3college	1Y	2A	NonSmok	N	NonSmok	N	N	N	N	N	N	N	Y	Y	55.67019021	22041	2022001965	2-7TO9	1PhP	2NSBR	N												2$50000-100000	2NHWHI
1743	4$>100000	2-18.5-25		1-Zero days	1-Zero days	2Very good	Y	N	N	35-44	1M	Alaska	2M	3college	1Y	1U	ForSmok	N	NonSmok	N	N	N	N	N	N	N	N	N	27.54225931	22042	2022001970	2-7TO9	1PhP	2NSBR	N												3$>100000	2NHWHI
1744	3$50000-100000	4>30	2-1 to 13 days	2-1 to 13 days	3-14+ days	2Very good	Y	N	N	45-64	2F	Alaska	2M	3college	1Y	1U	ForSmok	N	NonSmok	N	N	N	N	N	N	N	N	N	44.41576404	22041	2022001978	2-7TO9	1PhP	2NSBR	N												2$50000-100000	2NHWHI
1745	4$>100000	4>30	1-Zero days	2-1 to 13 days	1-Zero days	2Very good	Y	N	N	45-64	2F	Alaska	2M	3college	1Y	2A	NonSmok	N	NonSmok	N	N	N	N	N	N	N	N	N	59.61949314	22041	2022001983	1-<7	1PhP	2NSBR	N												3$>100000	2NHWHI
1746	2$25000-50000	4>30		1-Zero days	1-Zero days	2Very good	Y	N	N	35-44	2F	Alaska	2M	1NoSchool	1Y	1U	NonSmok	N	NonSmok	Y	N	N	Y	N	N	N	N	N	64.44051232	22041	2022001986	3->9	2PhN	2NSBR	Y												1$<50000	2NHWHI
1747	3$50000-100000	3-25-30		1-Zero days	1-Zero days	1Excellent	Y	N	N	45-64	2F	Alaska	1S	3college	1Y	2A	NonSmok	N	NonSmok	N	N	N	N	N	N	N	N	N	19.61662965	22042	2022001987	2-7TO9	1PhP	2NSBR	N												2$50000-100000	2NHWHI
1748	2$25000-50000	3-25-30		1-Zero days	1-Zero days	3Good	Y	N	N	45-64	2F	Alaska	2M	2HighSchool	2N	1U	NonSmok	N	NonSmok	N	N	N	N	N	N	N	N	N	75.27387426	22042	2022001989	1-<7	2PhN	2NSBR	N												1$<50000	4NHASI
1749	2$25000-50000	2-18.5-25		1-Zero days	1-Zero days	3Good	Y	N	N	45-64	1M	Alaska	1S	3college	1Y	2A	NonSmok	N	NonSmok	N	N	N	N	N	N	N	N	N	71.41159276	22042	2022001993	2-7TO9	1PhP	2NSBR	N												1$<50000	5NHALA
1751	2$25000-50000	2-18.5-25		2-1 to 13 days	2-1 to 13 days	3Good	Y	N	N	18-34	1M	Alaska	1S	1NoSchool	1Y	2A	ForSmok	N	ForSmok	N	N	N	N	N	N	N	N	N	134.857232	22042	2022001999	1-<7	1PhP	2NSBR	N												1$<50000	5NHALA
1752	3$50000-100000	4>30	2-1 to 13 days	2-1 to 13 days	1-Zero days	2Very good	Y	N	N	45-64	1M	Alaska	1S	3college	1Y	1U	NonSmok	N	NonSmok	N	N	N	N	N	N	N	N	N	62.51306299	22041	2022002003	2-7TO9	1PhP	2NSBR	N												2$50000-100000	2NHWHI
1753	3$50000-100000	4>30	1-Zero days	3-14+ days	1-Zero days	4Fair	Y	N	N	64<	1M	Alaska	2M	3college	1Y	2A	ForSmok	N	NonSmok	N	Y	Y	N	N	N	Y	N	N	25.86588507	22041	2022002004	2-7TO9	1PhP	2NSBR	N												2$50000-100000	2NHWHI
1754	3$50000-100000	2-18.5-25	2-1 to 13 days	2-1 to 13 days	3-14+ days	3Good	Y	N	N	45-64	2F	Alaska	1S	3college	1Y	1U	NonSmok	N	NonSmok	N	N	N	N	N	N	N	N	N	22.61305913	22042	2022002006	1-<7	1PhP	2NSBR	N												2$50000-100000	2NHWHI
1755	3$50000-100000	3-25-30		1-Zero days	1-Zero days	2Very good	Y	N	N	45-64	1M	Alaska	1S	2HighSchool	1Y	1U	ForSmok	N	CurSmok	N	Y	Y	N	N	N	N	N	N	46.82124639	22042	2022002008	1-<7	2PhN	2NSBR	N												2$50000-100000	5NHALA
1756	2$25000-50000	3-25-30		1-Zero days	1-Zero days	1Excellent	Y	N	N	18-34	1M	Alaska	1S	2HighSchool	2N		CurSmok	N	ForSmok	N	N	N	N	N	N	N	N	N	213.3439804	22041	2022002011	1-<7	1PhP	2NSBR	N												1$<50000	2NHWHI
1757	3$50000-100000	4>30	2-1 to 13 days	2-1 to 13 days	1-Zero days	3Good	Y	Y	N	35-44	1M	Alaska	2M	3college	1Y	2A	ForSmok	N	NonSmok	Y	N	N	N	N	N	N	Y	N	134.7700999	22042	2022002023	1-<7	1PhP	2NSBR	N	N	Y	N	N	N	N	N	N	N	N	N	2$50000-100000	2NHWHI
1758	2$25000-50000	3-25-30	2-1 to 13 days	1-Zero days	3-14+ days	3Good	Y	N	N	45-64	2F	Alaska	1S	3college	1Y	1U	ForSmok	N	NonSmok	N	N	N	N	N	N	N	Y	N	36.35057361	22041	2022002027	2-7TO9	1PhP	2NSBR	N												1$<50000	2NHWHI
1759	3$50000-100000	4>30		1-Zero days	1-Zero days	3Good	Y	N	N	18-34	1M	Alaska	1S	3college		2A	ForSmok	N	NonSmok	N	N	N	N	N	N	N	N	N	103.9389339	22062	2022002033	2-7TO9	1PhP	2NSBR	N												2$50000-100000	2NHWHI
1760	2$25000-50000	4>30		1-Zero days	2-1 to 13 days	3Good	Y	N	N	18-34	1M	Alaska	1S	2HighSchool	1Y	2A	CurSmok	N	ForSmok	N	N	N	N	Y	N	N	N	N	113.8723025	22062	2022002035	2-7TO9	1PhP	2NSBR	Y													7NHMUL
1761	1$<25000	4>30		1-Zero days	1-Zero days	3Good	Y	N	N	64<	1M	Alaska	1S	1NoSchool	1Y	2A	ForSmok	N	ForSmok	Y	N	Y	N	N	N	N	N	N	77.52939062	22062	2022002038	2-7TO9	1PhP	2NSBR	N												1$<50000	5NHALA
1762	3$50000-100000	4>30	1-Zero days	2-1 to 13 days	1-Zero days	2Very good	Y	N	N	64<	2F	Alaska	1S	3college	1Y	2A	NonSmok	N	NonSmok	N	N	N	N	N	N	N	N	Y	6.485466602	22061	2022002043	1-<7	1PhP	2NSBR	N												2$50000-100000	2NHWHI
1763	3$50000-100000	2-18.5-25		1-Zero days	1-Zero days	2Very good	Y	N	N	18-34	2F	Alaska	2M	3college	1Y	2A	CurSmok	N	NonSmok	N	N	N	N	N	N	N	N	N	191.8017776	22062	2022002044	2-7TO9	2PhN	2NSBR	N												2$50000-100000	5NHALA
1764	4$>100000	3-25-30	2-1 to 13 days	2-1 to 13 days	1-Zero days	2Very good	Y	N	N	18-34	1M	Alaska	2M	2HighSchool	1Y	2A	NonSmok	N	NonSmok	N	N	N	N	N	N	N	N	N	157.0512937	22062	2022002049	2-7TO9	1PhP	2NSBR	N													5NHALA
1765	1$<25000	2-18.5-25	3-14+ days	3-14+ days	2-1 to 13 days	4Fair	Y	N	N	18-34	2F	Alaska	2M	2HighSchool	1Y	1U	CurSmok	N	NonSmok	N	N	N	N	N	N	N	N	N	68.8874888	22061	2022002054	2-7TO9	1PhP	2NSBR	N												1$<50000	5NHALA
1766	4$>100000	4>30		1-Zero days	1-Zero days	2Very good	Y	N	N	35-44	2F	Alaska	1S	2HighSchool	1Y	2A	NonSmok	N	NonSmok	N	N	N	N	N	N	N	Y	N	34.41098744	22062	2022002058	1-<7	1PhP	2NSBR	N												3$>100000	2NHWHI
1767	4$>100000	3-25-30		1-Zero days	1-Zero days	2Very good	Y	N	N	64<	1M	Alaska	2M	3college	1Y	2A	NonSmok	N	ForSmok	N	N	N	N	N	N	N	N	N	19.44963494	22061	2022002060	2-7TO9	1PhP	2NSBR	N												3$>100000	2NHWHI
1768	2$25000-50000	4>30	1-Zero days	2-1 to 13 days	2-1 to 13 days	3Good	Y	Y	N	18-34	1M	Alaska	1S	2HighSchool	2N	2A	CurSmok		ForSmok	N	N	N	N	N	Y	N	N	N	59.30439979	22062	2022002062	2-7TO9	2PhN	2NSBR	N	Y	N	N	N	N	N	N	N	N	N	N	1$<50000	2NHWHI
1769	3$50000-100000	2-18.5-25	2-1 to 13 days	2-1 to 13 days	1-Zero days	3Good	Y	N	N	45-64	1M	Alaska	2M	1NoSchool	1Y	2A	CurSmok	N	NonSmok	N	N	N	N	N	N	N	N	Y	57.03309242	22062	2022002064	1-<7	1PhP	2NSBR	N												2$50000-100000	2NHWHI
1770	2$25000-50000	3-25-30	1-Zero days	1-Zero days	2-1 to 13 days	2Very good	Y	N	N	18-34	1M	Alaska	1S	3college	1Y	1U	CurSmok	N	ForSmok	N	N	N	N	N	N	N	N	N	66.27286784	22062	2022002073	2-7TO9	1PhP	2NSBR	N												1$<50000	5NHALA
1771	4$>100000	3-25-30	1-Zero days	1-Zero days	2-1 to 13 days	1Excellent	Y	N	N	45-64	2F	Alaska	2M	3college	1Y	2A	NonSmok	N	NonSmok	N	N	N	N	N	N	N	N	Y	11.32515023	22061	2022002075	2-7TO9	1PhP	2NSBR	N												3$>100000	2NHWHI
1772	4$>100000	3-25-30		1-Zero days	1-Zero days	1Excellent	Y	N	N	45-64	1M	Alaska	2M	3college	1Y	1U	NonSmok	N	NonSmok	N	N	N	N	N	N	N	N	N	33.94079698	22061	2022002078	2-7TO9	1PhP	2NSBR	N												3$>100000	1HISPA
1773	3$50000-100000	4>30	1-Zero days	1-Zero days	2-1 to 13 days	2Very good	Y	N	N	18-34	1M	Alaska	2M	3college	1Y	1U	NonSmok	N	NonSmok	N	N	N	N	N	N	N	N	N	145.2071603	22071	2022002084	2-7TO9	1PhP	2NSBR	N												2$50000-100000	2NHWHI
1774	1$<25000	3-25-30	3-14+ days			4Fair	Y	N	N	45-64	2F	Alaska	1S	1NoSchool	1Y	2A	CurSmok	N	NonSmok	N			N	N	N	N	Y	N	289.4292403	22072	2022002087	3->9	2PhN	2NSBR	N												1$<50000	5NHALA
1775	3$50000-100000	3-25-30		1-Zero days	1-Zero days	2Very good	Y	N	N	18-34	1M	Alaska	1S	3college	1Y	1U	NonSmok	N	NonSmok	N	N	N	Y	N	N	N	N	N	72.90197203	22072	2022002090	1-<7	1PhP	2NSBR	Y												2$50000-100000	2NHWHI
1776	4$>100000	3-25-30		1-Zero days	1-Zero days	1Excellent	Y	N	N	45-64	1M	Alaska	1S	3college	1Y	1U	ForSmok	N	NonSmok	N	N	N	N	N	N	Y	N	N	47.3854007	22072	2022002097	2-7TO9	1PhP	2NSBR	N												3$>100000	2NHWHI
1777	1$<25000	3-25-30	1-Zero days	2-1 to 13 days	3-14+ days	4Fair	Y	Y	N	35-44	2F	Alaska	2M	3college	1Y	2A	ForSmok	N	NonSmok	N	N	N	Y	N	Y	N	N	N	65.48052238	22072	2022002113	1-<7	1PhP	2NSBR	Y	N	N	Y	N	N	N	N	N	N	N	N	1$<50000	2NHWHI
1778	2$25000-50000	3-25-30		1-Zero days	1-Zero days	2Very good	Y	N	N	64<	2F	Alaska	2M	3college	1Y	1U	ForSmok	N	NonSmok	N	N	N	N	N	N	N	Y	N	87.43312198	22071	2022002114	2-7TO9	2PhN	2NSBR	N												1$<50000	2NHWHI
1779	3$50000-100000	3-25-30		1-Zero days	1-Zero days	2Very good	Y	Y	N	45-64	2F	Alaska	2M	3college	1Y	1U	ForSmok	Y	NonSmok	N	N	N	Y	Y	Y	N	Y	N	159.9691816	22072	2022002117	2-7TO9	1PhP	2NSBR	Y	Y	N	N	N	N	N	N	N	N	N	N	2$50000-100000	2NHWHI
1780	4$>100000	4>30	3-14+ days	3-14+ days	3-14+ days	4Fair	Y	N	N	18-34	1M	Alaska	1S	3college	1Y	1U	ForSmok	N	ForSmok	N	N	N	N	N	Y	N	N	N	72.90197203	22071	2022002119	2-7TO9	1PhP	2NSBR	N													2NHWHI
1781	4$>100000	2-18.5-25		1-Zero days	1-Zero days	1Excellent	Y	N	N	18-34	2F	Alaska	1S	1NoSchool	1Y	1U	NonSmok	N	NonSmok	N	N	N	N	N	N	N	N	N	273.021614	22072	2022002120	2-7TO9	2PhN	2NSBR	N													2NHWHI
1782	4$>100000	4>30	3-14+ days	3-14+ days	2-1 to 13 days	5Poor	Y	N	N	18-34	1M	Alaska	1S	2HighSchool		1U	NonSmok	N	ForSmok	N	N	N	N	N	Y	N	N	N	220.7127178	22072	2022002123	1-<7	1PhP	2NSBR	N													7NHMUL
1783	3$50000-100000	3-25-30		1-Zero days	1-Zero days	2Very good	Y	N	N	35-44	1M	Alaska	1S	3college	1Y	1U	ForSmok	N	NonSmok	N	N	N	N	N	N	N	N	N	66.19656702	22011	2022002135	2-7TO9	1PhP	2NSBR	N												2$50000-100000	2NHWHI
1784	3$50000-100000	3-25-30		1-Zero days	1-Zero days	1Excellent	Y	N	N	45-64	2F	Alaska	2M	2HighSchool	1Y	1U	NonSmok	N	NonSmok	N	N	N	N	N	N	N	N	N	154.8046328	22011	2022002136	2-7TO9	1PhP	2NSBR	N												2$50000-100000	2NHWHI
1785	2$25000-50000	2-18.5-25		1-Zero days	1-Zero days	3Good	Y	N	N	18-34	2F	Alaska	1S	1NoSchool	1Y	1U	ForSmok	N	ForSmok	N	N	N	Y	N	N	N	N	N	349.586287	22012	2022002137	1-<7	2PhN	2NSBR	Y												1$<50000	7NHMUL
1786	2$25000-50000	2-18.5-25		1-Zero days	1-Zero days	3Good	Y	Y	N	18-34	1M	Alaska	1S	2HighSchool	1Y	1U	NonSmok	N	NonSmok	N	N	N	N	N	N	N	N	N	185.0004688	22012	2022002140	1-<7	1PhP	2NSBR	N	N	N	Y	N	N	N	N	N	N	N	N		1HISPA
1787	2$25000-50000	4>30	1-Zero days	1-Zero days	2-1 to 13 days	2Very good	Y	N	N	35-44	1M	Alaska	1S	2HighSchool	1Y	1U	NonSmok	N	NonSmok	Y	N	N	N	N	N	N	N	N	186.9214378	22012	2022002142	1-<7	1PhP	2NSBR	N												1$<50000	2NHWHI
1788	3$50000-100000	2-18.5-25	1-Zero days	1-Zero days	3-14+ days	1Excellent	Y	Y	N	18-34	1M	Alaska	2M	3college	1Y	1U	CurSmok	N	ForSmok	N	N	N	Y	N	N	N	N	N	443.8783646	22012	2022002144	1-<7	1PhP	2NSBR	Y	N	N	Y	N	N	N	N	N	N	N	N	2$50000-100000	7NHMUL
1789	4$>100000	2-18.5-25	1-Zero days	2-1 to 13 days	1-Zero days	1Excellent	Y	N	N	35-44	2F	Alaska	2M	3college	1Y	1U	NonSmok	N	ForSmok	N	N	N	N	N	N	N	N	N	128.7000245	22012	2022002145	2-7TO9	1PhP	2NSBR	N												3$>100000	2NHWHI
1790	2$25000-50000	2-18.5-25	3-14+ days	3-14+ days	1-Zero days	3Good	Y	Y	N	64<	2F	Alaska	2M	2HighSchool	1Y	1U	ForSmok	N	NonSmok	Y	N	N	N	Y	N	N	N	N	174.4178674	22012	2022002169	2-7TO9	2PhN	2NSBR	Y	N	N	Y	N	N	N	N	N	N	N	N	1$<50000	2NHWHI
1791	4$>100000	2-18.5-25		1-Zero days	1-Zero days	3Good	Y	N	N	64<	2F	Alaska	1S	3college	1Y	1U	NonSmok	N	NonSmok	N	N	N	N	N	N	Y	Y	N	83.08373558	22011	2022002172	1-<7	1PhP	2NSBR	N												3$>100000	2NHWHI
1792	4$>100000	2-18.5-25	1-Zero days	1-Zero days	2-1 to 13 days	2Very good	Y	N	N	45-64	2F	Alaska	2M	3college	1Y	1U	ForSmok	N	NonSmok	N	N	N	N	N	N	N	N	N	111.426271	22011	2022002174	2-7TO9	1PhP	2NSBR	N												3$>100000	2NHWHI
1793	3$50000-100000	3-25-30	1-Zero days	2-1 to 13 days	2-1 to 13 days	2Very good	Y	N	N	18-34	2F	Alaska	1S	3college	1Y	1U	NonSmok	N	NonSmok	N	N	N	N	N	N	N	N	N	194.6370223	22012	2022002180	2-7TO9	1PhP	2NSBR	N													2NHWHI
1794	3$50000-100000	3-25-30	1-Zero days	1-Zero days	2-1 to 13 days	1Excellent	Y	N	N	18-34	1M	Alaska	1S	3college	1Y	1U	NonSmok	N	NonSmok	N	N	N	Y	N	N	N	N	N	315.973589	22011	2022002182	2-7TO9	1PhP	2NSBR	Y												2$50000-100000	2NHWHI
1795	3$50000-100000	4>30	1-Zero days	1-Zero days	2-1 to 13 days	3Good	Y	N	N	45-64	2F	Alaska	2M	2HighSchool	1Y	1U	NonSmok	N	NonSmok	N	N	N	Y	N	Y	N	N	N	208.6374323	22012	2022002202	1-<7	2PhN	2NSBR	Y												2$50000-100000	7NHMUL
1796	3$50000-100000	3-25-30		1-Zero days	1-Zero days	2Very good	Y	N	N	64<	1M	Alaska	1S	3college	1Y	1U	NonSmok	N	NonSmok	N	N	N	N	N	N	N	N	N	174.1340419	22011	2022002203	2-7TO9	1PhP	2NSBR	N												2$50000-100000	2NHWHI
1797	4$>100000	2-18.5-25		1-Zero days	1-Zero days	2Very good	Y	N	N	45-64	2F	Alaska	2M	3college	1Y	1U	NonSmok	N	NonSmok	N	N	N	N	N	N	N	Y	N	111.426271	22011	2022002204	1-<7	1PhP	2NSBR	N												3$>100000	2NHWHI
1798	3$50000-100000	3-25-30	1-Zero days	3-14+ days	1-Zero days	3Good	Y	N	N	45-64	1M	Alaska	2M	3college	1Y	1U	NonSmok	N	NonSmok	Y	N	N	N	N	Y		Y	N	205.1094796	22011	2022002208	2-7TO9	2PhN	2NSBR	N												2$50000-100000	2NHWHI
1799	4$>100000	4>30		1-Zero days	1-Zero days	1Excellent	Y	N	N	45-64	1M	Alaska				1U	ForSmok	N	NonSmok	N	N	N	N	N	N	N	N	N	147.6712244	22011	2022002213	1-<7	1PhP	2NSBR	N													2NHWHI
1800	4$>100000	3-25-30	1-Zero days	1-Zero days	2-1 to 13 days	2Very good	Y	N	N	45-64	2F	Alaska	2M	3college	1Y	1U	ForSmok	N	ForSmok	N	N	N	N	N	Y	N	Y	N	181.0677699	22012	2022002214	2-7TO9	1PhP	2NSBR	N												3$>100000	2NHWHI
1801	3$50000-100000	3-25-30		1-Zero days	1-Zero days	1Excellent	Y	N	N	45-64	2F	Alaska	2M	3college	1Y	1U	NonSmok	N	NonSmok	N	N	N	N	N	N	N	N	N	111.426271	22011	2022002215	2-7TO9	1PhP	2NSBR	N												2$50000-100000	2NHWHI
1802	3$50000-100000	4>30	2-1 to 13 days	2-1 to 13 days	2-1 to 13 days	3Good	Y	N	Y	45-64	2F	Alaska	2M	3college	1Y	1U	CurSmok	N	NonSmok	N	N	N	N	N	Y	N	N	N	114.1803728	22021	2022002218	1-<7	1PhP	2NSBR	N												2$50000-100000	2NHWHI
1803	3$50000-100000	3-25-30	1-Zero days	3-14+ days	2-1 to 13 days	3Good	Y	N	N	45-64	2F	Alaska	1S	3college	1Y	1U	NonSmok	N	NonSmok	Y	N	N	N	N	N	N	Y	N	126.1195918	22021	2022002225	2-7TO9	2PhN	2NSBR	N													2NHWHI
1804	3$50000-100000	4>30		1-Zero days	1-Zero days	2Very good	Y	N	N	45-64	1M	Alaska	2M	2HighSchool	1Y	1U	NonSmok	N	NonSmok	N	N	N	N	N	N	N	N	N	107.9441513	22021	2022002228	2-7TO9	1PhP	2NSBR	N												2$50000-100000	2NHWHI
1805	2$25000-50000	3-25-30	1-Zero days	1-Zero days	2-1 to 13 days	3Good	Y	N	N	18-34	2F	Alaska	1S	2HighSchool	1Y	1U	NonSmok	N	CurSmok	N	N	N	N	N	N	N	N	N	109.4255517	22022	2022002229	1-<7	2PhN	2NSBR	N												1$<50000	1HISPA
1806	4$>100000	3-25-30		1-Zero days	1-Zero days	2Very good	Y	N	N	64<	1M	Alaska	2M	3college	1Y	1U	NonSmok	N	NonSmok	N	N	N	N	N	N	N	Y	N	58.40968542	22022	2022002230	2-7TO9	1PhP	2NSBR	N												3$>100000	2NHWHI
1807	4$>100000	3-25-30		1-Zero days	1-Zero days	1Excellent	Y	Y	N	45-64	2F	Alaska	2M	3college	1Y	1U	NonSmok	N	NonSmok	N	N	N	N	N	N	N	N	N	82.52571114	22021	2022002235	2-7TO9	1PhP	2NSBR	N	N	N	N	N	N	N	N	N	Y	N	N	3$>100000	2NHWHI
1808	2$25000-50000	4>30	2-1 to 13 days	2-1 to 13 days	2-1 to 13 days	3Good	Y	N	N	35-44	1M	Alaska	2M	3college	1Y	1U	ForSmok	N	ForSmok	N	N	N	N	N	N	N	N	N	89.14329939	22021	2022002239	2-7TO9	1PhP	2NSBR	N												1$<50000	2NHWHI
1809	4$>100000	4>30	1-Zero days	1-Zero days	2-1 to 13 days	4Fair	Y	Y	N	35-44	2F	Alaska	2M	3college	1Y	1U	NonSmok	Y	NonSmok	N	N	Y	N	N	Y	N	N	N	92.14196161	22022	2022002240	2-7TO9	1PhP	2NSBR	N	N	N	N	Y	N	N	N	N	N	N	N	3$>100000	7NHMUL
1810	4$>100000	4>30		1-Zero days	1-Zero days	2Very good	Y	N	N	45-64	1M	Alaska	2M	3college	1Y	1U	NonSmok	N	NonSmok	N	N	N	N	N	N	N	N	N	62.827536	22021	2022002246	2-7TO9	1PhP	2NSBR	N												3$>100000	2NHWHI
[truncated: 106,433 more rows]
